# Supplementary material for: Nitrate restricts nodule organogenesis through inhibition of cytokinin biosynthesis in Lotus japonicus
Source: Nat Commun. 2021 Nov 11;12:6544. doi: 10.1038/s41467-021-26820-9 (PMC8585978; doi:10.1038/s41467-021-26820-9)
Supplement: Supplementary file 4 — Supplementary Data 1 [file 41467_2021_26820_MOESM4_ESM.xlsx]

## Sheet: norm_counts_results
Gene	Annotation	mock 72h rep 1	mock 72h rep 2	mock 72h rep 3	N 72h rep 1	N 72h rep 2	N 72h rep 3	N 24h rep 1	N 24h rep 2	N 24h rep 3	N 1h rep 1	N 1h rep 2	N 1h rep 3	N 0.5h rep 1	N 0.5h rep 2	N 0.5h rep 3	N 0.25h rep 1	N 0.25h rep 2	N 0.25h rep 3	mock rep 1	mock rep 2	mock rep 3
LotjaGi0g1v0000100	Molybdenum cofactor sulfurase	23.5913	13.4442	9.95489	34.957	21.1337	19.9774	56.8465	19.0697	51.4593	20.8586	15.8016	16.2565	46.5831	39.6263	9.21131	94.1515	50.6582	113.903	38.5493	44.525	42.6371
LotjaGi0g1v0000200	Guanylate kinase	93.0261	118.871	131.16	57.7577	68.2065	132.94	137.281	159.046	186.977	92.0182	121.803	83.9	125.456	102.521	102.87	69.5958	97.3436	60.4212	113.883	116.659	108.892
LotjaGi0g1v0000300	Elongation factor 4	968.704	1041.16	733.882	1574.09	1416.16	1107.86	949.778	880.073	605.449	1112.11	1082.94	876.614	955.579	1433.51	1002.61	1421.48	1116.53	1311.58	1107.23	718.478	948.812
LotjaGi0g1v0000400	protein kinase family protein	336.094	344.196	237.661	443.093	305.431	319.203	313.315	310.872	313.253	381.551	360.188	348.37	328.672	466.116	321.994	415.882	296.515	367.855	340.079	341.702	259.052
LotjaGi0g1v0000500	Pectin lyase-like superfamily protein	0	0	0	0	0	0	0	0	0	0	0	0	0	0	0	0	0	0	0	0	0
LotjaGi0g1v0000600	Agenet domain protein	0	0	0	0	0	0	0	0	0	0	0	0	0	0	0	0	0	0	0	0	0
LotjaGi0g1v0000700	Agenet domain protein	98.9093	225.726	123.16	55.4127	88.8396	99.6571	137.251	153.498	130.675	217.896	122.441	161.852	193.321	127.444	101.961	190.914	189.753	141.938	116.87	142.152	146.67
LotjaGi0g1v0000800	Agenet domain protein	32.3176	37.9941	30.7898	29.5527	14.9533	34.3345	84.54	69.5985	87.4227	37.2589	27.9871	26.466	18.6781	26.6944	25.9085	83.518	70.2118	42.3018	34.8719	46.6269	32.2868
LotjaGi0g1v0000900_LC	Galactose oxidase/kelch repeat superfamily protein	0.981035	0	0	2.75895	7.91412	4.99522	0	0	0.918148	0.803014	0	0	4.6554	0.860377	0	0	0	0	0	0	2.77457
LotjaGi0g1v0001000_LC	Protein FAR1-RELATED SEQUENCE 11	0	0	0	0	0	0	0	0	0	0	0	0	0	0	0	0	0	0	0	0	0
LotjaGi0g1v0001100	lysine ketoglutarate reductase trans-splicing-like protein, putative (DUF707)	479.36	316.908	669.774	457.532	523.835	507.493	529.304	711.288	530.356	632.49	621.102	706.385	607.714	478.067	714.877	644.988	250.082	580.809	627.411	747.254	714.006
LotjaGi0g1v0001200	Core-2/I-branching beta-1,6-N-acetylglucosaminyltransferase family protein	0	0	3.61584	0	0.879441	2.49545	0	0	0	0	0	0	0	0	0	0	0	0	0	0	0
LotjaGi0g1v0001300_LC	Transposon Ty3-I Gag-Pol polyprotein	0	0	0	0	0	0	0	0	0	0	0	0	0	0	0	0	0	0	0	0	0
LotjaGi0g1v0001400	Ribonuclease H	25.5444	0	0	0	0	4.99972	0	0	0	0.803571	0	3.04931	3.72846	0	0	0	3.81908	1.89559	0	0	0
LotjaGi0g1v0001500	ACT domain-containing family protein	967.597	1081.04	927.383	289.353	414.914	370.416	530.104	557.802	495.028	805.802	949.404	935.108	911.278	807.282	998.048	975.812	1125.21	997.411	969.441	851.77	1105.89
LotjaGi0g1v0001600_LC	Zinc finger MYM-type-like protein	0	0	0	0	0	0	0	0	0	0	0	0	0	0	0	0	0	0	0	0	0
LotjaGi0g1v0001700_LC	Calmodulin-binding protein	32.4343	4.48092	7.23936	9.19878	14.9683	2.49711	0	0	18.377	1.60451	4.38882	2.03192	4.65803	3.44547	1.67462	7.84625	0.955674	5.69418	11.282	9.13226	4.63389
LotjaGi0g1v0001800	2-oxoglutarate-dependent dioxygenase	11.7809	44.7753	67.8893	151.987	43.1323	15.8476	18.9315	18.1157	4.59681	22.5356	8.76768	26.4334	55.9451	63.7386	79.5004	133.994	75.3222	56.7654	46.1086	67.2702	53.6737
LotjaGi0g1v0001900	Cytochrome P450 family protein	0	0	0	0	0	0	0	0	0	0	0	0	0	0	3.35313	0	0	0	0	0	0
LotjaGi0g1v0002000	Xyloglucan endotransglucosylase/hydrolase	0	0	0.849996	0	4.13322	0	11.2295	0	0	5.28811	3.29391	0	3.50196	4.85311	31.4367	3.6984	0	2.66652	0	0	38.1291
LotjaGi0g1v0002100	Pentatricopeptide repeat-containing protein family	29.4957	0	20.8124	33.1053	17.6118	34.1103	33.9134	13.348	25.7252	14.4291	11.4148	21.3322	19.5601	26.7038	9.21211	7.83735	11.4755	15.1974	16.9199	6.85161	6.49022
LotjaGi0g1v0002200	S-adenosylmethionine synthase	127.203	233.599	197.432	379.064	301.52	312.044	219.175	250.802	341.595	217.809	129.87	142.276	275.789	254.522	225.647	323.012	273.106	260.704	283.32	231.218	253.794
LotjaGi0g1v0002300	5'-AMP-activated protein kinase subunit beta	210.426	190.503	155.649	131.503	174.37	193.843	151.627	159.233	203.054	170.734	154.556	146.284	135.993	144.727	187.608	148.893	151.118	149.152	152.284	207.855	213.276
LotjaGi0g1v0002400_LC	Nuclear pore complex protein Nup160	213.515	69.5085	114.913	130.494	181.449	47.3708	37.9249	57.2101	85.4263	56.8161	60.6322	42.652	75.4164	40.4917	30.1615	19.5446	65.1224	49.4853	127.789	55.9991	60.3241
LotjaGi0g1v0002500_LC	Transposon Ty3-I Gag-Pol polyprotein	0	0	1.81047	0	20.252	0	0	0	0	0	0	0	0	0	0	0	0	0	0	0	0
LotjaGi0g1v0002600_LC	Transposon Ty3-I Gag-Pol polyprotein	0	0	8.11329	0	0	16.6	0	0	0	4.00241	0	0	0	0	0	0	0	0	0	0	0
LotjaGi0g1v0002700_LC	Transposon Ty3-I Gag-Pol polyprotein	42.3546	0	0	0	0	0	0	0	0	0	0	0	0	0	0	0	0	0	0	0	0
LotjaGi1g1v0000100	Ribonuclease H	5.90217	13.451	25.3364	11.0305	20.2574	21.6164	16.9633	34.3259	26.6409	28.0257	29.8694	11.1722	28.8677	31.0142	20.9428	15.6498	50.7323	24.7267	48.8683	27.4211	27.8331
LotjaGi1g1v0000200	Brefeldin A-inhibited guanine nucleotide-exchange protein	555.932	479.923	457.68	519.964	516.309	446.182	471.328	347.467	673.148	389.92	416.912	419.176	440.673	430.894	432.976	352.036	414.217	444.648	530.685	449.051	539.66
LotjaGi1g1v0000300_LC	Brefeldin A-inhibited guanine nucleotide-exchange protein	81.6778	51.5756	50.6692	49.6173	70.4683	54.8384	56.8929	61.9777	26.6369	59.9963	87.8845	57.8809	55.8591	83.5692	79.5983	23.4421	76.635	98.0535	53.5539	49.149	76.1143
LotjaGi1g1v0000400	Protein FAR1-RELATED SEQUENCE 5	171.121	152.419	142.071	134.239	137.388	164.682	91.7853	149.698	105.655	153.036	176.538	147.287	139.705	155.929	159.983	160.553	168.388	152.067	167.307	149.635	226.305
LotjaGi1g1v0000500	Chloride channel protein	194.797	184.967	124.869	146.134	243.098	122.19	138.713	140.164	88.1861	120.871	140.58	148.275	162.949	124.058	170.067	113.408	171.385	173.145	187.939	121.126	132.693
LotjaGi1g1v0000600_LC	#N/A	578.509	720.831	650.582	560.618	628.891	654.966	812.343	725.613	718.339	648.317	675.687	641.837	685.301	585.833	730.548	641.251	660.695	677.425	615.487	676.504	826.819
LotjaGi1g1v0000700	3-oxo-5-alpha-steroid 4-dehydrogenase family protein	794.988	908.417	899.607	649.667	624.271	355.603	483.589	466.25	610.23	714.549	523.053	858.672	789.27	760.63	622.924	746.173	953.343	894.393	1010.94	843.43	904.305
LotjaGi1g1v0000800	Calcium-dependent protein kinase	618.158	495.788	1107.9	1742.97	976.77	1188.9	865.911	831.161	1022.73	1324.12	808.023	963.021	914.44	1433.91	1059.43	1622.03	832.537	1071.17	1093.53	653.847	750.15
LotjaGi1g1v0000900	Homoserine kinase	1066.34	1160.38	1409.21	2261.24	1346.1	1247.83	1360.14	1243.75	1582.53	1353.79	920.823	1144.54	1187.04	1534.31	1039.7	1451.24	1474.28	1455.95	1237.89	1284.41	1225.96
LotjaGi1g1v0001000	Glutamate receptor	20.9569	10.2346	22.9514	13.9899	33.0618	50.0712	36.8011	20.2123	20.5051	33.314	16.4907	21.6399	15.6408	20.5396	26.1936	3.9704	28.3696	27.0115	16.4179	32.4547	14.407
LotjaGi1g1v0001100	Calcium-binding EF hand-like protein	1392.3	1796.04	1647.69	1733.14	1507.09	1367.06	1350.34	1637.16	1726.88	1357.11	1328.66	1589.28	1509.24	1274.2	1400.01	1692.44	1496.92	1481.78	1614.25	1421.72	1373.57
LotjaGi1g1v0001200_LC	poly(A) polymerase 2	424.845	374.654	202.835	199.77	295.461	265.131	223.861	327.279	212.598	229.491	347.306	311.137	340.127	256.985	314.373	288.054	302.553	251.092	256.436	414.799	351.024
LotjaGi1g1v0001300	Protein kinase	695.98	783.151	580.093	957.585	555.648	692.492	549.537	672.206	573.392	637.704	674.236	824.993	896.228	979.465	633.923	1031.54	870.838	831.606	860.278	758.108	846.311
LotjaGi1g1v0001400	Niemann-Pick C1 protein	675.823	891.908	1116.3	967.319	744.27	814.499	768.904	1044.87	1055.33	907.126	769.406	821.379	816.338	890.223	837.123	1102.81	854.511	793.948	873.067	652.083	871.585
LotjaGi1g1v0001500	Plant regulator RWP-RK family protein	6.88647	0	25.336	0	2.64234	5.819	0	3.814	0	3.20224	0.878588	6.09365	8.3805	2.58454	3.351	15.6449	12.4459	5.70743	1.87945	21.7103	3.71149
LotjaGi1g1v0001600	2,3-bisphosphoglycerate-dependent phosphoglycerate mutase	139.973	159.627	128.841	73.0647	96.4362	74.6459	181.612	131.469	152.183	119.649	107.281	71.5233	122.89	107.402	116.392	75.1222	96.7425	101.132	103.462	103.902	103.149
LotjaGi1g1v0001700	Protein DETOXIFICATION	278.263	271.052	149.92	173.633	243.993	213.147	184.216	226.27	275.86	236.071	201.154	205.046	213.79	261.185	196.715	165.497	223.8	224.281	193.528	300.264	209.345
LotjaGi1g1v0001800	O-fucosyltransferase family protein	42.4421	4.49984	26.6844	27.71	22.1047	15.0439	10.0141	22.02	22.1442	33.0249	26.4446	17.3431	10.2901	14.7046	26.9068	11.816	22.075	22.8755	36.8185	28.6594	10.238
LotjaGi1g1v0001900_LC	tRNA-specific 2-thiouridylase MnmA 3	147.504	116.548	101.352	138.85	155.879	141.416	178.57	189.745	198.455	102.583	199.355	131.041	137.85	158.512	170.863	70.5112	89.9174	184.335	131.598	197.59	93.664
LotjaGi1g1v0002000	bZIP transcription factor (DUF630 and DUF632)	393.459	447.23	486.824	538.684	554.869	473.936	329.276	432.887	499.756	474.896	435.72	445.882	357.599	373.03	421.358	367.836	334.034	375.606	417.274	359.883	385
LotjaGi1g1v0002100	Kinase family protein	806.878	972.345	790.081	888.808	753.73	826.801	797.744	732.272	797.673	786.56	795.208	872.845	805.979	769.254	800.474	722.289	859.935	902.268	829.374	873.215	796.024
LotjaGi1g1v0002200	RING/U-box superfamily protein	218.492	123.305	230.689	69.0395	76.3392	195.164	121.403	207.892	321.595	253.101	130.122	106.789	135.187	109.28	191.576	143.091	104.141	143.531	158.355	241.006	181.666
LotjaGi1g1v0002300	UDP-glycosyltransferase	25.5662	53.7921	28.0579	20.2371	33.4686	0	34.9161	6.67541	25.7315	24.8608	30.736	11.1769	21.4287	14.647	24.2905	19.6036	42.0788	11.3979	8.46222	34.2623	24.109
LotjaGi1g1v0002400	VQ motif-containing protein, putative	515.269	486.837	342.179	256.151	273.735	249.505	113.566	239.316	244.577	198.94	142.873	280.64	297.495	271.312	235.12	643.045	394.507	489.715	312.466	168.696	381.131
LotjaGi1g1v0002500	Choline-phosphate cytidylyltransferase	1406.35	1438.32	1158.61	1033.07	1294.06	1204.31	1248.31	1418.99	1336.96	1492.44	1324.12	1276.35	1374.86	1224.49	1314.35	1409.05	1245.89	1291.79	1220.98	1301.05	1510.06
LotjaGi1g1v0002600	Zinc transporter protein	0	0	0	0	0	0	0	0	0	0.798033	0	0	0	0	0	0	0	0	0	0	0
LotjaGi1g1v0002700_LC	B3 domain-containing protein	0	0	0	0	0	0	0	0	0	0	0	0	0	0	0	0	0	0	0	0	0
LotjaGi1g1v0002800	LINE-1 reverse transcriptase like	161.354	94.168	133.012	78.1185	135.643	74.8051	63.87	76.28	43.1737	76.8366	116.862	79.2138	80.0757	76.6753	147.45	105.57	76.6031	112.271	105.243	127.988	136.412
LotjaGi1g1v0002900_LC	tetraspanin7	149.857	103.387	98.8214	100.468	135.975	87.4863	93.9973	70.0755	75.8708	104.598	144.118	68.3659	97.1044	115.005	116.891	30.8902	87.314	83.369	64.405	86.9227	115.905
LotjaGi1g1v0003000	AP-1 complex subunit sigma-1	1353.62	1357.83	1429.22	1081.05	1176.7	1512.93	1272.95	1371.89	1286.35	1465.17	1502.35	1504.13	1484.78	1490.95	1369	1680.79	1634.87	1386.18	1406.32	1473.29	1593.74
LotjaGi1g1v0003100	Glycosyltransferase	256.565	257.687	368.328	266.767	335.501	250.535	265.291	213.58	270.157	425.954	344.136	372.875	349.365	342.855	334.126	349.096	262.869	224.981	273.599	255.743	252.128
LotjaGi1g1v0003200_LC	Pol polyprotein	0	0	0	0.956671	0	0	0	0	0	0	1.72594	0	0	0	5.00144	0	0	0	0	5.62672	0
LotjaGi1g1v0003300_LC	Disease resistance protein (TIR-NBS-LRR class)	11.7815	0	12.6683	4.60272	8.80083	5.83373	0	2.85957	0	4.01956	4.38405	13.2107	4.65973	0	0	0	0	0.946649	6.5836	28.5061	0
LotjaGi1g1v0003400_LC	Cortactin-binding protein 2	26.5415	23.5274	21.7173	11.9562	29.0574	14.9784	9.97318	32.4156	0	18.4436	5.26745	14.2221	7.45196	13.782	9.21115	15.6826	12.4279	4.74725	5.64035	5.70864	0
LotjaGi1g1v0003500_LC	Retrotransposon protein, putative, unclassified	44.1729	0	9.05963	17.5292	6.16462	0.835801	3.98597	6.67878	0	13.7213	4.3833	5.08906	11.2029	0	0	0	4.76277	3.77884	3.76865	6.83993	0.925078
LotjaGi1g1v0003600	Glycosyltransferase	160.2	192.68	175.573	84.6462	96.8585	79.0966	78.7786	128.72	125.899	255.215	172.914	160.545	181.692	151.611	172.489	94.2032	122.308	143.271	149.511	74.1966	134.374
LotjaGi1g1v0003700	Polyprotein	1.96785	0	1.81322	0	0	0	0	0	0	0	3.51487	0	0	0	0	0	0	0	0	0	0
LotjaGi1g1v0003800_LC	#N/A	106.545	110.478	85.4896	135.429	88.9666	73.8918	74.9554	93.4759	74.8136	127.933	87.636	119.958	106.848	108.186	105.438	69.1446	98.3348	93.812	99.9216	108.697	120.91
LotjaGi1g1v0003900	Oxygen-dependent coproporphyrinogen-III oxidase	236.169	382.323	330.257	461.273	410.474	633.999	1121.86	813.338	1117.85	431.21	367.345	453.916	377.057	334.276	330.956	472.805	368.782	314.125	405.891	451.469	471.517
LotjaGi1g1v0004000	Holliday junction ATP-dependent DNA helicase RuvB	0	0	4.37726	0	0	0	0	0	0	1.6562	0	5.89879	0	0	6.03163	7.61182	7.85645	0	0	0	0
LotjaGi1g1v0004100	Transmembrane 9 superfamily member	357.505	460.886	654.549	352.256	391.724	245.705	222.118	496.553	478.926	486.532	261.955	326.318	216.03	309.796	354.849	180.674	157.674	247.691	364.071	241.355	235.143
LotjaGi1g1v0004200	Phenylalanine ammonia-lyase	521.698	390.342	492.152	270.77	457.365	396.014	416.594	321.562	596.793	337.734	176.456	406.708	475.066	397.852	259.378	390.127	373.338	327.717	522.173	270.193	401.212
LotjaGi1g1v0004300	Pesticidal crystal cry8Ba	283.337	135.642	309.459	250.913	396.354	401.49	394.182	297.492	233.327	131.281	201.203	142.183	202.99	179.195	279.813	93.8586	164.679	141.746	248.082	220.538	211.563
LotjaGi1g1v0004400	E3 ubiquitin-protein ligase orthrus-like protein	422.047	340.163	370.424	303.229	417.783	553.394	482.292	410.387	453.378	311.195	270.993	235.814	289.246	251.09	395.657	201.817	263.464	191.99	328.747	353.583	374.04
LotjaGi1g1v0004500	Transmembrane protein, putative	330.128	44.7082	41.6545	48.9315	64.2174	343.181	81.5745	20.9749	34.0448	12.9498	41.1188	97.7062	41.0838	58.5572	24.2411	15.8903	76.8986	55.5048	40.5194	42.0907	45.2191
LotjaGi1g1v0004600	Pentatricopeptide repeat-containing protein	24.591	16.8131	23.5268	18.3852	11.4497	36.5848	22.9495	17.1629	21.1294	12.8135	25.4754	7.10975	19.5562	23.2605	17.5915	3.91322	14.3566	2.85267	12.2175	15.9947	4.63853
LotjaGi1g1v0004700	Transmembrane protein, putative	481.148	437.232	379.123	664.411	736.366	510.27	543.924	455.774	324.252	397.707	498.241	397.069	500.912	712.483	466.666	652.778	691.453	732.772	429.407	314.283	497.445
LotjaGi1g1v0004800	SNF1-related protein kinase regulatory subunit beta-2	590.035	868.878	524.835	101.311	142.796	121.964	240.177	202.108	200.829	483.777	552.204	639.214	625.56	517.39	695.809	523.895	826.864	789.826	560.628	1054.39	756.564
LotjaGi1g1v0004900	Transmembrane protein, putative	34.3943	29.1281	27.1677	10.1329	15.8548	31.6885	19.9449	18.1253	8.27712	15.2822	36.8601	33.5599	24.2484	14.6509	45.2239	0	21.9603	29.3787	14.1181	36.5217	33.3513
LotjaGi1g1v0005000_LC	Retrovirus-related Pol polyprotein from transposon TNT 1-94	0	0	0	0	0	0	0	0	0	0	0	0	0	0	0	0	3.81293	0	0	3.45571	0
LotjaGi1g1v0005100	Nudix family hydrolase	2408.31	3645.45	3639.33	2663.6	2108.59	1419.82	2387	2385.65	2036.58	2815.51	2800.95	4189.36	3855	2713.77	2517.45	3320.54	3904.23	3772.68	3327.55	3737.63	3375.63
LotjaGi1g1v0005200	Fasciclin-like arabinogalactan protein	416.828	58.1682	2000.82	2496.1	1415.91	939.014	704.938	543.457	1346.46	1521.8	566.71	1435.23	702.558	1807.75	986.135	1637.49	1031.52	1055.95	1390.73	333.726	676.543
LotjaGi1g1v0005300	3-ketoacyl-CoA thiolase	4724.02	4349.04	7288.65	9011.2	4695.7	4916.3	4797.52	5411.48	5444.25	6853.69	5382.96	4993.3	6985.49	10548.7	6277.1	7197.39	9485.25	8268.87	9486.42	6965.66	5619.13
LotjaGi1g1v0005400	Transmembrane emp24 domain-containing protein	1046.68	1468.06	1768.96	1451.94	1245.22	1426.69	1355.14	1435.49	1325.82	1534.08	1644.69	1589.88	1467.35	1666.8	1341.59	1865.19	1752.96	1664.96	1547.78	1270.1	1364.05
LotjaGi1g1v0005500	O-methyltransferase, putative	525.035	446.518	310.501	403.615	519.291	418.965	203.209	347.055	261.137	354.471	302.372	483.008	362.798	410.84	291.166	599.852	317.263	256.141	298.366	264.417	323.738
LotjaGi1g1v0005600	TBC1 domain family member	641.058	674.566	855.177	747.698	527.5	662.315	623.431	765.651	723.116	673.456	767.447	941.739	904.496	845.957	816.564	670.213	886.482	757.953	826.324	834.777	789.041
LotjaGi1g1v0005700	Fimbrin-like protein 2	503.657	441.336	387.846	416.126	405.492	271.293	284.735	294.886	251.101	387.243	518.801	406.071	437.16	442.909	403.144	432.263	430.037	506.577	372.946	358.94	317.274
LotjaGi1g1v0005800_LC	#N/A	0	0	0	0	0	0	0	0	0	0	0	0	0	0	0	0	0	0	0	0	0
LotjaGi1g1v0005900	Fasciclin-like arabinogalactan protein	3337.92	2707.34	3606.4	2150.31	2415.42	1889.78	2867.16	2563.71	2940.14	2498.73	1406.94	2114.16	2280.19	1891.13	2333.24	1722.8	2037.91	1882.5	2839.2	2289.86	2463.23
LotjaGi1g1v0006000	Rho GDP-dissociation inhibitor 1	0	0	0.906298	0	0	0	1.99594	0.954698	0	2.41519	2.63475	0	0	0	0	0	3.82171	0.948291	0.941966	2.28424	0
LotjaGi1g1v0006100_LC	Nlj21	1054.03	514.796	583.883	170.47	694.449	635.087	781.977	974.425	744.781	1190.59	956.232	472.831	747.029	630.473	903.636	323.561	650.769	665.461	601.425	791.001	677.106
LotjaGi1g1v0006200	Chalcone reductase	3745.74	2868.03	2596.4	3291.7	2734.29	3556.96	3380.99	2433.18	2642.08	1863.34	2340.55	4451.7	1800.94	2851.79	1301.95	2912.04	1996.58	2132.47	1601.37	1362.51	1886.14
LotjaGi1g1v0006300	PTB domain engulfment adapter	11.7708	0	13.5737	38.6914	7.91809	27.5348	11.948	11.4369	18.3834	10.4714	10.5122	10.1651	0.932333	7.74859	6.69054	11.8385	1.9044	18.8915	1.88181	6.83504	0
LotjaGi1g1v0006400_LC	Chalcone reductase	14.4586	0	3.61136	0	0	0	0	0	0	0	0	9.19065	0	0	0	4.17064	0	1.81345	0	0	0
LotjaGi1g1v0006500	Chalcone reductase	4028.15	3070.81	1198.54	1254.13	1374.91	1396.91	934.05	1381.56	805.969	1144.74	952.881	2306.14	2105.34	2161.27	1105.81	4049.84	2672.16	3347.6	1211.61	1555.15	1846.32
LotjaGi1g1v0006600	Nuclear pore complex protein NUP96	368.089	220.897	429.774	522.749	525.008	554.917	359.357	432.892	474.848	325.474	297.966	276.186	336.989	433.359	309.197	355.374	355.484	347.587	381.423	304.078	327.716
LotjaGi1g1v0006700	Transducin/WD40 repeat-like superfamily protein	716.227	608.139	784.696	648.887	816.17	928.873	1098.63	999.239	1212.29	739.024	612.444	608.755	719.477	750.278	711.598	558.084	681.774	658.823	738.318	675.512	842.932
LotjaGi1g1v0006800_LC	Pectin lyase-like superfamily protein, putative	70.5266	143.059	220.953	65.5549	117.876	134.778	89.528	27.6487	113.179	62.333	90.9794	135.369	123.257	56.8345	110.334	178.815	109.161	61.1373	91.4086	76.2123	142.103
LotjaGi1g1v0006900	FBD-associated F-box protein	537.116	575.043	524.821	579.999	515.248	542.042	507.915	655.053	575.068	391.524	477.048	412.347	470.254	458.322	511.013	547.673	428.861	463.191	464.239	508.451	472.256
LotjaGi1g1v0007000_LC	tRNA uridine 5-carboxymethylaminomethyl modification enzyme MnmG	163.78	235.357	171.321	109.622	139.883	93.855	147.768	143.245	151.136	170.368	248.081	141.858	169.452	231.577	209.79	198.895	231.722	254.35	163.142	272.241	219.257
LotjaGi1g1v0007100_LC	Transducin/WD40 repeat protein	45.1345	22.3789	13.5792	13.8252	18.4822	10.8531	9.95982	6.67411	11.9543	12.8963	34.1746	9.15262	13.0586	18.0869	44.3398	11.8476	27.619	16.0598	31.0641	34.1849	43.4626
LotjaGi1g1v0007200_LC	Protein TOC75-3, chloroplastic	27.9848	35.2629	32.679	32.2373	21.5948	37.7076	43.5689	36.402	21.7043	55.366	81.4608	103.275	34.3486	66.7653	30.8351	39.166	65.8485	71.9041	35.3961	66.7355	93.5595
LotjaGi1g1v0007300_LC	#N/A	38.1859	4.42944	14.3541	47.3096	38.9402	44.8626	5.83138	14.1447	27.1957	33.2908	10.9957	8.18528	11.5815	31.8604	7.43957	98.2081	8.79217	11.0225	18.1669	11.1265	10.6221
LotjaGi1g1v0007400	50S ribosomal protein L18	112.786	21.0615	92.2695	41.6051	63.3006	85.7161	69.8126	147.478	73.7038	99.2542	144.021	41.6517	143.747	109.896	54.3126	43.8358	70.4016	99.7915	68.5548	176.564	89.0039
LotjaGi1g1v0007500	60S ribosomal protein L13	10437	11640.1	9286.29	7781.57	10635.2	11813.3	16014.8	14267.3	14370.7	9252.37	9776.06	8953.76	10133.9	8786.43	10864.3	7908.91	8963.91	7411.06	9790.38	13113.7	11189.2
LotjaGi1g1v0007600	Cytochrome b561 and domon domain-containing protein	455.802	435.62	777.476	434.501	365.368	401.637	211.329	204.042	345.6	198.488	147.386	247.992	287.073	146.435	231.879	412.894	171.825	168.669	269.959	208.783	211.156
LotjaGi1g1v0007700	Pentatricopeptide repeat-containing protein family	28.5224	24.6599	14.484	12.8799	5.28553	19.9763	24.9453	14.307	3.67653	4.81214	7.90529	4.06496	12.1137	16.3732	10.0533	0	19.1317	2.8503	9.40391	3.42699	10.2023
LotjaGi1g1v0007800	RNA-binding family protein	1077.13	1190.01	1228.9	816.492	1146.97	1168.42	1530.54	1204.15	1447.6	1199.93	1029.28	1051.57	1213.23	1195.2	1053.83	1022.54	1067.17	1040.31	1047.18	1098.44	1030.26
LotjaGi1g1v0007900	RNA-binding protein, putative	905.28	970.217	1172.53	1105.47	896.869	871.336	894.521	1010.99	1152	1128.87	890.819	1146.03	1033.16	856.71	992.47	1043.53	811.865	870.842	974.214	944.366	1016.5
LotjaGi1g1v0008000	BTB/POZ domain-containing protein	48.1745	28.0122	52.4877	8.27769	32.5828	44.9358	44.8849	46.7208	33.9974	42.4992	48.2915	25.3983	40.0567	40.4885	32.6614	19.6017	35.3781	31.3384	16.9221	22.8377	25.0321
LotjaGi1g1v0008100	Protein DGCR14 like	217.935	238.42	357.554	383.212	279.035	372.867	301.897	370.894	366.833	440.305	344.553	389.394	308.64	360.896	338.077	492.715	395.641	380.278	383.937	282.748	356.259
LotjaGi1g1v0008200_LC	thylakoidal ascorbate peroxidase	132.735	153.515	95.0195	76.3329	115.363	94.0213	111.719	106.791	50.5353	100.215	136.982	118.86	134.137	130.943	137.351	94.0633	121.45	191.865	140.07	116.481	123.317
LotjaGi1g1v0008300	WRKY family transcription factor	488.151	444.765	317.318	314.218	409.093	381.209	374.313	402.495	333.73	435.06	505.014	428.022	412.836	494.11	500.125	493.674	446.609	441.37	410.736	595.234	371.782
LotjaGi1g1v0008400	GRAS family transcription factor	156.666	96.7754	217.498	277.6	363.718	338.273	240.941	256.114	166.817	198.703	115.179	148.81	161.014	161.425	262.239	106.639	125.235	131.609	178.089	124.646	129.271
LotjaGi1g1v0008500	Histidine kinase	1000.11	994.714	919.235	657.683	782.265	556.425	727.787	765.668	732.889	921.641	995.147	845.746	774.431	850.362	1026.56	640.059	768.718	863.161	791.881	1029.02	935.076
LotjaGi1g1v0008600_LC	Nucleotidyltransferase family protein	218.582	146.437	146.78	128.701	196.461	111.095	46.4217	122.817	77.6006	95.555	101.774	96.3296	79.7783	68.2428	95.9233	50.9643	54.711	50.8987	70.2238	137.302	110.093
LotjaGi1g1v0008700_LC	Pentatricopeptide repeat-containing protein, putative	52.1409	78.4692	25.3359	46.8748	42.2775	39.0696	79.8331	44.8144	32.1516	34.423	50.9586	64.9984	50.2825	55.1369	53.6162	78.2214	61.2733	36.1481	53.5639	55.9903	50.1057
LotjaGi1g1v0008900	Potyviral VPg interacting protein 2	968.658	1009.63	937.296	1085.85	1024.1	1341.8	940.263	930.211	912.431	1017.61	920.319	1025.55	880.867	1106.75	983.185	1157.3	970.746	1051.44	929.91	926.123	1045.34
LotjaGi1g1v0009000	Chaperone protein htpG family protein	1606.95	1603.57	1823.4	1927.54	2316.59	2511.23	1936.43	2261.81	2120.08	1908.61	1803.32	1440.28	2155.82	2054.66	2289.28	1887.24	1652.26	1369.39	1924.24	2042.33	1732.44
LotjaGi1g1v0009100_LC	Transposon TX1 uncharacterized	1.96799	26.9095	15.386	11.9514	5.28585	10.8093	4.99062	6.67599	19.2954	6.40604	0.878777	6.09504	10.2452	5.17024	10.0552	0	12.4485	1.90286	13.1592	4.57158	15.7772
LotjaGi1g1v0009200_LC	30S ribosomal protein S8, chloroplastic	40.1983	65.9835	82.3914	55.3447	51.0348	40.1218	38.8219	40.0439	33.1139	78.3355	24.5172	97.6647	56.9259	73.2032	60.2115	99.003	81.7829	83.9132	76.2853	48.9598	62.8215
LotjaGi1g1v0009300	Chlorophyll a-b binding protein, chloroplastic	10534.5	9264.26	8374.07	21763.9	25115	17575.6	9956.79	9262.53	7328	9152.89	7043.54	5921.44	8243.77	9317.82	4451.97	10547.8	7252.26	7505.81	7436.67	4415.33	5874.67
LotjaGi1g1v0009400	Pentatricopeptide repeat-containing protein	618.945	523.584	389.071	1142.19	887.005	640.672	612.82	497.728	197.485	512.844	426.216	401.116	466.441	672.857	288.221	582.266	467.42	566.34	431.266	243.444	311.86
LotjaGi1g1v0009500	Calcium-transporting ATPase	8.10657	19.6293	14.9134	27.4581	6.35084	40.5534	6.16732	2.94655	3.78511	0.824758	3.23549	5.23095	2.87764	26.6228	5.39872	12.0891	11.4593	22.7644	11.2455	0	8.60148
LotjaGi1g1v0009600	Nuclear pore complex protein Nup133 family	295.198	213.018	343.832	435.565	394.614	439.594	350.32	353.749	293.934	210.429	269.785	223.409	290.482	297.228	209.461	297.017	261.476	257.933	271.542	230.867	222.751
LotjaGi1g1v0009700	Sterile alpha motif (SAM) domain-containing protein	1296.15	1478.09	1037.68	788.361	749.204	751.141	1094.82	1055.49	683.739	1212.64	1217.39	1468.05	1420.64	1059.92	1092.62	1528.42	1300.27	1488.72	1258.49	1285.07	1345.7
LotjaGi1g1v0009800_LC	#N/A	32.4949	11.2191	21.7287	0	2.6442	0	0	6.67864	0	0	3.51761	0	9.31548	0	0	0	9.58564	9.5261	3.76044	0	11.1458
LotjaGi1g1v0009900	Disease resistance protein (NBS-LRR class) family	239.884	284.537	239.065	101.287	140.004	106.252	130.165	187.813	121.343	114.508	153.933	260.894	164.53	139.429	150.135	169.795	222.816	201.924	135.454	174.912	205.322
LotjaGi1g1v0010000	Disease resistance protein (NBS-LRR class) family	212.401	88.5557	156.494	92.0104	145.868	54.0387	42.382	54.9145	74.8364	104.877	123.237	64.1342	73.0018	78.5962	143.25	44.0495	81.4522	63.3622	72.5769	60.1618	54.9819
LotjaGi1g1v0010100	Chaperone protein DnaJ	361.782	327.394	414.91	253.998	415.831	464.619	348.36	377.94	439.314	347.494	326.553	338.678	261.067	300.8	332.837	338.878	282.332	279.389	317.084	333.688	288.282
LotjaGi1g1v0010200	F-box family protein	50.9953	16.7782	29.8769	4.6109	24.6392	28.4087	23.8946	11.4412	10.1172	24.2126	10.5099	11.1894	23.3267	12.9185	16.7275	3.95665	4.75705	10.3777	12.2414	7.97219	26.7997
LotjaGi1g1v0010300	Phytochromobilin:ferredoxin oxidoreductase	112.912	189.189	145.733	168.549	93.3094	137.601	140.502	155.414	160.882	144.028	128.022	125.044	110.95	148.151	132.229	130.003	135.418	124.918	158.076	135.695	141.606
LotjaGi1g1v0010400	Transcriptional regulator sterile apetala protein, putative	31.4416	26.885	25.3582	16.5849	72.2262	31.699	39.8857	31.4817	39.5504	10.4615	20.1823	10.1709	23.3193	13.7893	14.2363	0	6.68139	1.89456	11.2962	6.84675	3.70496
LotjaGi1g1v0010500	Glucose-1-phosphate adenylyltransferase	1352.37	2062.26	1669.48	2019.89	1559.27	1483.15	1915.55	1691.24	1528.87	1548.65	1790.58	1694.51	1811.85	2227.38	1656.96	2094.66	2063.28	2005.31	1956.36	1795.57	1980.47
LotjaGi1g1v0010600_LC	MUTL protein homolog 3	3.89261	0	0	0	0	0	0	0	0	0	0	0	1.88246	2.58624	0	0	0	0	0	0	0
LotjaGi1g1v0010700	Leucine-rich repeat receptor-like protein kinase family	90.4065	62.7267	46.1569	23.0052	50.1882	16.6559	72.7876	50.5343	47.7891	42.5518	21.0625	22.356	28.8871	30.1496	41.0259	35.3451	28.6576	23.7114	32.9143	9.1305	32.429
LotjaGi1g1v0010800	C2 calcium/lipid-binding and GRAM domain protein	9.83182	0	0	7.35723	3.52242	0	2.99236	0	0	1.60344	1.75611	0	0	1.72287	0	3.91932	2.86875	3.79909	6.58032	0	0
LotjaGi1g1v0010900	Neutral ceramidase	1402.23	1495.25	1925.39	1698.09	1627.81	1789.57	1928.47	1694.23	1725	1952.73	2116.19	1895.48	1795.12	1946.65	2130.53	1680.68	1685.11	1881.62	1790.56	1866.62	1439.6
LotjaGi1g1v0011000	Importin subunit alpha	496.569	624.179	681.416	655.67	708.928	672.204	690.307	805.698	833.346	641.242	694.627	706.019	729.331	614.229	757.973	619.063	579.613	559.57	673.994	711.51	624.998
LotjaGi1g1v0011100	cyclin-dependent kinase inhibitor	96.0272	49.188	138.54	31.3813	78.2985	66.0968	37.8102	59.1115	73.603	63.8959	49.8807	56.9878	77.4858	33.5852	48.4888	43.6557	30.3955	35.7734	49.934	31.8612	55.3891
LotjaGi1g1v0011200	Nuclear transcription factor Y subunit	212.047	190.29	193.712	81.0632	147.88	174.335	184.328	149.693	109.406	82.1023	170.963	115.903	190.218	224.807	174.061	94.5977	143.959	187.306	143.975	190.401	153.61
LotjaGi1g1v0011300	Amino acid transporter, putative	179.811	88.4828	138.473	473.962	151.44	177.416	156.531	199.276	133.264	225.668	268.518	272.351	310.325	547.855	213.49	337.875	434.547	448.492	339.511	269.319	310.349
LotjaGi1g1v0011400	50S ribosomal protein L29	379.313	497.564	402.019	395.845	441.674	485.053	724.508	657.858	667.878	399.27	433.293	409.035	502.169	374.616	407.197	309.247	478.988	373.061	450.269	498.543	410.946
LotjaGi1g1v0011500	Amino acid permease	238.862	112.814	83.2665	173.68	19.9363	87.1094	89.8014	38.7825	46.2821	103.422	106.236	178.129	139.882	166.847	132.166	186.389	166.508	173.585	110.202	160.263	111.261
LotjaGi1g1v0011600	Heme A synthase	241.005	166.813	297.541	384.847	303.924	376.962	302.408	255.931	420.806	266.741	306.71	260.141	283.694	353.216	262.392	247.575	296.545	352.707	420.159	286.108	141.707
LotjaGi1g1v0011700	Subtilisin-like protease	232.264	377.874	266.913	140.567	125.085	182.764	315.43	287.959	305.853	223.927	223.25	262.989	289.517	129.232	243.835	328.066	199.292	169.497	170.985	285.781	349.058
LotjaGi1g1v0011800	BTB/POZ domain-containing protein	84.4761	107.501	75.1235	138.09	82.7567	132.502	162.478	143.02	139.713	119.752	109.656	131.114	103.462	130.93	90.4053	157.323	153.672	209.386	164.615	155.153	178.729
LotjaGi1g1v0011900_LC	RNA pseudouridine synthase 4, mitochondrial	331.332	615.161	564.692	583.099	541.584	588.299	524.665	775.185	823.28	506.745	389.855	470.371	443.41	476.388	391.105	525.27	444.642	504.302	575.339	435.072	441.322
LotjaGi1g1v0012000_LC	LINE-1 reverse transcriptase like	0	0	0	0.918283	6.16056	0	2.99146	0	0	1.59943	0	0	0	2.58244	0	7.81345	0	0	1.8778	12.56	0
LotjaGi1g1v0012100_LC	#N/A	0	0	0	3.67328	5.27971	4.15289	0	0	0	0	0	3.04407	0	0	0	0	0	0	0	0	0
LotjaGi1g1v0012200	Receptor-like kinase	33.9872	24.6484	19.0046	10.8038	4.47377	11.3284	18.8072	7.98965	10.3669	15.9525	11.8989	12.8983	13.1213	12.6325	20.9933	0	5.67166	12.9355	9.8461	19.1708	5.49754
LotjaGi1g1v0012300_LC	CST complex subunit STN1	17.675	128.747	76.0333	67.2283	74.8258	75.0427	52.8169	76.2769	76.301	61.94	37.7088	67.0932	72.7189	42.2062	40.173	74.8224	60.0916	45.4367	60.2154	42.1955	75.9035
LotjaGi1g1v0012400	Receptor-like kinase	101.777	99.0427	70.9227	53.3391	122.986	170.023	125.389	136.468	127.308	90.0203	54.3197	50.1556	66.8304	82.0914	102	34.7235	55.3723	60.0301	58.5437	86.2755	76.847
LotjaGi1g1v0012500	Receptor-like protein kinase	39.7403	6.62883	6.24811	6.2788	21.7106	26.279	0.983464	9.40379	12.689	4.74977	8.65635	11.0238	11.9467	16.1422	25.5999	0	10.3655	7.48535	3.208	6.7545	2.74179
LotjaGi1g1v0012600_LC	Retrovirus-related Pol polyprotein from transposon TNT 1-94	5.88715	0	3.62003	10.1331	0	12.5143	0	10.4853	3.67695	1.61054	5.25767	0	14.9178	6.0276	23.422	3.94439	15.2421	0.945097	6.58656	6.83711	16.6466
LotjaGi1g1v0012700	Receptor-like kinase	102.23	78.425	119.458	46.9154	42.2675	64.9253	53.8551	46.7207	45.9456	52.9468	77.2532	62.9933	72.669	62.8853	78.7154	43.1507	54.4829	43.6643	50.7718	39.9589	69.5182
LotjaGi1g1v0012800	Receptor-like kinase	0	0	0	0	0	0	0	0	0	0	0	0	0	0	0	0	0	0	0	0	0
LotjaGi1g1v0012900	Late embryogenesis abundant (LEA) hydroxyproline-rich glycoprotein family member	184.854	142.314	185.513	114.954	165.562	198.013	204.493	182.116	163.548	180.367	147.526	132.064	165.803	152.48	214.406	152.827	174.062	188.088	172.028	188.434	94.5798
LotjaGi1g1v0013000	Fructose-bisphosphate aldolase	518.478	429.642	975.729	925.855	836.733	990.404	688.407	957.676	1173.71	762.128	621.297	671.432	576.574	682.113	746.446	632.007	613.308	678.903	789.663	423.613	604.556
LotjaGi1g1v0013100	Kinesin-like protein	250.704	338.723	381.972	346.063	364.207	381.644	322.23	291.242	300.01	228.563	194.057	197.707	205.495	178.803	290.784	204.267	160.522	185.684	224.334	185.993	230.326
LotjaGi1g1v0013200	Glucosamine 6-phosphate N-acetyltransferase	0	0	0	0	0	0	0	0	0	0	0	0	0	0	0	0	0	0	0	0	0
LotjaGi1g1v0013300	Regulatory protein recX	120.895	83.6037	132.442	127.109	116.034	132.929	106.335	162.293	105.751	111.114	199.505	181.11	84.3906	120.566	154.559	123.165	86.5407	108.958	146.208	135.803	133.583
LotjaGi1g1v0013400_LC	B3 domain-containing protein	27.3018	17.4287	42.606	38.5788	16.6814	12.9652	0	8.47894	27.5851	19.3982	18.6296	38.4102	16.5758	4.56908	54.9237	0	11.6748	47.4133	19.9435	20.2936	19.438
LotjaGi1g1v0013500	Receptor protein kinase-like protein	57.0586	71.7422	34.3846	43.1994	65.1774	19.1199	39.9159	20.0235	40.4195	38.4279	57.9861	47.7338	52.1456	53.4137	59.4798	58.6707	62.228	61.8287	42.2879	49.1333	47.3208
LotjaGi1g1v0013600	Vesicle transport protein	308.659	591.552	382.809	322.885	356.633	362.911	399.926	438.602	418.103	349.763	338.863	421.647	362.412	331.656	355.058	439.34	368.96	397.732	357.281	321.957	340.179
LotjaGi1g1v0013700_LC	FAR1-related sequence 4	0	0	0.904653	0	0	0	0	0	0	0	0	0	0	0	0	0	0	0	0	0	0
LotjaGi1g1v0013800	Heat shock protein 90	8986.77	6411.92	9066.55	9999.22	10405.8	10881.3	9640.87	8194.4	9502.85	7853.94	6607.87	5698.7	8956.14	8365.61	7673.2	7363.43	7800.48	7701.36	7160.98	7947.48	6964.51
LotjaGi1g1v0013900	Calcineurin B-like protein	1228.11	1279.98	1117.96	840.808	1079.59	906.69	1194.01	1183.18	981.295	1146.59	1276.79	1389.43	1231.45	1079.04	1152.8	1132.96	1311.24	1265.86	1144.49	1334.54	1476.16
LotjaGi1g1v0014000	Serine-rich protein-related, putative	0	0	0	0.925168	7.03676	0	0	0	0	1.62621	0	0	0	6.02915	0	0	2.84	0	0.943653	1.13608	1.84251
LotjaGi1g1v0014100	RING/U-box superfamily protein	240.506	234.397	259.265	104.35	103.312	126.989	210.603	169.671	208.453	201.229	151.857	227.506	130.273	106.124	189.938	161.172	155.094	102.98	187.552	168.532	166.725
LotjaGi1g1v0014200	ABC transporter G family member	0	0	3.62157	1.84127	0	0	0	0	0.919399	0	0.877866	0	0	0	2.51263	0	0	0	0	2.28329	0
LotjaGi1g1v0014300	Albumin-2 protein	280.626	298.764	134.886	57.1427	67.7686	30.0534	41.8321	56.2532	45.9777	195.849	179.641	55.9319	218.262	123.164	167.322	98.7201	102.862	212.571	175.085	117.372	171.082
LotjaGi1g1v0014400_LC	Albumin-2 protein	0	0	3.6375	0	0	0	6.98206	0	0	0	0.876766	3.06796	3.75376	0	0	0	4.74918	0.940208	5.68239	0	0
LotjaGi1g1v0014500	Transposon Ty3-G Gag-Pol polyprotein	170.342	169.369	113.089	95.5013	164.747	79.6906	101.851	80.0951	93.6673	102.243	147.731	109.637	120.983	89.605	119.852	74.0781	100.698	93.4345	103.311	170.409	75.2415
LotjaGi1g1v0014600_LC	U2 snRNP auxilliary factor, large subunit, splicing factor	6.86227	26.837	10.8629	19.3665	16.7157	4.17837	0	17.1588	7.35729	13.7251	25.3896	15.2572	12.1294	11.194	6.6892	3.95883	13.3124	12.2563	8.47449	18.2154	2.77123
LotjaGi1g1v0014700	Nucleotide-sugar transporter family protein	615.219	530.825	1012.57	373.787	276.242	331.544	541.382	527.552	768.272	494.489	374.118	677.518	497.105	365.541	596.925	856.519	546.516	447.492	527.391	522.054	629.148
LotjaGi1g1v0014800	GBF-interacting protein 1, putative isoform 1	456.33	395.621	483.221	558.094	490.549	439.142	497.84	522.514	762.549	425.441	415.441	433.733	420.041	372.162	416.293	305.427	332.958	409.645	440.821	459.193	458.183
LotjaGi1g1v0014900	ER membrane protein complex subunit 8	1163.88	1032.31	1057.61	1403.14	996.707	1164.5	1173.9	1152.91	1165.68	1185.97	987.491	1090.83	1061.35	1127.27	1186.13	918.144	1029.67	1044.96	1047.68	986.43	1163.31
LotjaGi1g1v0015000	Organ specific protein	1.95705	0	4.52801	8.31704	2.638	3.35313	14.9095	13.3461	0	7.3024	8.73887	11.1999	4.67115	6.88765	4.17683	11.9613	7.57909	7.50575	12.2565	1.13628	30.4113
LotjaGi1g1v0015100	Ribosomal RNA small subunit methyltransferase B	48.5647	58.376	65.0557	114.828	125.003	152.743	80.6343	71.965	120.922	95.1763	126.173	117.784	77.0285	114.553	127.894	144.043	103.864	86.0813	92.101	144.601	39.1303
LotjaGi1g1v0015200_LC	LINE-1 reverse transcriptase like	483.528	510.403	433.346	247.897	325.983	163.492	293.602	354.708	332.408	425.583	456.45	506.526	431.774	385.135	326.056	448.125	460.471	454.956	368.127	432.381	403.222
LotjaGi1g1v0015300	Cellulose synthase, putative	168.391	136.852	70.5662	199.244	148.893	126.154	75.895	60.0715	63.3605	80.6532	129.279	93.3893	112.599	170.596	51.9668	77.9459	108.394	94.4151	48.8344	110.95	81.7553
LotjaGi1g1v0015400	WD repeat-containing protein	173.88	306.847	333.072	218.161	313.428	308.289	316.006	262.204	297.799	270.781	247.408	231.725	284.269	234.298	304.715	259.492	168.976	242.607	230.446	240.739	255.624
LotjaGi1g1v0015500	Altered inheritance of mitochondria 32	290.002	313.716	343.891	341.26	382.177	444.435	341.101	401.417	336.312	417.879	294.111	340.355	294.389	313.568	349.208	262.756	282.014	299.063	297.095	302.569	369.872
LotjaGi1g1v0015600	Organ specific protein	0	0	0	0	0	0	0	0	0	0	0	0	0	0	1.68035	0	0	2.82541	1.8986	0	0
LotjaGi1g1v0015700_LC	Receptor-like kinase	0	0	0	2.7538	0	0	0	0	0	0	0	0	0	0	0	0	0	0	0	0	0
LotjaGi1g1v0015800	Nicotinamide-nucleotide adenylyltransferase	254.454	298.412	221.995	185.318	209.102	160.057	200.513	217.956	137.455	287.645	259.601	232.494	204.227	293.436	240.51	336.231	344.481	258.216	213.555	243.922	248.033
LotjaGi1g1v0015900	Protein TIC 20-v, chloroplastic	56.5516	92.4703	113.271	124.317	115.957	88.5364	84.2668	71.4945	37.7897	102.429	59.2052	117.318	129.244	116.191	92.5477	186.038	130.742	107.802	90.739	78.1097	65.1262
LotjaGi1g1v0016000	Nuclear transcription factor Y protein	79.5786	129.913	315.871	849.56	608.381	673.15	262.191	324.18	375.914	370.341	479.939	367.9	177.076	341.113	278.775	271.208	189.053	138.391	205.98	87.8598	125.046
LotjaGi1g1v0016100	Serine/threonine protein phosphatase 7 long form isogeny	80.4971	78.5201	140.519	154.557	206.644	138.637	85.9247	151.845	149.375	123.343	178.568	106.906	136.043	145.123	165.606	60.9135	129.728	72.6106	98.4367	75.7001	80.6382
LotjaGi1g1v0016200_LC	cysteine-rich RLK (RECEPTOR-like protein kinase) 28	21.664	0	2.69558	1.38517	6.70416	3.62267	0	6.47881	0	1.00135	1.62054	7.5605	0	0	0	0	0	1.36772	1.16465	0	5.42841
LotjaGi1g1v0016300	Vacuolar iron transporter-like protein	0	0	0	0	0	0	0	0	0	0.798033	0	0	0	0	0	0	0	0	0	0	0
LotjaGi1g1v0016400_LC	Serine/threonine-protein phosphatase 7 long form like	9.81207	0	7.23316	6.43756	5.27668	0	4.97857	0.952454	5.5092	0.80291	2.62887	7.10726	0	1.72092	11.7066	11.7879	0	0	0.939674	0	0
LotjaGi1g1v0016500	Protein DEK	6298.11	3198.83	5166.44	3824.17	7082.08	4334.66	3405.61	3176.12	2763.8	2976.54	4349.45	3213.9	3371.08	3316.92	3275.28	2539.47	3207.23	3408.16	3270.53	3199.29	3436.32
LotjaGi1g1v0016600	Invertase/pectin methylesterase inhibitor family protein	0	0	0	0	0	0	0	0	0	0	0	0	0	0	0	0	0	0	0	0	0
LotjaGi1g1v0016700	DNA topoisomerase 6 subunit A	7.95624	36.2737	17.0048	19.1055	12.4737	23.0506	42.3804	37.7176	32.5441	12.6953	33.1493	18.5059	20.2704	14.4825	26.4997	15.5204	20.7939	14.4033	20.9312	21.9467	24.3821
LotjaGi1g1v0016800	RuvB-like helicase	632.287	635.277	702.53	711.432	816.739	933.693	957.196	704.823	963.283	679.588	656.754	597.439	637.648	750.645	695.524	494.014	616.023	601.376	547.593	711.069	563.606
LotjaGi1g1v0016900_LC	#N/A	88.5339	28.0232	25.3363	49.6364	29.9459	87.2947	29.9356	39.0934	38.5831	12.0105	31.6269	34.5318	22.349	20.6762	40.2105	19.5611	25.8455	16.1681	29.1328	38.8472	50.1005
LotjaGi1g1v0017000	Potassium channel	711.468	676.831	454.193	528.571	533.88	491.391	715.967	636.425	554.139	662.384	806.858	748.903	663.277	701.646	641.963	753.821	692.633	644.857	622.305	648.466	705.58
LotjaGi1g1v0017100	Mitochondrial import inner membrane translocase subunit TIM50	739.855	717.928	718.617	624.913	766.88	867.133	1004.97	1073.61	907.123	686.693	797.633	609.751	870.418	783.016	847.249	577.595	649.394	608.687	765.561	951.716	701.268
LotjaGi1g1v0017200	Pectinesterase	0	0	0	0	0	0	0.996688	0	0	0	0	2.03425	0	0	0	0	0	0	0	0	0
LotjaGi1g1v0017300	Pectinesterase	59.0196	47.0777	119.447	22.063	24.6614	57.3739	0.997824	11.4423	0	13.615	15.8126	26.4085	25.1446	11.1998	25.1312	58.7017	14.3568	16.1652	20.6765	11.425	2.78316
LotjaGi1g1v0017400	Serine acetyltransferase	392.158	393.21	500.47	315.573	376.871	366.324	344.041	320.369	422.721	369.952	488.035	475.53	528.294	459.143	344.984	435.641	385.102	363.426	408.09	429.212	360.506
LotjaGi1g1v0017500	Pentatricopeptide repeat-containing protein family	128.573	70.7931	86.9422	104.085	78.1129	133.793	104.466	117.09	54.7227	87.7448	74.5255	64.9524	117.716	98.9008	99.2951	63.8596	101.792	80.9907	70.1877	120.344	70.4441
LotjaGi1g1v0017600_LC	Kinase family protein	92.3638	215.635	107.314	108.69	97.3229	85.2581	174.071	126.722	165.416	174.987	137.039	80.0903	126.603	134.427	149.038	141.371	149.335	147.941	127.643	165.519	129.948
LotjaGi1g1v0017700	Spindle assembly abnormal protein 6 homolog	0.982173	5.59861	36.2048	11.0485	19.368	12.5024	10.9639	9.53466	25.7378	8.84322	8.77154	5.08222	13.0501	11.1978	15.0667	3.93464	10.4971	17.0492	10.3479	7.98488	4.62965
LotjaGi1g1v0017800	pleiotropic drug resistance 13	77.6179	71.6788	126.709	100.322	133.828	159.11	106.675	173.532	121.319	144.582	115.823	95.5295	104.378	108.536	97.1135	86.4554	64.9342	91.0092	114.743	162.036	73.1801
LotjaGi1g1v0017900	Cytochrome P450	0	0	0	0	0	0	0	0	0	0	0	0	0	0	1.68061	0	0	0.951557	0	0	6.50851
LotjaGi1g1v0018000	Cytochrome P450	0	0	0	0	0	0	0	0	0	0	0	0	0	0	0	0	0	0	0	0	0
LotjaGi1g1v0018100_LC	Cytochrome P450, putative	0	0	0	0	0	0	0	0	0	0	0	0	0	0	0	0	0	0	0	0	0
LotjaGi1g1v0018200_LC	Retrovirus-related Pol polyprotein from transposon TNT 1-94	0	0	1.82017	0	7.05372	0	0	0	0	0	0	0	0.94154	1.72824	0	0	0.941423	0	0	0	0
LotjaGi1g1v0018300_LC	N-alpha-acetyltransferase 16, NatA auxiliary subunit	0	1.11854	0	2.76544	0	4.17556	10.9517	5.71969	9.19517	10.4844	0	0	0	0	3.34535	0	0	7.55058	1.88272	0	32.3484
LotjaGi1g1v0018400	rRNA 2'-O-methyltransferase fibrillarin 2	2500.24	2593.08	3563.79	3778.28	4430.24	6140.7	5262.08	4987.74	5811.05	3280.02	2819.03	2416	3386.07	3598.28	3344.83	2155.1	2828.3	2068.65	3297.81	3706.81	2642.41
LotjaGi1g1v0018500	Multidrug resistance protein ABC transporter family protein	159.931	121.289	217.055	618.286	649.039	887.045	341.133	391.748	536.596	153.396	221.203	381.117	239.467	301.857	215.135	193.312	241.203	194.858	237.419	114.269	200.577
LotjaGi1g1v0018600	Alpha/beta-Hydrolases superfamily protein	0	10.0551	0	0	4.39427	6.67281	0	0	0	0	0	0	0	0	0	0	0	0	1.88048	0	0
LotjaGi1g1v0018700	Multidrug resistance protein ABC transporter family protein	208.647	15.6982	57.0017	361.978	325.046	407.057	279.497	203.097	137.771	69.575	87.0158	175.663	107.986	155.079	71.2238	117.161	133.184	81.8948	53.5499	141.749	169.89
LotjaGi1g1v0018800_LC	Alpha/beta-Hydrolases superfamily protein	0	0	0	0	0	0	0	0	6.42724	0	0	0	0	0	0	0	0	0	0	0	0
LotjaGi1g1v0018900_LC	Retrovirus-related Pol polyprotein from transposon TNT 1-94	0	0	0	0	0	0	0	0	0	0	0	0	0	0	0	0	0	0	0	0	0
LotjaGi1g1v0019000	Myb transcription factor-like protein	721.444	453.3	618.191	459.916	864.73	741.868	563.466	542.945	441.103	668.09	607.436	620.681	558.658	447.909	579.011	647.451	563.541	536.274	505.858	518.331	612.336
LotjaGi1g1v0019100	DUF21 domain-containing protein	1015.92	1325.35	979.594	1011.45	1046.86	747.151	742.226	995.468	865.815	877.772	1097.41	1374.01	1088.89	1092.49	755.32	1981.39	1342.26	1746.62	1261.32	1272.71	1440.52
LotjaGi1g1v0019200	RNA-binding domain CCCH-type zinc finger protein	153.59	60.4352	100.384	125.807	123.673	107.202	98.4613	101.152	100.267	82.4221	117.418	103.389	98.6044	116.135	88.9281	83.7845	83.6822	81.8372	99.1334	163.402	114.826
LotjaGi1g1v0019300_LC	SNF2 domain-containing protein / helicase domain-containing protein / zinc finger protein-like protein	6.86376	45.8703	13.5969	24.9545	20.253	10.8936	7.96617	23.8593	7.36871	23.4995	15.7625	15.2826	22.4331	19.8261	16.7343	0	19.004	25.4217	17.9229	47.8237	28.6345
LotjaGi1g1v0019400	Mitochondrial transcription termination factor family protein	237.895	238.752	151.179	142.434	129.846	94.8279	212.814	156.759	86.7072	243.409	185.321	231.293	198.024	302.105	186.344	265.448	227.426	267.093	250.248	259.944	158.227
LotjaGi1g1v0019500	Chaperone protein DnaJ	163.726	212.482	116.798	183.569	227.014	202.297	156.277	183.058	171.092	165.575	218.017	172.952	221.178	271.281	214.08	380.24	302.377	336.553	242.99	165.089	218.014
LotjaGi1g1v0019600	GRAS family transcription factor	256.675	294.746	266.95	371.466	273.894	434.182	374.117	272.699	346.368	278.049	307.395	426.632	344.611	286.012	307.397	297.641	324.32	544.548	297.022	356.373	332.026
LotjaGi1g1v0019700_LC	Retrovirus-related Pol polyprotein from transposon TNT 1-94	0	0	0	0	0	0	0	0	0	0	0	0	0	0	0	0	0	0	0	0	0
LotjaGi1g1v0019800	Altered inheritance of mitochondria protein 32	11.5084	5.2399	0	2.58401	5.76711	7.7963	0	1.39818	9.46084	3.00719	4.34614	2.85309	0	9.87676	3.91687	5.79607	5.56998	7.60575	4.49973	13.6966	0
LotjaGi1g1v0019900	Red chlorophyll catabolite reductase, putative	171.602	126.049	112.177	148.021	73.7517	81.6175	112.109	104.758	56.2581	135.597	147.123	119.919	151.52	169.304	107.258	143.781	176.27	132.671	142.942	104.118	114.298
LotjaGi1g1v0020000_LC	GRAS family transcription factor	41.2569	11.1981	33.4871	42.3431	0	29.1627	20.9329	4.76716	10.1102	28.1237	11.4046	41.6689	15.8442	14.643	15.0675	51.1155	25.7735	8.52819	23.5145	20.5355	7.40882
LotjaGi1g1v0020100	C2H2-like zinc finger protein	0	0	0	0	0	0	0	0	0	0	0	0	0	0	0	0	0	0	0	0	0
LotjaGi1g1v0020200	Hexosyltransferase	375.498	292.374	412.471	415.444	468.325	406.588	447.743	383.143	337.045	384.497	373.096	292.431	408.561	422.809	452.103	368.031	385.359	348.597	415.291	422.428	399.543
LotjaGi1g1v0020300	WRKY family transcription factor	446.409	470.648	547.488	429.461	376.038	501.677	516.724	529.186	587.115	615.631	463.659	525.203	465.736	519.466	631.497	525.074	478.206	547.185	516.079	585.867	612.924
LotjaGi1g1v0020400	Red chlorophyll catabolite reductase, putative	53.4546	40.9979	70.2707	34.819	39.0569	41.9351	47.1216	34.1344	71.9996	49.0354	52.563	21.2271	43.577	40.2623	60.1743	57.2381	56.3805	39.7536	50.0855	63.2806	108.912
LotjaGi1g1v0020500_LC	RNA-directed DNA polymerase (Reverse transcriptase); Ribonuclease H	0	0	0	0	0	0	0	0	0	0	0.875257	0	0	1.73755	2.51958	0	0	0	0	1.13826	0
LotjaGi1g1v0020600	Altered inheritance of mitochondria protein 32	44.2336	91.8684	17.1948	6.43946	15.8503	26.6367	18.9488	26.6975	16.5405	33.6948	31.6031	10.1603	40.0615	31.0119	46.8939	47.0761	19.1162	16.1362	27.2666	25.1166	40.7832
LotjaGi1g1v0020700	Protein FRIGIDA	316.543	224.082	262.443	212.483	303.804	231.374	290.234	233.604	244.424	205.333	194.024	166.622	286.936	192.965	200.145	215.698	250.465	268.679	255.728	226.069	211.354
LotjaGi1g1v0020800_LC	Retrovirus-related Pol polyprotein from transposon TNT 1-94	0	0	0	0	0	0	0	0	0	0	0	0	0	0	0	0	0	0	0	0	0
LotjaGi1g1v0020900	Kinase, putative	72.0122	104.291	53.6133	68.3415	38.9687	39.1258	51.5334	43.5064	35.7108	82.4178	86.1979	121.441	79.6907	79.146	45.7087	222.568	85.0692	132.079	88.6487	87.3994	55.8986
LotjaGi1g1v0021000	Kinase, putative	270.851	248.184	502.919	490.45	235.092	363.013	356.039	386.323	428.079	458.771	361.677	584.065	419.582	402.014	269.063	720.663	393.323	473.897	361.429	270.743	382.506
LotjaGi1g1v0021100	Receptor-like kinase	0	0	0	0	0	0	0	0	0	0	0	0	0	0	0	0	0	0	0	0	0
LotjaGi1g1v0021200	RNA-binding protein, putative	462.79	544.372	1137.39	1165.74	854.943	1087.23	713.329	665.525	1145.77	960.972	668.985	863.935	738.337	853.886	873.426	760.004	578.888	653.695	809.134	704.286	580.84
LotjaGi1g1v0021300	Calcium-dependent lipid-binding domain-containing protein	1029.11	1185.28	2029.01	2053.39	1560.34	2010.42	1301.43	1209.97	1313.16	1404.15	1666.97	1800.46	1313.69	1558.34	1166.45	1294.86	1433.55	1518.47	1214.82	1146.16	1043.6
LotjaGi1g1v0021400	Kinesin-related protein	720.367	353.222	696.029	585.259	785.01	847.259	601.93	520.277	621.155	342.245	428.014	248.889	411.681	344.706	548.896	285.554	269.124	225.535	442.259	458.355	456.671
LotjaGi1g1v0021500	Mitochondrial import inner membrane translocase subunit TIM22	589.925	695.054	686.155	704.795	796.587	730.862	959.408	914.361	894.599	740.781	644.315	720.88	799.171	869.069	655.193	694.051	800.623	800.034	809.342	766.059	592.131
LotjaGi1g1v0021600	Tubulin-specific chaperone A	1114.48	1406.86	943.817	660.218	977.875	1092.43	1640.27	1120.07	1081.13	1078.8	1341.12	1275.37	1198.54	956.282	1112.91	1248.3	1222.53	1112.42	1119.97	1218.05	1343.69
LotjaGi1g1v0021700	Pirin-like protein	76.6901	58.3206	119.571	77.3529	96.8499	136.085	87.719	119.424	112.344	102.439	115.774	174.606	101.038	120.277	110.356	183.46	103.611	87.8832	123.777	74.1499	103.558
LotjaGi1g1v0021800	Glycerophosphodiester phosphodiesterase	2858.34	3409.6	4005.93	4538.59	2869.43	2236.82	3096.09	3572.75	3371.58	3089.2	3232.61	4507.68	3661.77	4216.17	2734.99	5467.62	5086.6	5755.08	4321.36	3897.97	3786.68
LotjaGi1g1v0021900	Lipid transfer protein	3362.78	5803.63	5227.61	6522.07	4141.3	5452.26	7415.17	5500.84	5356.05	5100.35	5825.44	5135.23	6684.7	7280.26	3544.07	6738.16	9535.73	10154.3	6744.3	8247.69	7343.94
LotjaGi1g1v0022000	Pentatricopeptide repeat-containing family protein	127.98	293.836	143.854	81.7425	63.4287	122.892	282.549	216.447	142.348	103.089	160.892	138.074	145.196	179.207	117.327	113.14	244.466	249.677	201.01	492.837	287.895
LotjaGi1g1v0022100	Lipid transfer protein	4710.39	10943.1	9774.23	10034	6174.28	9478.94	15905.8	12645.3	11236.5	8261.5	10725.9	10497.2	11470.9	11415.9	6349.34	10716.3	16833	19052.9	12167.4	16447.5	14451.8
LotjaGi1g1v0022200	Pentatricopeptide repeat-containing family protein	475.037	931.362	565.563	352.125	317.936	491.505	1150.36	969.703	476.815	479.067	696.531	495.684	524.338	641.81	453.996	461.98	840.124	1083.64	656.983	1712.34	1312.48
LotjaGi1g1v0022300	Fimbrin, putative	302.116	188.75	148.053	74.7653	97.7534	70.8089	74.466	75.7225	74.7158	175.684	164.738	140.916	150.588	214.193	235.007	179.743	165.745	168.304	271.062	179.27	229.003
LotjaGi1g1v0022400	Hydroxyacylglutathione hydrolase	357.404	382.866	288.749	306.692	301.058	363.578	361.729	350.873	229.828	386.988	389.34	385.29	435.399	497.857	396.695	287.543	505.468	534.738	397.062	360.348	323.952
LotjaGi1g1v0022500_LC	Enhanced downy mildew 2, putative	505.581	357.553	411.721	425.628	441.25	427.392	403.106	407.142	393.195	418.866	348.742	350.413	337.117	411.796	371.092	309.169	383.784	428.826	408.823	410.141	371.999
LotjaGi1g1v0022600	V-type proton ATPase subunit e	180.547	328.606	304.723	264.158	173.004	197.901	200.077	207.778	215.01	255.833	217.64	329.77	362.149	280.448	220.281	455.792	280.401	326.255	267.956	243.538	207.269
LotjaGi1g1v0022700	Syntaxin, putative	398.775	356.893	390.666	349.141	433.624	330.387	298.975	336.574	429.758	646.133	509.729	574.458	600.533	532.349	445.288	682.189	615.211	581.443	484.982	312.836	308.883
LotjaGi1g1v0022800	Cell division FtsZ-like protein	620.315	670.124	533.318	543.529	590.502	778.435	640.343	794.147	711.259	593.121	649.191	561.32	650.435	534.176	684.857	589.981	708.494	613.056	682.415	582.52	800.667
LotjaGi1g1v0022900	Serine/threonine-protein phosphatase	372.181	404.219	371.915	322.338	386.306	501.29	552.639	484.538	368.544	442.704	480.21	339.613	500.796	458.731	445.884	447.526	429.128	452.347	444.711	364	481.968
LotjaGi1g1v0023000	Lipid-binding serum glycoprotein family protein, putative	2539.99	3170.85	2849.11	2998.34	1791.76	1585.88	1770.71	2149.13	1453.95	2866.12	3269.65	3186.89	3325.95	4041.73	2310.73	3555.37	3872.82	4688.95	3316.08	3440.72	3191.55
LotjaGi1g1v0023100	Leucine-rich repeat receptor-like protein kinase family protein	125.899	51.5581	93.2035	104.802	147.082	291.043	59.8656	36.2328	71.658	44.8541	34.2581	78.2095	52.152	57.7202	41.8831	74.3671	63.1619	31.3745	46.9923	114.241	57.5134
LotjaGi1g1v0023200_LC	Major facilitator superfamily protein	0	0	0	0	0	1.66365	0	0	0	3.21511	0.871069	0	0	0	0	0	0	0	0	0	0
LotjaGi1g1v0023300_LC	B-cell lymphoma/leukemia 10	19.6903	0	12.6666	22.9612	22.9056	0	31.9506	7.62828	31.225	11.1873	0.879243	7.10681	18.615	24.1247	21.7902	46.8122	18.2168	8.57764	22.5433	29.732	19.5039
LotjaGi1g1v0023400	PHD-finger protein	370.944	338.573	354.693	337.262	333.83	354.866	362.282	354.702	276.488	263.276	295.252	238.648	375.22	260.181	283.182	297.08	284.43	318.798	330.748	311.995	342.454
LotjaGi1g1v0023500	Carboxyl methyltransferase	52.037	64.9021	68.5752	33.3057	33.59	66.2688	13.702	13.0982	47.8514	32.1591	55.3286	39.7793	68.6163	14.4406	11.9469	59.5155	14.1453	32.4301	48.2779	24.2182	36.2794
LotjaGi1g1v0023600	Vacuolar protein sorting-associated protein VTA1 like	621.071	603.756	612.707	624.803	649.81	525.469	518.498	622.621	727.857	585.245	438.815	732.656	567.481	594.379	504.877	750.023	730.81	654.482	545.427	506.758	611.54
LotjaGi1g1v0023700	Mitochondrial transcription termination factor family protein	120.039	79.5978	58.814	79.9512	76.6311	71.473	124.752	70.5591	101.961	68.8215	65.0251	106.631	55.8644	80.9834	68.7007	31.2727	75.6552	74.2257	78.9291	106.283	70.5318
LotjaGi1g1v0023800	Microtubule associated protein 65	326.849	371.405	428.924	330.226	398.664	376.327	481.616	412.294	406.919	329.326	394.413	344.813	423.103	321.354	404.379	314.273	429.489	334.474	414.776	633.829	352.245
LotjaGi1g1v0023900	Phosphatidate cytidylyltransferase	0	0	0	0.920527	0	0	0	4.7697	0	0	1.75629	8.13284	0	0.861844	0	0	0	3.79695	0.940783	0	0
LotjaGi1g1v0024000	Trigger factor	44.2815	51.5742	62.4321	95.563	125.08	80.6008	96.815	89.6293	68.8896	111.204	116.003	74.1296	62.3776	98.2149	80.4346	105.504	83.3343	86.6211	68.5883	69.7202	45.4807
LotjaGi1g1v0024100_LC	trehalose phosphate synthase	2.30071	0	78.0766	25.0402	84.3841	21.3597	10.1109	16.3409	0	13.6941	11.6433	26.8814	43.2894	14.0942	26.7664	66.4681	28.659	40.8895	6.58515	46.9897	42.7934
LotjaGi1g1v0024200	proton pump interactor 1	103.059	234.845	100.86	71.4281	173.48	155.344	182.109	181.835	178.74	98.3993	113.337	162.45	142.324	72.0276	92.321	130.87	96.387	60.417	113.204	161.91	136.765
LotjaGi1g1v0024300	Flowering promoting factor 1	0	0	0	0	0	0	0	0	0	0	0	0	0	0	0	0	0	0	0	1.14412	0
LotjaGi1g1v0024400_LC	Integrin beta-2	450.928	348.17	278.511	264.869	254.462	267.322	301.519	366.505	341.874	315.796	478.65	351.475	319.499	349.02	383.13	302.502	338.467	367.102	334.815	431.381	485.078
LotjaGi1g1v0024500_LC	Protease inhibitor/seed storage/lipid transfer protein family protein	0	0	0	0	0	0	0	0	0	0	0	0	0	0	0	0	0	0	0	0	0
LotjaGi1g1v0024600	Protease inhibitor/seed storage/lipid transfer protein family protein	0	0	0	0	0	0	0	0	0	0	0	0	0	0	0	0	0	0	0	0	0
LotjaGi1g1v0024700	GrpE protein homolog	478.874	453.932	505.241	401.502	475.279	612.324	784.149	645.1	776.911	391.891	340.217	249.983	438.424	420.36	521.418	258.746	346.928	312.698	478.702	438.364	410.767
LotjaGi1g1v0024800	EH domain-containing protein 1	628.923	676.612	523.936	358.715	372.737	383.266	489.802	594.016	446.836	498.437	663.32	554.144	516.323	501.02	603.552	682.099	639.705	646.852	553.93	706.524	686.442
LotjaGi1g1v0024900	Protein transport SEC13-like protein	1335	1182.78	1922.43	1600.74	1630.16	1686.49	1613.47	1647.72	2360.52	1800.32	1217.53	1347.49	1605.39	1259.29	1396.63	1779.37	1454.64	1106.94	1778.99	1303.32	1187.07
LotjaGi1g1v0025000	Ethylene-responsive transcription factor, putative	978.362	1454.52	1165.56	1278.27	1290.15	1340.31	1093.3	971.605	1030.9	1346.7	1170.56	1227.17	1333.87	1191.41	833.34	1575.24	1350.45	1625.39	1456.12	1014.13	1033.9
LotjaGi1g1v0025100	Glucan endo-1,3-beta-glucosidase, putative	801.783	949.793	2075.29	1604.1	978.2	1116.13	699.905	710.339	1323.44	940.405	804.681	1261.15	970.112	773.544	939.358	1540.06	741.123	694.08	1010.07	835.35	786.529
LotjaGi1g1v0025200	Protease inhibitor/seed storage/lipid transfer protein family protein	0	0	0	0	0	0	0	0	0	0	0	0	0	0	0	0	0	0	0	0	0
LotjaGi1g1v0025300_LC	FAD/NAD(P)-binding oxidoreductase family protein	63.4184	36.7817	39.8686	103.837	49.2034	69.0736	74.3889	53.3843	41.4682	50.7139	58.3749	45.8914	34.6377	72.3016	25.0223	16.1352	78.1713	65.1658	33.0675	66.835	74.3624
LotjaGi1g1v0025400_LC	Protein-L-isoaspartate O-methyltransferase	12.8049	0	0	0	0	0	0	0	0	0	0	0	0	0	0	0	0	0	0	0	0
LotjaGi1g1v0025500	Endoglucanase	71.7327	64.9651	99.5548	64.4174	85.407	96.6104	77.7708	47.6738	42.2757	32.9209	59.6748	87.3933	43.7977	18.0897	85.399	70.7006	22.9242	29.399	57.3664	68.4758	32.4273
LotjaGi1g1v0025600	Adenylyltransferase and sulfurtransferase MOCS3	386.081	492.397	438.302	593.38	402.785	585.355	833.148	548.871	696.514	497.85	554.672	486.658	550.669	585.546	514.355	559.716	526.525	546.407	487.175	513.465	436.846
LotjaGi1g1v0025700	Aspartate carbamoyltransferase	307.365	285.027	335.136	264.582	341.825	400.804	413.909	403.491	321.069	328.762	290.725	222.143	342.314	268.236	355.936	227.56	239.18	227.978	301.34	330.25	284.727
LotjaGi1g1v0025800	WRKY transcription factor	19.0895	0	11.7451	12.3356	13.3201	8.06494	4.30637	9.27706	13.9195	8.92644	6.62994	21.915	19.4484	27.2033	2.71307	38.4596	26.03	41.8486	24.7297	16.0112	6.89258
LotjaGi1g1v0025900	SWAP (Suppressor-of-white-APricot)/surp domain protein, putative	2202.96	1333.09	1250.69	970.885	1779.71	1650.76	1450.36	1287.14	1425.76	1140.84	1900.92	1455.98	1156.52	1173.17	1920.66	828.609	946.944	892.107	1066.42	2029.82	1374.46
LotjaGi1g1v0026000	UPF0505 protein C16orf62	492.912	567.247	437.039	473.31	443.042	482.914	485.01	578.774	632.91	477.836	544.766	585.981	522.357	544.48	512.723	484.852	545.789	518.532	545.012	594.225	596.681
LotjaGi1g1v0026100	Cytochrome b561 and domon domain-containing protein	63.8274	11.1955	14.4825	21.1811	29.0501	14.1743	13.9518	23.8365	22.9821	20.1095	28.9398	24.3973	16.7811	7.75217	31.8039	15.7511	18.1235	14.1996	23.5214	18.247	30.5472
LotjaGi1g1v0026200	Cell differentiation protein rcd1, putative	60.8841	63.8164	68.7913	12.8923	26.4095	62.5295	106.635	95.3462	76.2993	73.9948	52.6201	47.7771	76.4451	47.3746	65.2831	39.3716	56.2829	75.7396	55.5089	59.3054	99.0523
LotjaGi1g1v0026300	Cell differentiation protein RCD1 like	0	56.3344	4.55601	12.983	11.5185	6.71827	44.1273	42.2296	9.25494	24.3132	14.1193	10.2346	23.4667	24.2322	20.2159	23.8139	14.3926	25.7047	15.1568	39.0171	8.38239
LotjaGi1g1v0026400	Ribonuclease 3-like protein 3	37.2819	71.6084	111.351	57.1493	51.9249	45.0881	45.8124	67.6944	64.3715	48.3714	47.3148	30.51	69.0279	62.0117	66.0885	55.3055	79.0344	62.3362	42.3624	21.6486	25.8899
LotjaGi1g1v0026500	DUF4408 domain protein	449.397	484.514	266.151	390.78	523.667	363.141	911.346	999.21	406.442	1045.31	231.344	345.76	245.31	620.125	240.108	608.101	546.701	549.859	514.9	337.303	435.57
LotjaGi1g1v0026600	Pescadillo homolog	357.84	376.465	201.809	242.831	288.836	325.408	329.137	327.045	249.016	242.212	320.456	243.833	274.821	262.743	310.69	199.992	244.741	251.607	241.621	243.203	324.458
LotjaGi1g1v0026700	GDP-L-galactose phosphorylase 1	829.862	786.637	672.373	840.558	463.218	399.366	665.341	663.628	783.749	1038.96	788.545	1137.79	1361.84	1927.1	991.617	2112.31	1882.1	1987.18	1608.43	1297.32	1300.9
LotjaGi1g1v0026800_LC	Stigma-specific Stig1 family protein	0	0	13.3527	5.43781	3.75239	0	0	0	0	1.58511	0	0	0	0	0	0	0	4.64481	0	0	0
LotjaGi1g1v0026900	Acetyltransferase component of pyruvate dehydrogenase complex	3193.65	3198.81	3182.5	3155.15	2879.09	2992.82	3844.33	3726.26	3409.29	3010.95	2895.2	2989.25	3058.37	2774.87	3235.87	2931.78	2674.73	2829.3	3030.09	2951.94	3082.47
LotjaGi1g1v0027000	Transmembrane 9 superfamily member	0	2.23742	2.7248	11.136	4.40671	3.36991	6.96918	1.91167	3.69349	0	2.62492	0	1.87523	7.76822	0	0	5.68355	5.62346	0.94624	4.55052	3.68936
LotjaGi1g1v0027100	Rab3 GTPase-activating protein catalytic subunit	696.662	761.256	732.905	772.812	731.972	612.447	692.653	625.497	669.619	730.514	877.014	909.886	775.554	931.314	877.219	715.204	894.563	917.5	828.723	1011.47	934.619
LotjaGi1g1v0027200	DNA mismatch repair protein MutS	5.0973	9.62586	6.99768	11.925	5.3272	6.43587	8.56873	6.55352	7.89476	4.1596	7.54261	29.3128	8.00417	7.40116	19.4256	3.3899	9.8553	5.70926	29.1125	0	0
LotjaGi1g1v0027300	GDSL esterase/lipase	98.3616	145.711	147.496	27.5786	44.0368	37.4179	24.9446	33.3723	21.1297	60.8685	72.9105	38.5963	74.5012	65.4739	83.7677	78.272	57.4235	69.41	44.1718	66.262	47.3113
LotjaGi1g1v0027400	Bromodomain-containing protein, putative	951.362	740.994	785.408	1033.96	1048.14	995.798	669.619	740.869	1113.35	789.25	819.762	852.072	834.297	760.719	775.775	672.609	761.188	749.673	695.373	955.302	739.56
LotjaGi1g1v0027500_LC	Aldolase-type TIM barrel family protein	147.676	266.823	76.9933	37.9184	36.9288	57.9077	28.8141	61.016	58.9252	42.2679	34.9361	145.661	136.469	55.9637	43.4279	167.888	115.444	207.952	55.6552	91.9851	149.182
LotjaGi1g1v0027600_LC	RNA-directed DNA polymerase (reverse transcriptase)-related family protein	175.331	131.858	149.612	136.751	164.045	160.422	149.481	190.579	197.725	182.402	223.791	165.014	176.197	152.919	234.709	171.291	129.896	164.509	172.18	191.32	188.911
LotjaGi1g1v0027700_LC	Disease resistance protein (TIR-NBS-LRR class)	134.674	126.151	129.625	120.068	91.675	98.1881	68.9374	102.538	93.701	111.606	109.964	111.836	111.762	143.776	86.1858	148.87	112.356	172.52	74.5839	98.9864	146.566
LotjaGi1g1v0027800	LOB domain-containing protein, putative	0	0	9.04135	0	0	2.52146	0	0.95123	0	0	0	0	5.60461	2.57662	0	8.04885	1.87972	8.36117	1.88543	0	0
LotjaGi1g1v0027900	Mitochondrial glycoprotein family protein, putative	321.583	231.5	314.174	263.812	300.929	352.743	332.472	320.351	318.262	344.039	316.969	257.388	324.76	309.175	284.331	265.338	384.182	263.047	286.307	235.688	317.799
LotjaGi1g1v0028000	F-box/LRR-repeat protein, putative	162.919	108.557	136.691	111.493	73.9345	90.9603	104.598	92.4846	92.8666	113.572	141.993	151.507	125.901	135.225	166.506	106.526	147.695	139.91	115.765	90.0449	137.832
LotjaGi1g1v0028100_LC	F-box protein	2.95497	0	0	0	0	0	0	0	0	0	0	0	0	0	0	0	0	0	0	0	0
LotjaGi1g1v0028200_LC	F-box family protein, putative	0	0	0	0	0	0	0	0	0	0	0	0	0	0	0	0	0	0	0	0	0
LotjaGi1g1v0028300	Geranylgeranyl pyrophosphate synthase	18.6467	52.5986	56.1252	40.5444	30.8057	55.0801	20.9191	26.6966	26.665	26.5831	48.2059	38.64	28.9113	23.2552	25.101	23.6755	12.3865	15.124	19.7652	5.69883	8.32504
LotjaGi1g1v0028400_LC	Polynucleotidyl transferase, ribonuclease H-like superfamily protein	0	0	0	0	0	0	0	0	0	0	0	0	0	0	0	0	0	0	0	0	0
LotjaGi1g1v0028500	senescence regulator (Protein of unknown function, DUF584)	28.5641	31.4552	19.0931	6.48193	17.675	11.7452	35.9975	9.57492	21.2432	25.9288	27.6024	30.6447	20.6133	25.9473	24.3596	11.9153	17.4668	20.8502	17.0205	22.8775	13.923
LotjaGi1g1v0028600	Aconitate hydratase	0	0	1.40451	0	0	0	0	2.44905	3.53918	1.24773	0	7.88649	0	0	0	0	0	0	0.603412	0	0
LotjaGi1g1v0028700	Syntaxin-61	487.017	372.426	333.119	487.899	397.108	426.75	411	380.946	324.082	379.19	494.324	310.401	299.596	400.145	484.38	325.44	436.604	335.471	473.455	498.497	320.976
LotjaGi1g1v0028800	Translation factor SUI1	288.645	147.704	121.547	66.4981	125.408	61.8182	116.437	201.311	91.3454	612.705	280.66	266.691	435.888	252.421	457.48	320.754	309.226	346.3	116.559	261.824	195.383
LotjaGi1g1v0028900	Calcium-dependent kinase	280.405	29.8909	119.134	132.62	113.736	93.9782	75.6712	161.232	131.904	159.824	199.166	201.942	322.553	191.127	279.904	614.95	317.036	535.052	230.588	168.561	228.159
LotjaGi1g1v0029000	NEP1-interacting protein 1	15.6238	14.2855	25.0269	13.6784	17.1976	22.0711	51.5567	36.184	58.3235	14.4488	19.2759	33.9578	11.0227	21.7993	5.03571	16.0495	0	1.55821	17.0753	10.6311	31.5374
LotjaGi1g1v0029100	Endoribonuclease L-PSP family protein	684.684	658.469	734.937	935.282	1014.23	1015.76	1180.25	1095.54	1084.6	667.791	656.216	483.789	795.044	778.692	651.27	491.543	693.979	752.373	821.166	589.839	613.091
LotjaGi1g1v0029200_LC	ATP-dependent Clp protease ATP-binding subunit ClpX	134.772	147.965	142.968	110.3	130.354	138.003	127.728	159.234	146.982	145.718	158.138	120.86	143.404	103.381	169.221	168.21	137.85	130.304	144.722	139.396	142.884
LotjaGi1g1v0029300_LC	Translation initiation factor IF-2	14.6724	2.23193	0.903931	4.60702	0	0.835249	1.98655	0	0	1.6149	1.74714	0	0.931963	0	0	0	0	0	2.8216	0	0
LotjaGi1g1v0029400	Ubiquitin thioesterase OTU1	592.58	515.566	497.359	463.212	501.44	427.029	524.355	434.428	565.569	526.577	510.404	449.384	464.066	568.904	489.745	519.416	521.229	542.721	517.782	431.893	398.371
LotjaGi1g1v0029500	DUF4228 domain protein	359.983	365.816	421.884	259.078	250.807	167.89	174.257	235.499	134.272	255.712	226.008	301.066	298.543	381.535	195.733	347.926	428.307	363.412	419.92	397.555	297.647
LotjaGi1g1v0029600_LC	RNA-directed DNA polymerase (Reverse transcriptase)	18.657	17.913	40.735	17.4999	12.3248	15.0109	2.98969	14.3028	0	19.31	14.9082	53.8828	8.39147	55.1295	11.7175	7.87819	16.2143	16.0907	15.9963	23.9488	23.141
LotjaGi1g1v0029700	Peptide methionine sulfoxide reductase MsrA	1085.26	1487.7	1224.17	1441.02	1276.81	1063.66	1064.09	997.049	963.206	1487.15	1129.73	1490.61	1145.18	1369.59	1273.47	1746.58	1460.3	1291.63	1336.75	868.98	1084.73
LotjaGi1g1v0029800_LC	F-box family protein	0	0	0	0	0	0	0	0	0	0	0	0	0	0	0	0	0	0	0	0	0
LotjaGi1g1v0029900_LC	F-box protein	0	0	0	0	0	0	0	0	0	0	0	0	0	0	0	0	0	0	0	0	0
LotjaGi1g1v0030000_LC	regulatory particle triple-A ATPase 6A	60.614	28.7154	52.4793	55.4664	41.9776	30.9398	16.6732	60.9319	94.4049	62.2534	72.0125	58.5834	80.3144	60.9738	76.8302	77.1668	86.982	56.5099	59.1516	74.7996	75.7394
LotjaGi1g1v0030100_LC	Peptide methionine sulfoxide reductase MsrA	0	0	0.904653	0	0	0	0	0	0	0	0	0	0	0	0	0	0	0	0	0	0
LotjaGi1g1v0030200_LC	Glutathione S-transferase T3	3.93025	0	0	3.69918	0	0	0	0.955676	0	0	0.877504	0	0.935543	0	0	0	0	1.88913	0	0	0
LotjaGi1g1v0030300	actin cytoskeleton-regulatory complex pan-like protein	579.748	458.646	655.959	723.872	932.004	759.981	548.059	554.941	510.649	586.023	598.629	499.546	524.999	526.411	551.388	452.84	432.224	512.467	458.429	560.202	536.669
LotjaGi1g1v0030400_LC	LINE-1 reverse transcriptase isogeny	35.4301	33.6386	12.6671	11.9436	14.0941	20.7687	41.9242	22.8841	22.0435	12.7959	22.8523	23.3542	33.5133	20.6771	29.3272	27.339	39.2834	27.6146	25.366	38.8661	45.4888
LotjaGi1g1v0030500_LC	Polynucleotidyl transferase, ribonuclease H-like superfamily protein	0	0	0	0	0	0	0	0	0	0	0	0	0	0	1.67047	0	0	0	0.942396	0	0
LotjaGi1g1v0030600_LC	Retrovirus-related Pol polyprotein from transposon TNT 1-94	0	0	0	0	0	0	2.9964	0	0	0	0	0	0	0	0	0	0	0	0	0	0
LotjaGi1g1v0030700	UDP-glycosyltransferase	0	2.24017	0	0	0	0	0	0	0	0.813313	4.38247	0	0	0.863394	0.837789	0	3.80146	0	0	0	13.8652
LotjaGi1g1v0030800_LC	Glycosyltransferase	53.0537	72.7973	28.0572	54.3042	60.7505	20.8269	36.8868	40.0458	36.7638	44.1811	42.9938	14.228	44.7344	59.4365	36.8356	15.7208	78.2985	55.9285	72.4212	38.7962	58.3566
LotjaGi1g1v0030900_LC	Retrovirus-related Pol polyprotein from transposon TNT 1-94	0	0	0	0	0	0	0	0	0	0	0	0	0	0	0	0	0	0	0	0	0
LotjaGi1g1v0031000	Glycosyltransferase	240.722	30.2402	34.3923	83.7517	104.774	64.9731	4.98493	31.4646	56.9825	8.03162	26.3244	116.869	31.6856	34.4561	9.2092	58.9395	24.8295	7.58478	8.46446	9.12912	53.7295
LotjaGi1g1v0031100	Retrovirus-related Pol polyprotein from transposon TNT 1-94	0	12.3176	0	0	0	0	0	0	0	0	0	1.01692	0	0	0	0	0	0	0	0	0
LotjaGi1g1v0031200	Rho GTPase-activating protein	107.299	61.6805	117.618	129.511	120.688	146.987	166.726	105.84	80.8187	111.898	111.65	99.4977	63.2933	106.834	101.401	85.8503	100.65	84.7998	92.9946	86.8982	88.2187
LotjaGi1g1v0031300	Heat shock 70 kDa protein	89.903	157.352	133.118	130.77	68.8133	120.418	166.883	102.91	116.972	93.0392	132.363	96.7873	115.476	121.234	137.285	89.5465	122.148	84.5896	112.248	108.631	103.42
LotjaGi1g1v0031400_LC	Zona pellucida sperm-binding protein 2	8.85426	1.12113	5.4315	8.27822	7.04816	0	0	5.72308	9.19087	1.60313	6.15028	3.04849	14.9075	5.17082	0	0	10.5278	5.70439	5.64171	23.9959	8.35026
LotjaGi1g1v0031500	Disease resistance protein (TIR-NBS-LRR class)	341.69	397.416	301.422	346.3	302.817	372.759	363.718	348.013	316.245	452.976	442.825	354.795	380.395	503.886	320.534	484.515	598.916	565.951	442.229	529.111	394.288
LotjaGi1g1v0031600	Disease resistance protein (TIR-NBS-LRR class)	465.533	778.197	462.344	355.536	338.262	416.175	429.238	521.568	450.965	494.983	493.983	460.982	484.997	428.19	452.488	480.307	510.729	444.743	499.789	497.281	494.836
LotjaGi1g1v0031700	RNA helicase	514.896	297.863	340.868	333.486	462.947	491.984	434.617	482.066	377.29	402.7	383.492	335.945	388.99	406.282	427.658	230.859	267.66	299.122	367.209	307.007	342.877
LotjaGi1g1v0031800_LC	#N/A	220.429	270.209	191.82	393.269	239.591	211.05	330.374	247.911	152.474	287.993	314.622	242.695	269.988	398.891	198.575	320.392	400.406	424.565	328.843	252.599	310.949
LotjaGi1g1v0031900_LC	Leucine-rich repeat (LRR) family protein	0	0	0	0	0	0	0	0	0	0	0	0	0	0	0	0	0	0	0	0	0
LotjaGi1g1v0032000	Disease resistance protein (TIR-NBS-LRR class)	1022.98	977.871	795.527	1672.92	1234.46	1361.6	1129.71	1158.47	857.444	1213.1	1236.56	1134.05	1312.02	1845.16	871.595	1464.8	1477.81	1614.31	1268.6	1273.72	1205.45
LotjaGi1g1v0032100	Disease resistance protein (TIR-NBS-LRR class)	827.277	568.299	415.336	477.075	524.049	586.98	519.871	610.238	429.931	611.781	776.594	617.519	568.978	970.915	515.189	598.632	776.279	953.845	721.754	752.927	822.918
LotjaGi1g1v0032200	RNA-directed DNA polymerase (Reverse transcriptase)	65.9027	69.4932	63.3417	90.0894	72.2205	93.1279	46.8961	47.6748	89.1118	82.4913	87.8446	65.0041	81.951	99.0724	49.4231	82.1835	95.7072	74.1655	84.5839	66.2625	60.2993
LotjaGi1g1v0032300	Disease resistance protein (TIR-NBS-LRR class)	245.624	163.516	177.393	130.696	169.926	305.729	199.391	225.02	181.061	221.698	177.243	190.044	150.045	253.252	133.112	168.987	147.054	190.545	155.186	135.789	176
LotjaGi1g1v0032400	Disease resistance protein (TIR-NBS-LRR class)	67.8917	12.3321	30.7642	24.8122	38.7561	34.0738	28.9426	34.326	23.8826	23.2066	17.5745	16.2484	25.1388	24.9843	22.6211	7.81787	32.5611	24.7426	36.6454	17.1426	52.8995
LotjaGi1g1v0032500	Disease resistance protein (TIR-NBS-LRR class)	331.039	297.875	204.552	116.913	138.223	224.158	433.615	296.529	274.828	197.696	180.719	112.817	181.753	257.554	159.049	125.844	186.136	279.519	172.137	270.385	226.893
LotjaGi1g1v0032600	U3 small nucleolar RNA-associated protein 10	1111.74	993.388	866.677	1290.76	1475.69	1555.11	1376.98	1404.36	1459.73	900.892	878.595	699.546	1119.06	884.722	951.547	808.732	863.005	852.263	1028.65	995.626	857.481
LotjaGi1g1v0032700	Purple acid phosphatase	283.438	412.452	583.778	504.702	413.243	432.595	467.374	556.889	748.305	730.145	511.142	476.145	453.455	899.251	551.492	1010.55	654.722	573.551	473.736	339.161	506.607
LotjaGi1g1v0032800	Ankyrin repeat-containing protein family	178.956	186.017	116.737	195.879	178.772	109.821	98.7557	143.977	119.445	145.092	181.774	235.682	199.336	274.809	152.43	250.787	241.013	285.938	241.59	169.021	244.797
LotjaGi1g1v0032900	Disease resistance protein (TIR-NBS-LRR class)	46.2203	99.7416	95.0163	110.339	92.4718	64.0478	45.8911	79.1398	51.4503	113.789	121.199	107.675	67.9916	134.391	85.4338	137.08	132.976	133.993	87.4157	70.8163	93.6699
LotjaGi1g1v0033000	Disease resistance protein (TIR-NBS-LRR class)	183.848	224.097	116.74	164.635	129.45	165.598	90.7667	148.744	85.4532	145.943	176.482	206.235	189.106	310.125	139.02	294.032	259.117	314.329	222.808	188.41	183.567
LotjaGi1g1v0033100	NBS-LRR disease resistance protein	49.1696	35.8617	11.764	50.5729	29.9431	42.4226	17.9571	32.4187	16.5377	75.3286	53.5727	59.9327	29.8049	87.0094	51.9298	54.8358	47.8314	65.5677	53.578	17.1327	59.3538
LotjaGi1g1v0033200	Disease resistance protein (TIR-NBS-LRR class)	207.493	264.195	201.674	174.222	153.735	206.65	252.246	210.23	150.126	232.069	219.703	238.786	233.592	251.174	251.258	307.747	204.598	241.322	244.15	234.054	169.449
LotjaGi1g1v0033300	Disease resistance protein (TIR-NBS-LRR class)	459.616	351.017	298.921	358.954	433.366	407.178	352.311	391.783	216.2	338.192	339.327	309.715	263.877	397.981	365.623	366.651	419.313	563.918	307.791	425.043	441.14
LotjaGi1g1v0033400	Disease resistance protein (TIR-NBS-LRR class)	988.301	819.771	818.806	597.975	645.721	621.201	379.368	497.732	507.879	621.085	667.243	711.726	675.764	682.358	943.595	710.303	729.423	642.135	786.244	920.402	830.149
LotjaGi1g1v0033500_LC	Retrovirus-related Pol polyprotein from transposon TNT 1-94	0	0	0	0.933854	0	0	4.99547	0	0	0	0	0	0	0	0	0	0	0.937772	0	0	0
LotjaGi1g1v0033600	Disease resistance protein (TIR-NBS-LRR class)	122.688	53.7665	53.4004	60.5463	41.9914	45.8933	0	31.2822	9.69192	39.5896	15.3457	31.1567	23.2524	33.41	31.6318	18.7489	44.0854	46.9243	49.228	58.502	42.0225
LotjaGi1g1v0033700	Disease resistance protein (TIR-NBS-LRR class)	86.5209	43.7003	65.1566	64.3792	72.2114	72.3917	49.8735	54.3488	76.2633	68.1519	103.611	109.719	72.659	77.5315	83.749	90.1542	70.7619	107.322	100.59	84.5032	61.1927
LotjaGi1g1v0033800	Cytochrome P450 family protein	2549.59	3907.59	3613.7	3562.26	2619.68	3171.76	2976.16	4344	4086.13	4407.22	2807.36	3755.41	4065.91	4365.94	2803.82	5638.86	4598.36	4192.34	4568.03	3208.21	3522.79
LotjaGi1g1v0033900	Inositol-1,4,5-trisphosphate 5-phosphatase 4 isoform 1	270.641	379.473	375.606	578.935	368.076	396.753	248.74	307.601	274.936	460.364	318.883	415.505	372.341	745.163	373.719	655.597	421.262	565.337	500.874	283.545	309.735
LotjaGi1g1v0034000_LC	F-box/RNI/FBD-like domain protein	0	0	0	0	0	0	0	0	0	0	0	0	0	0	0	0	0	0	0	0	0
LotjaGi1g1v0034100	Kinase family protein	20.2109	0	27.9672	1.1756	5.60831	15.1688	30.7527	0.754556	8.00158	25.9968	6.24801	27.2306	3.68823	8.86182	13.9114	40.0814	8.48778	2.4046	7.09443	12.6393	14.1341
LotjaGi1g1v0034200_LC	serine carboxypeptidase-like 50	0	0	0	0	0	0	0	0	0	0	0	0	0	0	0	0	0	0	0	0	0
LotjaGi1g1v0034300_LC	DNA polymerase	0	0	0	0	0	0	0	0	0	0	0	0	2.79126	0	0	0	0	0	0	0	0
LotjaGi1g1v0034400_LC	Pseudouridine synthase family protein	0	0	0	0	0	0	0	0	0	0	0	0	0	0	0	0	0	0	0	0	0
LotjaGi1g1v0034500	En/Spm-like transposon protein	453.378	440.251	224.588	175.489	232.209	262.996	574.827	361.339	217.186	346.766	536.945	284.015	329.69	309.995	421.199	318.29	425.925	383.43	284.65	475.314	306.222
LotjaGi1g1v0034600_LC	Retrovirus-related Pol polyprotein from transposon TNT 1-94	0	0	0	0	0	0	0.998801	0	0	0	0	0	0	0	0	0	0	0	0	0	0
LotjaGi1g1v0034700	Apolipoprotein D	968.025	1016.42	819.193	776.492	872.335	882.421	831.011	726.534	594.821	794.319	1021.47	998.354	784.149	832.049	797.527	1016.67	807.616	788.153	691.615	766.219	777.372
LotjaGi1g1v0034800_LC	Transposon protein, putative, Mutator sub-class	0	0	0	6.44863	0	0	0	0	0	0	0	0	0	0	0	0	0	0	2.80682	0	0
LotjaGi1g1v0034900_LC	Transposon protein, putative, Mutator sub-class	3.8989	0	0	0.920709	0.875979	14.1991	10.8914	0	0	4.04254	3.48197	1.01437	0	0	0.832161	3.97344	0	0	1.8786	0	0
LotjaGi1g1v0035000_LC	Retrotransposon protein, putative, unclassified	0	0	0	0.917932	0	0	0	0	0	0	0	0	0	0	0	0	0	0	0	0	0
LotjaGi1g1v0035100	HTH-type transcriptional regulator AdhR	56.0755	58.2915	29.8611	51.4735	39.6358	33.2534	1.99583	35.2803	0	21.6169	1.75717	14.219	11.1744	46.5227	32.6726	19.5583	25.8486	32.3409	37.5904	42.278	9.27866
LotjaGi1g1v0035200	gamma carbonic anhydrase 2	213.307	157.97	171.043	189.502	117.116	139.84	236.364	119.185	119.459	125.148	151.872	104.65	216.144	167.981	129.796	137.299	151.978	197.437	121.288	248.886	226.165
LotjaGi1g1v0035300_LC	DNA polymerase I	24.5426	21.2717	7.24675	12.9125	5.28372	15.0384	0	11.4483	3.6806	20.1668	27.1788	31.5461	30.8013	6.89439	21.7639	0	19.0561	21.7366	11.3035	14.8212	21.2797
LotjaGi1g1v0035400_LC	Chitin-inducible gibberellin-responsive protein, putative	194.809	153.462	88.6836	112.78	121.214	109.882	127.802	155.396	172.882	115.206	155.253	167.082	178.178	120.003	117.446	127.8	100.013	133.883	166.908	122.449	133.953
LotjaGi1g1v0035500_LC	Disease resistance protein (TIR-NBS-LRR class) family	0	0	0	0	0	2.5697	0	0	0	0	0	0	0	0	0.83757	0	1.8761	0	0	4.53877	0
LotjaGi1g1v0035600	Ras-related GTP-binding protein, putative	0	0	0	0	0	0	0	0	0	0	0	0	0.930418	0	0	0	0	0	0	0	0
LotjaGi1g1v0035700_LC	Small nuclear ribonucleoprotein-associated protein	747.371	958.37	1585.37	1727.46	1765.87	2355.96	1854.84	1697.86	2259.52	2017.76	869.963	888.565	1261.53	1400.61	1093.31	1881.81	1255.09	852.991	1475.97	1288.73	942.138
LotjaGi1g1v0035800	Homogentisate phytyltransferase	1082.96	1386.56	987.456	1087.4	1116.97	1150.14	1373.61	1440.67	1238.4	1293.46	1377.39	1173.41	1540.81	1336.32	977.548	1462.24	1587.08	1677.65	1320.47	1512.59	1631.56
LotjaGi1g1v0035900_LC	Importin 9	9.65926	0	7.27845	0	4.72076	1.48828	0	0.852004	1.64242	2.86954	7.058	1.54267	0.832661	3.91935	1.26897	3.50904	0.853622	9.18674	3.36126	5.09934	1.65591
LotjaGi1g1v0036000	Leucine-rich repeat receptor-like protein kinase family protein	30.4961	0	1.81006	2.75837	1.76174	13.3068	0	1.90729	9.18835	0	5.27134	2.03173	0.931428	0	0	0	1.91432	0	0.93999	1.1426	16.7002
LotjaGi1g1v0036100_LC	RNA-directed DNA polymerase (Reverse transcriptase)	0	0	7.24701	1.84174	0.881407	0	0	0	0	4.01578	3.51464	0	0	2.58681	3.3527	0	1.91325	0.949956	0	5.71349	3.71087
LotjaGi1g1v0036200	Homogentisate phytyltransferase	5.90051	4.48245	11.7606	2.75708	5.28321	3.32501	0	0	6.42911	4.80374	0	1.01543	13.0342	12.0581	5.86244	15.6483	18.1812	16.1618	12.2145	6.85333	0
LotjaGi1g1v0036300	F-box protein interaction domain protein	126.905	155.869	209.523	204.151	173.11	192.05	153.475	124.254	156.427	186.718	150.378	101.392	151.827	191.962	133.894	94.2307	170.404	157.556	144.128	118.584	90.1048
LotjaGi1g1v0036400	F-box protein	0	0	0	0	0	0	0	0	0	1.59474	0	0	0	0	0	3.89697	0	0	0	0	0
LotjaGi1g1v0036500	F-box protein	112.136	76.2199	80.5341	130.534	122.424	105.595	121.733	105.838	56.9574	93.6967	99.2673	50.7837	60.5308	89.5962	87.9577	54.7832	92.8413	74.1711	72.3649	107.394	65.8678
LotjaGi1g1v0036600	F-box protein	81.5802	63.3876	34.4649	28.0129	31.2382	50.1417	49.3318	49.7715	68.6937	41.759	88.8023	23.0831	58.646	40.5807	26.8054	55.9244	41.9354	55.2977	51.4164	79.9339	34.3838
LotjaGi1g1v0036700	F-box protein	95.3047	88.4797	104.987	92.0364	87.1649	77.4699	52.8397	64.8362	64.3355	91.5641	95.6438	79.2684	57.7801	100.784	93.7657	78.5905	71.6213	58.7796	104.396	92.4308	62.0656
LotjaGi1g1v0036800	F-box protein	71.8041	88.5475	95.0127	120.426	87.193	106.433	90.7985	118.233	111.16	96.9084	94.8718	84.3023	95.9202	75.8119	101.359	105.666	119.633	96.9845	78.9452	91.3961	94.623
LotjaGi1g1v0036900	F-box protein	43.2459	17.9242	53.3954	40.4813	61.6379	49.9526	78.7808	43.8601	87.3008	48.9514	43.8884	56.9008	66.1528	70.6374	56.9393	74.5669	57.3362	85.4022	53.5968	81.0488	58.386
LotjaGi1g1v0037000	F-box protein	27.8395	13.6012	13.7406	14.9063	5.34642	14.3359	28.2501	7.24698	10.2328	11.385	19.535	27.7731	13.2062	13.0772	21.1815	7.95834	21.7754	9.59168	14.2967	6.50504	17.8104
LotjaGi1g1v0037100	F-box protein	55.0605	99.7285	179.18	130.594	150.589	169.738	97.7543	105.837	91.8824	93.8018	109.761	117.844	94.0823	129.22	119.763	97.9829	95.63	107.33	108.108	172.438	144.643
LotjaGi1g1v0037200_LC	Bifunctional dihydrofolate reductase-thymidylate synthase	22.6359	16.8193	9.9527	16.5374	45.8057	41.5375	18.9657	18.1166	58.7826	20.7934	33.3994	14.2156	36.3061	37.908	46.9235	23.4336	34.4926	39.0412	11.2738	26.2917	19.4952
LotjaGi1g1v0037300_LC	glycine/proline-rich protein	134.113	36.7567	40.2219	0.630548	50.3193	26.6234	21.1078	21.791	13.6458	31.9868	33.4251	35.9661	22.7514	18.4684	16.6233	8.37911	14.124	31.0172	12.972	38.6358	18.6154
LotjaGi1g1v0037400_LC	Met repressor	60.9099	66.0839	97.1827	43.1101	60.4037	37.5052	61.7718	41.2001	60.052	38.3174	28.7362	33.6616	34.079	38.4891	38.4496	22.9817	38.874	21.5671	47.9223	37.0587	33.2242
LotjaGi1g1v0037500_LC	Retrovirus-related Pol polyprotein from transposon TNT 1-94	42.3386	31.4057	32.5693	31.2213	36.1204	13.2817	0	8.58151	5.50978	11.1828	16.7073	17.2575	33.5026	10.3389	14.2479	7.79771	19.1802	24.7881	14.0877	22.8733	13.0045
LotjaGi1g1v0037600_LC	F-box protein	0	0	0	0	0	0.829625	0	0	0	0	0	0	0	0	0	0	0	0	0	0	0
LotjaGi1g1v0037700	F-box protein	0	0	0	0	0	0	0	0	0	0	0	0	0	0	0	0	0	0	0	0	0
LotjaGi1g1v0037800	DNA/RNA-binding protein KIN17	9.73532	4.93537	6.9919	6.10538	2.91224	6.25838	18.6698	3.15551	12.177	14.2721	4.83022	3.36696	6.34528	9.62662	10.1488	8.73606	4.22385	5.20152	8.23239	0	7.1349
LotjaGi1g1v0037900	Heat shock protein, putative	28.525	2.24171	6.33417	24.8206	14.9725	8.315	7.98231	19.0699	9.18678	22.4249	26.3534	16.251	25.1441	14.6455	33.5072	23.4811	11.4848	17.1151	22.5557	27.4189	23.192
LotjaGi1g1v0038000	Receptor-like protein kinase	613.926	494.379	224.401	571.648	493.247	558.551	368.248	412.865	221.381	281.74	275.898	345.292	391.069	554.818	390.407	312.808	412.693	450.028	297.877	478.808	425.008
LotjaGi1g1v0038100	Citrate synthase	191.819	184.95	199.977	706.878	668.493	522.958	342.258	686.518	327.041	309.091	331.195	239.695	177.864	206.761	123.143	238.668	140.707	259.623	175.739	234.219	216.168
LotjaGi1g1v0038200	Disease resistance protein (TIR-NBS-LRR class)	226.381	338.671	208.144	370.358	300.601	261.774	164.722	247.958	229.671	223.223	326.116	302.661	218.821	299.01	300.856	222.734	240.492	236.14	271.146	352.113	290.592
LotjaGi1g1v0038300	RNA-binding (RRM/RBD/RNP motifs) family protein	51.1809	0	27.1417	14.697	36.1155	61.4591	37.933	27.6503	0	19.1864	2.63701	5.07641	33.5087	12.9227	4.18967	7.80701	38.3332	37.1477	5.63611	0	17.6406
LotjaGi1g1v0038400_LC	ATPase family associated with various cellular activities (AAA)	70.8336	56.6641	40.6445	32.7335	45.1969	21.4335	29.8084	19.1043	15.117	32.1253	49.8091	18.5107	23.0013	39.6252	21.575	37.3915	54.3283	43.0598	46.4679	26.1501	59.2729
LotjaGi1g1v0038500_LC	Plasma-membrane choline transporter family protein	0	1.0949	0	3.76227	2.60536	0	0.970467	0	0	0	0	0	0	0.853271	0	4.37918	0.899764	0	0	0	0
LotjaGi1g1v0038600_LC	Disease resistance protein (TIR-NBS-LRR class)	1368.18	1606.49	857.943	1199.68	840.924	1213.8	1053.09	1145.13	798.564	1108.95	1313.18	1998.61	1197.25	1473.05	1021.57	1738.41	1530.96	1765.11	1223.3	1420.11	1576.48
LotjaGi1g1v0038700_LC	UDP-glycosyltransferase	0	0	0	0	0	0	0	0	0	0	0	0	0	0	0	0	0	0	0	0	0
LotjaGi1g1v0038800_LC	Disease resistance protein (TIR-NBS-LRR class)	4.90218	0	4.53485	0	0	3.35644	2.98743	3.81922	3.68685	0	0	0	0	0.862348	4.18423	0	0.949582	0	0	0	0
LotjaGi1g1v0038900_LC	Ubiquitin carboxyl-terminal hydrolase 16	228.396	189.536	208.995	379.32	266.048	164.409	180.712	235.517	135.919	241.337	363.108	410.16	290.392	384.261	219.569	589.1	456.341	541.29	413.291	324.748	377.98
LotjaGi1g1v0039000_LC	Nucleotidyltransferase family protein	5.90413	0	0	0	0	0	5.9987	0	0	0	0	0	0	0	0	0	0	0	0	0	0
LotjaGi1g1v0039100_LC	26S proteasome non-ATPase regulatory subunit 7 family protein	65.7635	85.0553	56.1086	24.9847	23.7615	18.3447	10.9581	29.5504	16.5445	10.4597	49.0893	43.706	41.0161	16.3616	61.9134	23.6378	40.9913	35.0001	31.0449	77.5164	37.9345
LotjaGi1g1v0039200_LC	Disease resistance protein (TIR-NBS-LRR class)	210.938	222.512	148.094	142.349	101.866	119.672	99.0332	116.76	87.6591	75.8882	82.4214	98.5095	207.74	254.191	199.152	328.016	369.758	535.97	212.483	277.036	178.407
LotjaGi1g1v0039300_LC	Disease resistance protein (TIR-NBS-LRR class)	203.712	100.912	88.6704	179.165	110.989	68.9582	100.814	67.6988	85.4203	127.177	152.047	133.021	191.777	208.493	92.1687	175.786	239.507	251.352	160.657	120.021	105.824
LotjaGi1g1v0039400_LC	Ras-specific guanine nucleotide-releasing factor 2	0	0	0	0	0	0	0	0	0	0	0	0	0	0	0.838282	0	0	0	0	0	0
LotjaGi1g1v0039500_LC	Retrovirus-related Pol polyprotein from transposon TNT 1-94	0	0	0	0	0	0	0	0	0	0	0	0	0	0	0	0	0	0	0	0	0
LotjaGi1g1v0039600_LC	IQ motif and SEC7 domain-containing protein 3	2.94566	0	0	11.9691	10.5623	2.50064	2.98938	0	0	2.41227	2.63069	7.1145	4.66045	0.861225	0	0	1.90774	0	0.940661	0	13.8843
LotjaGi1g1v0039700_LC	Disease resistance protein (TIR-NBS-LRR class)	692.652	465.24	659.628	677.321	737.234	620.865	579.827	604.519	473.071	581.852	599.258	528.088	535.384	556.543	430.626	422.253	526.664	621.326	638.969	426.253	642.172
LotjaGi1g1v0039800	Protein kinase, putative	628.055	522.046	445.263	425.969	523.924	521.996	635.238	610.228	583.534	487.896	645.166	592.375	454.681	507.384	589.493	486.629	535.149	562.721	572.636	583.33	586.648
LotjaGi1g1v0039900	Transmembrane protein, putative	0	0	11.776	23.0708	10.5644	17.5609	19.9193	17.1703	9.20276	8.07897	8.7609	7.1248	4.66826	10.3398	21.7544	0	7.61216	7.54738	5.65343	2.27845	7.39488
LotjaGi1g1v0040000	Protein hapless 8	458.598	189.49	351.062	339.035	532.923	270.017	181.664	199.282	205.744	196.765	207.417	238.626	188.984	200.739	165.066	175.786	216.514	259.921	248.971	218.323	224.643
LotjaGi1g1v0040100_LC	Unknown protein	0	0	0	0	0	0	0	0	0	0	0	0	0	0	0	0	0	0	0	0	0
LotjaGi1g1v0040200	MADS-box transcription factor	84.3897	60.4269	29.8738	16.5887	28.1641	85.9769	76.6958	55.2999	38.6203	37.068	49.0758	45.761	46.6352	55.1226	54.3816	39.4785	78.1093	74.6487	53.6529	83.1913	99.8834
LotjaGi1g1v0040300	Secretion-regulating guanine nucleotide exchange factor	87.6334	62.8129	87.757	151.515	130.388	64.7476	53.9215	88.6768	32.1406	75.0826	91.4532	57.8637	72.5892	120.622	62.8598	66.278	66.1745	115.366	85.4658	78.9152	98.4654
LotjaGi1g1v0040400	Protodermal factor 1	218.52	143.54	147.477	67.0569	96.0202	60.6291	106.819	91.5368	137.763	149.491	140.652	105.593	177.788	181.789	141.62	101.487	169.642	180.998	182.24	157.777	152.279
LotjaGi1g1v0040500	Xyloglucan endotransglucosylase/hydrolase	0	0	0	0.920676	0	0	6.96967	0	0	0.804602	0	0	2.79571	0	0	0	0	1.89033	0	0	0
LotjaGi1g1v0040600	suppressor	28.5055	49.2963	38.0149	0	6.16446	0.832676	83.775	29.5613	4.59536	31.3026	7.90061	12.1946	9.31853	9.47682	204.333	39.2541	17.2019	11.3875	25.3913	26.2576	56.537
LotjaGi1g1v0040700	At1g06530-like protein	984.121	906.467	988.219	1035.65	1101.65	1112.6	1247.79	1106.04	1482.11	1279.84	1012.35	1078.93	1067.57	1035.47	1093.73	1062.47	1001.07	825.212	1011.57	1027.68	1060.6
LotjaGi1g1v0040800_LC	Required for respiratory growth protein 8, mitochondrial	0	0	0	0	0	5.80738	0	0	0	0	0	0	0	0	0	0	0	0	0	0	0
LotjaGi1g1v0040900_LC	Cytochrome c oxidase subunit 2	409.379	471.52	296.357	52.0957	144.825	115.988	194.906	190.624	138.371	118.067	142.371	196.151	208.288	150.567	260.531	278.037	410.697	262.99	292.603	603.905	449.714
LotjaGi1g1v0041000	XAP5 circadian timekeeper	1406.84	1300.73	893.423	824.411	1208.59	1312.01	1279.38	1375.84	1078.41	1051.91	1242.39	1311.5	1020.06	854.442	1397.54	1272.92	1153.68	880.82	1041.67	1483.37	1251.16
LotjaGi1g1v0041100	U11/U12 small nuclear ribonucleoprotein 59 kDa protein	382.149	301.25	374.705	291.798	387.384	372.439	374.825	419.527	267.466	280.414	346.551	300.835	308.499	323.021	319.785	357.767	334.141	352.551	355.543	352.556	244.514
LotjaGi1g1v0041200	Transcription factor, putative	156.268	152.351	126.702	53.3642	80.1283	149.036	141.601	149.696	146.116	189.407	153.603	92.4659	106.22	154.196	138.158	129.532	104.152	101.522	168.318	109.582	128.813
LotjaGi1g1v0041300	Mitogen-activated protein kinase	349.125	318.286	409.924	316.29	295.033	431.67	542.728	403.327	371.171	475.139	464.617	476.4	328.773	363.546	391.161	364.187	390.35	386.815	360.932	504.874	361.715
LotjaGi1g1v0041400	Crooked neck-like protein 1	386.422	277.903	415.368	260.257	357.542	375.23	389.033	288.907	308.72	362.343	350.372	278.35	373.525	365.262	316.583	364.444	343.338	356.222	344.997	301.493	391.297
LotjaGi1g1v0041500	Glycerol-3-phosphate acyltransferase	0	0	0	1.83949	0	0	0	0	0	0	0.877297	2.03142	0	0	0	0	0	0	0	0	0
LotjaGi1g1v0041600	Glucan endo-1,3-beta-glucosidase-like protein 1	70.6947	99.6341	119.482	72.7595	69.5425	76.7194	61.7825	46.7195	73.5452	63.5608	64.0126	66.0791	95.0985	37.8991	75.3214	70.9034	61.0366	61.5171	57.3955	72.9811	94.4077
LotjaGi1g1v0041700	Pentatricopeptide repeat-containing family protein	22.6304	14.5743	13.5725	22.0554	17.6164	19.1147	5.98811	15.256	5.51139	10.4031	29.8766	8.12421	13.035	22.3997	17.5941	7.81803	22.9841	15.226	7.51703	23.9995	21.3453
LotjaGi1g1v0041800	AT hook motif DNA-binding family protein	0	0	3.60757	0	0	9.20434	8.89609	0	0	0	0	0	0	0	0	7.98775	2.82079	0	0	0	0
LotjaGi1g1v0041900_LC	Retrovirus-related Pol polyprotein from transposon 297 family	0	0	0	7.6258	0	0	0	0.833074	0	1.5166	0	0	0	0.752481	5.64104	0	0	0	0	4.05586	0
LotjaGi1g1v0042000_LC	Alpha-galactosidase	1.96585	49.2937	83.2597	45.9983	44.9085	25.8061	13.9618	61.0228	44.1087	41.722	35.113	34.5458	39.131	45.6562	53.5918	47.0836	50.6536	46.5048	25.3869	38.8148	25.9515
LotjaGi1g1v0042100_LC	60 kDa chaperonin	0	10.0672	10.8682	14.7652	25.5237	23.4169	13.9386	7.62959	11.9619	0	4.37868	0	8.40214	0.86145	16.729	19.8172	2.85287	4.71375	4.71079	0	3.69575
LotjaGi1g1v0042200	Nascent polypeptide associated complex alpha subunit, putative	266.656	391.402	184.705	166.05	235.81	253.308	314.535	261.238	293.436	299.686	344.96	282.834	311.711	314.34	296.862	269.381	297.597	320.489	275.962	301.7	249.409
LotjaGi1g1v0042300	Tubulin beta chain	365.38	454.538	396.181	324.629	398.65	440.252	428.533	390.709	343.513	391.508	315.785	365.608	390.206	333.185	420.925	357.086	320.832	330.941	346.801	468.853	418.602
LotjaGi1g1v0042400	Potassium channel	13.7966	23.5787	21.7455	10.1209	12.3492	13.3119	19.4149	10.5032	6.43847	14.4179	2.6403	19.3202	15.8484	3.45096	47.8264	19.5598	7.6747	6.67372	4.70415	17.1695	28.8163
LotjaGi1g1v0042500	Type II inositol 3,4-bisphosphate 4-phosphatase	130.721	59.3741	113.126	120.523	94.2181	91.579	165.54	108.697	73.5163	93.8891	136.933	105.673	85.7188	154.196	105.506	70.641	98.4282	123.36	81.8054	103.88	139.015
LotjaGi1g1v0042600	WRKY family transcription factor	69.7728	106.414	46.1566	61.6516	35.2202	44.9682	88.7435	74.3712	71.6827	75.462	60.557	88.4061	70.8182	71.4978	51.9113	47.1204	64.9619	115.723	85.5751	120.984	106.557
LotjaGi1g1v0042700	Receptor-like protein kinase	424.677	570.959	955.553	701.201	653.504	703.532	529.483	512.943	680.213	539.188	480.151	414.531	492.12	458.392	481.963	386.849	349.099	414.35	470.858	514.28	438.541
LotjaGi1g1v0042800	Sucrose-phosphate synthase family protein	24.7695	24.9653	36.5809	50.8306	55.43	30.5689	43.3418	26.7702	11.5602	10.0687	28.0766	9.83104	23.4346	25.8563	20.2789	79.4416	10.2008	19.3526	19.1019	23.2371	35.4334
LotjaGi1g1v0042900_LC	GPCR-type G protein 2	0	0	0	0	0	0	0	0	0	0	0	0	2.79126	0	0	0	0	0	0	0	0
LotjaGi1g1v0043000	Conserved oligomeric Golgi complex subunit 5	602.896	702.726	826.173	611.39	520.5	667.809	516.815	618.817	891.155	700.968	592.01	763.839	616.538	631.472	653.354	618.574	552.114	503.804	601.528	605.434	577.867
LotjaGi1g1v0043100_LC	FAR1 DNA-binding domain protein	0.96137	0	0	0	0	0	0	0	9.40735	0	0	0	0	0	0	0	0	0	0	0	0
LotjaGi1g1v0043200_LC	GDSL esterase/lipase family	33.4481	26.9033	58.8158	46.876	50.2042	51.5406	24.9474	33.3724	14.698	39.2285	35.143	31.484	46.5586	21.5378	44.4004	46.9367	32.55	38.9995	36.6495	14.8542	17.6293
LotjaGi1g1v0043300	GDSL esterase/lipase	82.5265	128.794	144.812	235.629	197.218	164.12	168.481	102.975	138.784	159.863	134.243	140.249	141.661	179.17	116.366	165.08	149.908	212.329	94.0546	139.207	138.941
LotjaGi1g1v0043400	H+-transporting two-sector ATPase, alpha/beta subunit, central region, related	0	0	2.71925	0	0	0	5.95615	5.72232	0	0	0.872164	0	0	0	3.33877	4.02636	0	3.73101	6.61363	0	0
LotjaGi1g1v0043500_LC	LINE-1 reverse transcriptase like	0	0	0.901127	0	0	0	0	1.89734	0	0	0	0	0	0	0.831504	3.961	0	0	0	0	0
LotjaGi1g1v0043600	Transducin/WD40 repeat-like superfamily protein	145.348	41.427	69.6954	45.1191	82.7519	93.3651	91.6916	55.3009	34.9311	70.7629	78.9365	82.3359	55.0003	52.5431	67.7968	39.3599	88.7314	71.021	58.3283	38.7799	44.4393
LotjaGi1g1v0043700	Cytochrome b561 domain-containing protein	20.6358	2.2402	26.2462	15.6439	7.9244	13.3252	23.9298	14.3021	21.1377	13.6495	12.2862	29.4696	1.86371	19.8125	18.4196	3.92757	9.55208	12.3291	15.0468	10.2716	24.0894
LotjaGi1g1v0043800	60S ribosomal protein L18a	1094.89	984.648	1310.54	1079.34	1410.92	1575.75	1672.62	1531.52	1767.37	1101.92	987.749	944.637	1077.98	1109.57	1256.88	736.411	981.847	857.42	1040.71	1210.57	1013.98
LotjaGi1g1v0043900	Ribosomal RNA small subunit methyltransferase B	104.228	106.456	61.5358	96.5595	120.649	188.856	138.658	171.628	181.923	85.771	105.377	108.698	94.0785	88.7313	115.579	50.9397	95.6416	74.0984	99.6435	139.329	113.127
LotjaGi1g1v0044000_LC	Replication A 70 kDa DNA-binding subunit	31.3654	49.1984	24.447	23.9898	29.9145	27.5964	10.9475	51.4846	10.1192	28.286	35.8901	26.4546	42.9355	38.7535	25.9206	11.8927	41.8191	26.3803	46.1563	68.2959	44.3286
LotjaGi1g1v0044100	4-hydroxyphenylpyruvate dioxygenase	112.039	129.945	96.8369	382.758	327.555	241.463	259.267	311.788	217.798	202.259	215.039	143.273	138.833	247.229	125.597	145.243	181.541	196.392	122.243	111.863	157.536
LotjaGi1g1v0044200	Anaphase-promoting complex subunit 5	1797.9	2071.65	1785.01	2160.77	1932.9	2757.74	2780.88	2406.67	2683.32	1904.39	1919.57	2173.48	1724.5	1759.35	1891.63	2074.37	1929.48	1778.95	1921.61	2067.73	2094.62
LotjaGi1g1v0044300_LC	zinc finger B-box protein	368.083	455.245	320.295	180.071	336.497	215.16	393.291	389.03	287.483	217.525	438.592	293.45	288.585	178.34	323.439	226.515	394.757	319.957	259.295	482.402	317.497
LotjaGi1g1v0044400	Pleckstrin-like (PH) domain protein	668.332	626.851	636.054	496.975	604.304	655.332	699.796	652.199	615.351	701.157	917.718	893.499	625.532	788.324	789.371	714.406	635.393	600.094	697.979	752.268	652.726
LotjaGi1g1v0044500	NAC domain-containing protein, putative	173.237	52.7053	85.953	25.7211	39.6411	44.8506	48.9163	35.2798	33.0635	65.5563	58.0174	30.46	65.159	45.6626	68.7143	179.568	65.1702	82.8731	69.5155	3.42984	120.705
LotjaGi1g1v0044600_LC	Resistance protein, putative	0	0	0	0	1.7624	0	0.998271	0	0	0	0	0	0	1.72393	0	0	0	0	0	0	0
LotjaGi1g1v0044700_LC	Disease resistance protein (TIR-NBS-LRR class)	0	0	0	0	0	0	0	0	0	0	0	0	0	0	0	0	0	0	0	0	0
LotjaGi1g1v0044800	Disease resistance protein (TIR-NBS-LRR class)	0	0	4.53169	4.64292	1.7567	9.28748	0	5.71994	10.1423	0	0.870036	0	12.1828	5.16409	0	8.11485	5.63537	2.78258	9.45817	5.65613	3.66577
LotjaGi1g1v0044900_LC	Elongation factor 4	3.93028	21.2822	0.905316	1.84156	3.52248	0	0	0	0	0.803796	0	4.06644	0	1.72319	0.837313	0	0	3.79122	0	0	0
LotjaGi1g1v0045000_LC	Disease resistance protein (TIR-NBS-LRR class)	62.0785	52.2365	49.815	99.0503	120.349	64.5266	51.3451	59.4991	31.2143	38.0604	40.8803	51.2719	63.2816	87.6556	37.7486	83.5466	78.0284	133.04	39.247	66.8872	46.84
LotjaGi1g1v0045100	Disease resistance protein (TIR-NBS-LRR class)	333.37	247.676	160.634	216.371	236.992	150.512	86.5834	147.156	119.522	156.171	176.694	195.645	155.712	306.745	210.444	201.022	232.855	312.175	249.449	216.746	275.028
LotjaGi1g1v0045200_LC	Inositol 1,4,5-trisphosphate receptor type 1	11.7822	11.1947	4.52586	11.0523	18.4859	10.0072	9.96476	5.72075	5.51594	19.3106	34.1978	15.2492	25.1735	16.3655	21.7593	11.8181	36.239	15.1419	19.7594	26.227	12.032
LotjaGi1g1v0045300	Glycosyltransferase	190.616	164.643	276.043	326.717	204.267	280.709	157.526	178.3	226.09	220.056	171.112	143.291	150.971	234.302	174.139	275.033	186.228	190.577	272.741	151.775	218.629
LotjaGi1g1v0045400_LC	Protoheme IX farnesyltransferase	0	6.72003	0	0	0	1.68155	5.98086	1.9121	3.69226	0	3.5055	0	0.936963	1.72689	0	0	0.95004	2.82245	0	2.27902	0
LotjaGi1g1v0045500	Glutathione S-transferase	155.786	171.03	146.692	8.30758	100.29	69.4534	80.5902	66.7386	75.4456	170.697	196.88	212.696	129.773	94.7267	121.216	134.979	87.3721	88.472	143.215	113.78	105.227
LotjaGi1g1v0045600	Glycosyltransferase	62.9181	42.5769	36.1988	5.51879	4.40301	24.9667	30.9194	59.1161	22.0529	70.5752	77.2619	56.894	68.9373	94.7598	54.434	172.531	114.727	119.638	132.561	108.473	75.0906
LotjaGi1g1v0045700	Aspartyl/glutamyl-tRNA(Asn/Gln) amidotransferase subunit B, putative isoform 2	88.4259	48.1594	81.4559	67.1874	143.513	121.622	128.609	156.37	151.649	73.8963	95.6425	47.7646	82.9431	79.2489	109.672	43.2268	50.6111	60.6737	61.1334	122.098	120.424
LotjaGi1g1v0045800	Regulatory protein NPR1	17.7174	19.0636	16.2858	35.8258	45.8075	45.6812	14.9744	18.1166	20.2054	42.3717	31.6459	56.8586	28.8561	28.4314	20.9495	35.1329	49.8361	59.059	25.3638	17.1492	32.4976
LotjaGi1g1v0045900	Cytidylate kinase	108.831	24.6042	40.7429	43.3529	29.9171	30.9268	42.8039	77.2275	22.9957	76.7184	35.9005	63.0748	39.1946	38.7547	29.2696	43.5598	53.255	58.4578	68.7505	43.2673	64.67
LotjaGi1g1v0046000_LC	associated molecule with the SH3 domain of STAM 2	965.713	974.566	773.561	763.271	845.705	755.673	1009.36	986.883	855.019	735.289	995.203	637.591	1030.36	746.117	754.227	678.948	937.519	839.467	747.704	1114.84	937.929
LotjaGi1g1v0046100_LC	BTB/POZ domain and ankyrin repeat-containing protein NPR1	15.7036	0	18.0925	2.76096	33.4334	2.49961	0	1.90584	0	0.803761	7.01225	0	3.72682	5.16521	1.673	3.93441	2.86041	0.946292	3.76109	0	0
LotjaGi1g1v0046200_LC	Receptor-like kinase	0	0	0	6.44631	8.80566	0	0	0	11.0329	0	3.50946	0	0	1.72313	8.37234	11.806	0	3.78972	0	0	16.6708
LotjaGi1g1v0046300	Transmembrane protein 56	315.868	236.925	298.188	340.404	340.922	245.089	263.836	242.582	274.032	428.189	313.75	347.46	300.134	339.866	352.79	308.99	341.768	430.437	380.376	216.936	263.346
LotjaGi1g1v0046400	ATP-dependent RNA helicase, putative	321.708	402.443	353.796	405.317	332.057	453.021	386.2	452.912	379.385	373.823	384.836	354.44	340.798	354.083	397.939	375.424	292.98	390.047	343.93	266.248	351.681
LotjaGi1g1v0046500	WD-repeat protein, putative	2115.55	1819.4	2077.42	2744.52	2327.53	2321.03	1960.89	1875.88	1746.18	2098.54	2235.45	2376.6	2039.09	2551.45	2094.22	2195.08	2123.94	2432.15	2151.45	1835.91	2011.21
LotjaGi1g1v0046600	Oxygen-evolving enhancer protein 2-1, chloroplastic	1247.93	1374.99	884.832	1231.16	1547.09	1110.92	1212.01	1275.99	818.152	1208.98	1623.7	1332.83	1246.52	1391.37	1099.65	1522.16	1257.51	1137.62	1159.79	1055.5	1388.54
LotjaGi1g1v0046700	Reticulon-like protein	978.075	1475.52	1248.88	854.589	788.115	912.274	1269.59	1061.23	1228.58	1367.77	1015.71	1330.98	1381.64	1243.92	1422.74	1671.07	1474.88	1294.76	1397.16	1284.4	1392.23
LotjaGi1g1v0046800_LC	N-alpha-acetyltransferase 15, NatA auxiliary subunit	0.965354	17.718	2.72008	0	12.2698	2.57576	20.6591	2.86127	0	9.34237	9.4656	6.16986	0.945208	5.16248	3.31419	12.774	6.44294	6.3198	4.7715	6.72122	9.95665
LotjaGi1g1v0046900	Amine oxidase, putative	617.079	518.515	750.774	1172	918.189	968.052	712.656	784.091	1014.7	761.765	821.779	776.782	876.218	877.324	441.435	811.518	903.093	698.509	986.245	744.55	691.377
LotjaGi1g1v0047000	Protein DETOXIFICATION	229.197	419.217	481.392	36.769	75.7447	28.2683	166.638	86.7682	41.3396	211.403	149.344	158.443	128.509	175.747	939.067	238.674	152.192	149.304	127.811	329.047	390.582
LotjaGi1g1v0047100	Protein DETOXIFICATION	27.5153	24.6455	62.4738	0	0	0	30.913	10.4919	7.3558	36.978	7.89854	22.3679	15.8505	13.7871	197.629	51.1373	19.0987	18.0107	10.3505	29.6739	51.8818
LotjaGi1g1v0047200	Protein DETOXIFICATION	59.7635	247.65	330.407	2.51796	0	7.98275	135.733	44.1985	21.3042	58.9888	33.0406	46.1336	45.0076	64.8858	428.456	144.336	72.8208	85.0938	89.026	132.209	253.096
LotjaGi1g1v0047300	Maternal effect embryo arrest protein	561.95	486.632	475.017	582.494	722.317	486.834	355.352	405.24	472.101	463.074	464.947	368.595	477.57	398.034	448.283	343.715	325.751	351.354	501.689	384.081	400.106
LotjaGi1g1v0047400	Auxin response factor	706.336	677.061	774.56	659.949	692.287	778.113	935.02	810.473	861.675	701.334	677.373	691.637	676.037	709.023	828.523	704.085	636.623	669.627	698.226	828.397	763.613
LotjaGi1g1v0047500_LC	F-box protein interaction domain protein	0	6.71925	9.95734	3.68308	3.52188	0	2.99056	2.86071	0	12.059	5.26371	7.11574	0	0.861469	1.6743	11.8035	12.408	3.78952	10.3488	0	10.1869
LotjaGi1g1v0047600	Pentatricopeptide repeat (PPR) superfamily protein	97.2869	120.974	118.56	99.3809	145.282	135.742	129.623	151.603	118.553	119.622	128.133	96.5364	116.479	124.044	133.963	94.2479	91.7072	101.489	92.159	117.557	120.453
LotjaGi1g1v0047700	N-acetyl-D-glucosamine kinase-like protein	751.857	936.511	709.531	649.57	641.026	636.108	817.699	633.11	630.414	733.55	970.769	807.806	592.597	768.394	821.415	828.216	755.817	732.479	767.302	848.121	847.94
LotjaGi1g1v0047800	ATP-dependent RNA helicase	753.296	847.246	821.664	773.286	848.98	1068.01	1024.57	1044.07	1247.67	1009.66	837.862	890.854	1045.95	917.477	909.621	865.548	754.814	616.754	896.713	951.457	874.568
LotjaGi1g1v0047900_LC	Leucine-rich repeat receptor-like protein kinase family protein	0	0	0	0	0	0	0	0	0	0	0	0	0	0	0	0	0	0	0	0	0
LotjaGi1g1v0048000	Non-specific serine/threonine protein kinase	524.341	505.553	855.998	630.537	947.711	734.055	582.765	491.051	648.553	594.055	525.381	620.544	491.663	522.075	738.047	485.039	509.297	444.197	536.592	636.437	622.58
LotjaGi1g1v0048100	Chromodomain helicase-DNA-binding protein	1857.35	1067.55	1385.21	1945.65	2327.36	1193.56	882.48	1114.65	1369.39	1060.14	1228.02	1187.95	1174.74	1036.45	960.316	890.087	1045.57	1205.9	1207.14	1169.56	1051.97
LotjaGi1g1v0048200	Alanine:glyoxylate aminotransferase	1905.59	1903.63	2167.97	3017.15	1984.06	2026.86	2126.64	1681.19	1987.54	2451.18	2077.9	2531.1	2108.17	2725.07	1997.97	2327.08	2720.56	2515.21	2316.97	1601.84	1818.53
LotjaGi1g1v0048300_LC	LOB domain family protein	139.643	249.913	236.184	126.89	202.557	182.164	124.703	104.884	180.995	147.447	177.407	176.75	189.073	185.218	215.259	246.75	163.587	172.002	193.631	180.466	164.153
LotjaGi1g1v0048400	magnesium transporter NIPA (DUF803)	448.246	655.068	536.291	413.84	325.945	308.01	368.188	450.897	446.436	486.413	592.153	632.465	538.112	529.89	604.91	610.168	596.194	524.861	537.431	570.742	614.156
LotjaGi1g1v0048500_LC	Retrotransposon protein, putative, Ty3-gypsy subclass	909.685	301.423	473.925	473.517	755.41	131.678	135.299	214.695	267.736	153.395	266.749	184.486	268.923	111.924	102.829	181.708	164.137	189.626	230.634	224.487	181.678
LotjaGi1g1v0048600	Fission 1 protein	1042.3	1245.86	978.643	931.851	658.629	875.32	1098	1030.4	1028.24	1269.07	1105.88	1346.8	1103.73	1126.71	1146.16	1632.24	1404.86	1287.55	1239.3	1261.47	1280.18
LotjaGi1g1v0048700	Protein PATRONUS 1	498.491	449.847	305.98	264.496	300.124	368.946	428.303	413.796	447.811	331.995	302.344	334.563	331.108	334.181	335.494	501.365	338.16	373.25	391.571	317.953	298.728
LotjaGi1g1v0048800	Pectin lyase-like superfamily protein, putative	90.9342	20.2786	64.6183	17.5792	3.54206	9.20963	6.01715	3.83546	0	12.9121	32.6609	26.5673	3.74795	6.06407	14.3152	27.6267	3.84403	10.2405	15.1296	10.3318	27.96
LotjaGi1g1v0048900	GTPase obg	298.799	327.123	294.126	381.8	385.681	361.306	364.993	449.09	387.795	398	365.162	440.974	355.914	366.971	414.491	341.4	374.619	323.605	337.559	288.817	363.305
LotjaGi1g1v0049000	Subtilisin-like serine protease	6.88456	5.60448	1.81058	20.2417	8.80936	11.6543	0.997802	3.81533	0	1.60433	0	0	0	2.58531	2.51333	0	1.91302	0.94999	0.940456	1.1423	0
LotjaGi1g1v0049100_LC	RNA-directed DNA polymerase (Reverse transcriptase)	0	0	0	0	0	0	0	0	0	1.60417	0.877893	6.09574	0	0.861417	5.86174	0	1.91181	0	5.64091	0	0
LotjaGi1g1v0049200	Regulator of chromosome condensation (RCC1) family with FYVE zinc finger domain-containing protein	333.569	409.216	346.547	412.598	440.415	471.181	360.298	436.704	450.088	416.072	461.352	472.208	371.485	385.965	475.054	359.564	290.203	389.265	381.477	393.155	359.18
LotjaGi1g1v0049300	Homeobox protein, putative	648.479	485.709	748.724	919.946	684.15	761.969	672.693	649.741	718.555	922.738	797.39	819.684	605.212	753.361	685.073	801.462	635.39	626.037	631.58	555.83	416.328
LotjaGi1g1v0049400	Pentatricopeptide repeat-containing protein	114.111	212.977	122.157	78.1311	157.656	141.334	110.762	157.327	166.275	190.565	160.771	101.564	167.617	167.132	206.079	105.629	108.169	149.318	162.579	182.811	142.88
LotjaGi1g1v0049500_LC	tetratricopeptide repeat (TPR)-containing protein	67.8499	48.1871	103.162	33.1044	23.7779	15.8061	46.886	23.8372	20.2133	20.8389	47.4221	52.8237	26.0803	25.8442	50.2531	23.5064	41.1299	19.002	32.9001	67.3841	41.7298
LotjaGi1g1v0049600	DUF4228 domain protein	298.857	170.306	125.791	237.312	98.627	185.59	155.593	247.906	200.315	245.419	250.22	382.005	264.573	396.268	160.789	462.723	334.609	491.824	234.099	143.867	129.784
LotjaGi1g1v0049700	Aquaporin	0	0	5.42356	7.37584	0.877926	0	0	0	0	0	0	0	0	0	0	0	0	0	0	0	0
LotjaGi1g1v0049800	MLP-like protein	155.788	274.992	210.982	114.459	102.05	68.6152	30.8434	45.7636	20.2414	89.7951	138.255	116.015	82.1576	67.17	91.9579	174.671	47.486	44.2374	33.919	94.4384	107.075
LotjaGi1g1v0049900_LC	Transposon protein, putative, Pong sub-class	0	0	5.43539	0.920716	0	0	0	0	0	0	0.878913	0	0	1.72469	0	0	1.91421	1.90114	1.8822	0	0
LotjaGi1g1v0050000_LC	Glutathione S-transferase T3	0	0	0	7.32958	0	2.49458	0	0.944209	0	1.61116	0	0	0	0	0	0	0	0	0	0	0
LotjaGi1g1v0050100	LATERAL ROOT PRIMORDIUM 1 family protein	268.305	268.32	289.384	328.088	263.295	281.223	155.239	273.045	266.317	351.006	354.104	257.703	244.207	288.38	268.421	390.854	301.352	336.221	267.783	344.28	328.12
LotjaGi1g1v0050200	Tapetum determinant 1	0	0	0	0	0	0	0	0	0	0	0	0	0	0	0	0	0	0	0	0	0
LotjaGi1g1v0050300	Hyp O-arabinosyltransferase homolog	297.059	294.354	386.697	196.221	270.022	308.591	324.711	353.19	285.629	352.391	421.916	439.37	323.51	305.921	344.01	363.903	345.755	416.156	340.799	361.208	438.134
LotjaGi1g1v0050400	Telomerase activating protein Est1	778.909	932.063	655.63	880.109	731.622	661.527	713.862	834.548	683.481	780.482	830.803	961.854	816.703	727.065	788.56	733.857	840.15	811.017	885.221	803.06	814.098
LotjaGi1g1v0050500	Protein transport protein GOT1	420.042	457.336	418.049	417.316	403.388	300.962	426.082	443.376	517.199	444.396	385.67	502.744	540.102	380.786	399.591	359.932	452.771	455.553	365.571	391.897	468.53
LotjaGi1g1v0050600	Rho GTPase-activating protein	746.579	695.395	820.002	987.054	753.218	816.846	756.292	759.752	808.957	709.424	743.022	716.072	823.601	703.886	794.227	857.767	633.255	616.267	849.499	804.731	859.863
LotjaGi1g1v0050700_LC	cytochrome P450, family 735, subfamily A, polypeptide 2	1270.65	1637.05	961.376	426.839	743.294	724.679	1379.77	1677.82	1738.25	2168.14	753.503	1088.4	1428.96	622.512	877.439	10375.4	1363.19	937.697	1160.38	968.941	1417.64
LotjaGi1g1v0050800	Aquaporin	0	6.11015	0	1.34031	3.20567	0	0	3.47405	0	2.94719	0	3.7081	1.70087	0	1.20816	0	0	0	0	5.18284	16.8188
LotjaGi1g1v0050900	Vesicle-associated membrane protein	1241.8	1403.48	1647.05	1336.38	1008.84	982.661	1101.45	1219.84	1338.04	1514.69	1318.6	1554.27	1471.07	1257.23	1405.85	1963.2	1641.52	1339.77	1457.43	1269.61	1341.2
LotjaGi1g1v0051000_LC	RNA-directed DNA polymerase (Reverse transcriptase); Ribonuclease H	0	0	0	0	0	0	0	0	0	0	2.63144	0	1.86618	0	0	0	0	0	0	0	0
LotjaGi1g1v0051100	Crt	126.771	63.8485	14.4805	37.727	51.9498	15.8221	35.8963	40.0461	50.5454	16.0557	48.2702	78.2443	30.75	18.0898	36.003	39.2667	15.2852	19.9196	7.52307	71.9056	14.8254
LotjaGi1g1v0051200	Peptidyl-prolyl cis-trans isomerase	246.39	189.161	175.61	248.735	238.54	208.559	254.06	245.038	280.418	239.106	202.511	149.459	248.041	187.768	259.408	248.382	233.544	200.514	245.616	295.271	260.928
LotjaGi1g1v0051300	Calcium-dependent protein kinase, putative	354.209	838.572	442.464	251.804	433.36	447.132	620.759	629.31	562.166	596.208	635.304	681.425	645.24	496.238	462.47	766.22	626.292	554.769	458.545	595.404	623.638
LotjaGi1g1v0051400	RNA binding protein	733.792	989.355	905.495	981.502	797.059	1273.48	966.612	856.083	1127.49	1463.84	967.538	1130.91	1137.78	1286.5	989.487	1488.33	1131.12	1039.15	1069.6	1347.01	1134.22
LotjaGi1g1v0051500_LC	Retrovirus-related Pol polyprotein from transposon TNT 1-94	0	0	3.62681	1.8553	0	0	3.97037	1.9079	12.9094	0.818305	0	5.10223	3.74691	0	5.00811	0	3.77058	3.72724	4.7268	11.3368	0
LotjaGi1g1v0051600	RPM1-interacting protein 4 (RIN4) family protein	164.113	362.927	152.95	59.8113	117.987	53.2957	108.686	141.115	56.9786	99.546	186.937	115.842	127.659	104.232	121.405	117.802	195.841	221.959	150.462	94.7324	131.575
LotjaGi1g1v0051700	Dihydropyrimidinase	947.52	734.564	891.064	1279.68	1210.65	1174.05	613.998	836.885	995.811	1061.72	1329.98	1089.39	837.816	1421.55	831.453	965.3	1069.56	1365	1039.79	778.317	832.945
LotjaGi1g1v0051800	Dihydropyrimidinase	731.086	644.052	390.074	513.497	543.259	588.821	535.423	542.528	449.408	680.092	699.425	836.332	654.169	719.28	532.489	828.76	770.831	797.571	600.935	653.946	651.327
LotjaGi1g1v0051900	Protein AATF	517.595	341.51	365.67	362.767	448.102	511.78	706.661	532.987	519.355	457.46	474.531	400.483	420.406	401.398	478.781	314.795	372.153	394.005	381.938	495.052	399.066
LotjaGi1g1v0052000	Ribosomal biogenesis protein LAS1	163.242	133.36	178.269	150.8	186.704	217.937	242.421	247.908	267.36	169.091	142.274	115.802	117.357	165.404	205.206	105.756	159.755	185.298	175.774	158.762	164.149
LotjaGi1g1v0052100	Heat shock transcription factor	329.045	223.952	153.869	69.97	206.008	197.521	390.727	209.763	177.403	234.717	185.966	100.625	156.596	123.177	214.288	43.273	173.696	159.147	180.613	184.803	218.534
LotjaGi1g1v0052200_LC	tRNA-2-methylthio-N(6)-dimethylallyladenosine synthase	48.3349	40.594	18.8403	5.16111	27.1628	27.4616	19.769	27.0653	12.2217	32.2212	60.1935	16.6983	14.4335	25.4751	25.1498	17.2901	21.1577	22.6711	34.2885	44.1275	21.5058
LotjaGi1g1v0052300	F-box protein	646.136	694.464	1096.8	1544.97	1128.85	965.263	873.115	903.745	1015.16	969.309	675.866	705.196	696.387	1299.87	848.413	997.697	847.676	1090.78	977.453	738.295	719.232
LotjaGi1g1v0052400	Retrotransposon protein, putative, Ty3-gypsy subclass	639.145	615.03	553.215	445.602	444.333	609.514	749.47	724.6	486.621	609.985	717.01	829.201	669.184	590.782	727.493	558.716	751.016	534.363	576.439	719.472	679.807
LotjaGi1g1v0052500	Proteasome-associated ECM29-like protein	1394.66	1110.12	1036.88	1492.85	1396.22	1232.7	1310.69	1313.93	1331.76	1236.2	1210.37	1061.06	1003.49	1120.88	1189.05	1147.97	1198.78	1395.25	1271.06	1260.95	1427.91
LotjaGi1g1v0052600	Blue copper protein	1619.38	1541.88	1317.6	1534.93	1101.68	723.874	995.503	1026.91	1012.54	1403.8	1274.12	1310.5	1540.71	1495.5	1205.17	1810.68	2092.41	2129.55	1504.11	1936.8	1727.38
LotjaGi1g1v0052700	Cyclin	438.582	364.214	731.179	548.959	596.216	835.175	623.501	537.769	828.731	382.277	385.539	300.683	568.165	420.401	473.226	305.541	305.149	372.477	457.77	455.717	372.805
LotjaGi1g1v0052800	Stomatal closure-related actin-binding protein 1	330.522	318.34	526.634	661.829	441.26	473.896	597.709	611.191	496.99	447.609	545.556	545.404	598.772	600.469	392.049	536.002	528.383	757.018	513.117	526.714	683.767
LotjaGi1g1v0052900	Late embryogenesis abundant protein Lea14	1417.68	1604.87	1562.16	1443.24	1590.07	1582.07	2096.53	1781.09	2033.98	1358.46	1716.2	1605.75	1446.44	1522.95	1494.33	927.616	1229.8	1229.4	1455.03	1244.87	1233.79
LotjaGi1g1v0053000	Nuclear control of ATPase protein 2	215.399	301.497	255.18	273.965	351.408	306.026	273.381	354.7	323.383	254.727	325.003	276.277	240.276	293.769	253.808	227.04	264.116	247.174	251.883	262.746	294.049
LotjaGi1g1v0053100	Ankyrin repeat-containing protein family	0	12.3219	0	1.68802	0	3.00057	0	2.15311	0	2.52708	11.3908	57.7924	0.840747	6.31846	0.378456	21.152	10.5041	19.1915	20.7527	18.8304	51.1048
LotjaGi1g1v0053200	Nuclear transcription factor Y subunit C5	78.7501	19.6277	33.567	18.1041	33.2425	62.6852	36.1411	41.2664	48.8137	42.6688	61.3473	35.2819	40.9457	25.6777	37.4188	124.483	37.8556	57.2939	63.4804	51.3647	46.2405
LotjaGi1g1v0053300	Ubiquitin-associated domain-containing family protein	339.697	488.845	406.497	737.058	565.095	553.788	537.719	492.774	620.408	450.926	392.978	388.58	407.189	427.381	347.52	516.215	537.93	489.601	493.529	387.141	513.704
LotjaGi1g1v0053400	Tyrosine-specific transport protein, putative	110.572	117.115	59.7847	35.3474	107.154	44.4046	30.025	50.385	14.9444	78.0732	95.6365	79.4603	93.1972	95.8918	108.92	79.895	98.9656	94.2477	67.1465	74.6378	85.6548
LotjaGi1g1v0053500	RING/U-box superfamily protein	473.618	565.837	712.956	661.478	551.974	778.457	745.971	685.885	716.776	836.866	689.687	857.527	763.636	731.113	652.99	1016.1	746.617	770.003	688.673	599.015	776.204
LotjaGi1g1v0053600_LC	DUF223 domain protein	0	0	0	0	0	0	0	0	0	0	0	0	0	0	0	0	0	0	0	0	0
LotjaGi1g1v0053700_LC	Replication factor-A carboxy-terminal domain protein	0	0	0	0	0	0	0	0	0	0	0	0	0	0	0	0	0	0	0	0	0
LotjaGi1g1v0053800_LC	DNA-directed RNA polymerase subunit beta'	0	0	0	0	0	0	0	0	0	0	0	0	0	0	0	0	0	0	0	0	0
LotjaGi1g1v0053900	Pentatricopeptide repeat-containing protein	87.4947	67.2263	103.167	68.0658	75.7316	118.177	114.7	128.72	109.346	89.8251	56.19	61.9741	73.5957	75.8078	70.3452	43.1342	47.8019	43.6762	91.195	52.5231	70.4546
LotjaGi1g1v0054000	Disease resistance protein	260.842	214.94	121.371	141.034	155.187	177.578	88.083	109.564	130.115	90.8351	77.5336	123.728	216.434	188.944	200.821	329.474	233.152	379.451	142.559	186.936	215.038
LotjaGi1g1v0054100	MYB-related transcription factor	0	0	0	0	7.03563	0	0	0	0	0	0	0	4.67808	0	1.67035	0	0	0	0	0	0
LotjaGi1g1v0054200	Urease accessory protein UreF	147.611	148.208	85.9403	110.018	94.4804	104.499	80.4627	98.5794	148.024	122.77	91.8158	100.949	87.5548	84.5525	145.408	153.852	118.416	142.11	95.5186	102.751	141.507
LotjaGi1g1v0054300	Pentatricopeptide repeat-containing protein family	51.5517	76.3741	58.3047	80.9491	82.6678	96.9485	108.266	67.548	46.4759	82.4479	89.4122	51.6572	70.9072	45.8277	71.8654	68.0301	49.0861	52.0703	83.7622	117.392	28.994
LotjaGi1g1v0054400	Aspartate--tRNA(Asp/Asn) ligase	27.5004	22.3942	22.6281	36.8289	74.8305	45.8431	15.9473	25.7436	1.83842	37.7861	74.557	64.0365	12.1181	16.366	21.7628	35.4137	37.2158	44.5156	14.111	5.7034	39.8142
LotjaGi1g1v0054500	Kinase family protein	1112.66	793.176	949.519	1136.35	1225.78	1013.91	724.085	948.451	1146.18	1112.38	1093.89	1124.36	1006.16	1081.85	835.511	815.148	979.172	1029.92	933.251	939.666	1123.3
LotjaGi1g1v0054600_LC	#N/A	316.057	334.244	234.322	348.96	383.231	333.723	383.429	322.287	266.313	352.289	307.762	338.054	309.909	289.492	231.319	210.564	299.198	341.291	370.049	223.011	267.513
LotjaGi1g1v0054700	Non-specific serine/threonine protein kinase	784.051	644.308	514.564	1010.96	770.284	814.134	1031.48	1027.15	707.11	898.883	1082.76	966.415	757.067	989.67	746.009	1018.72	902.951	957.814	841.951	804.439	1009.93
LotjaGi1g1v0054800	Disease resistance protein	419.869	134.865	301.864	311.845	324.079	218.478	159.175	239.769	253.035	188.417	154.346	195.934	222.466	191.612	206.519	301.479	230.072	327.76	210.438	340.492	187.234
LotjaGi1g1v0054900_LC	2,3-bisphosphoglycerate-dependent phosphoglycerate mutase	0	0	9.06327	0	6.15974	3.35666	0	2.86206	0	0	0	0	0	0.861602	0	0	10.4257	0	0	0	0
LotjaGi1g1v0055000	Oligoribonuclease	558.543	693.959	392.861	279.139	381.135	384.589	656.566	576.84	310.759	519.284	568.078	627.323	523.127	602.064	667.762	536.211	601.481	593.012	528.878	528.973	645.835
LotjaGi1g1v0055100	Calmodulin-related protein	10898.8	13475.7	17131.5	15493.1	12938.9	13851.1	13790.3	12689.5	15109.4	16927.1	11877.4	17140.3	15924.1	16298	12735.9	17812.5	16463.4	14303.4	16386.6	12056	13235
LotjaGi1g1v0055200	SNF1-related protein kinase regulatory subunit beta-1	1211.22	1531.1	1233.82	1245.64	1319.42	1320.79	1570.09	1460.69	1658.66	1403.57	1081.71	1646.15	1196.45	1104.2	1197.4	1372.48	1334.29	1202.79	1419.2	1232.27	1545.03
LotjaGi1g1v0055300_LC	Chaperone DnaJ-domain superfamily protein	0	0	0.906405	0	1.7607	3.35336	7.96301	4.77123	6.44771	1.62194	4.37629	0	13.0873	3.44744	1.67289	0	7.59523	0.940554	1.8868	10.2428	0
LotjaGi1g1v0055400	BZIP transcription factor	180.774	131.034	138.476	177.641	143.512	161.619	141.564	168.765	204.04	213.682	176.36	154.476	171.483	171.418	167.434	279.056	206.246	217.072	188.108	201.966	212.119
LotjaGi1g1v0055500	RNA binding protein	2109.65	2020.29	2433.97	2836.73	2791.35	2512.97	2633.86	2429.52	2925.57	2794.08	2012.37	2092.95	2470.98	2497.58	2153.24	2759.27	2562.02	2399.35	2652.49	1957.77	2141.16
LotjaGi1g1v0055600	La-related protein	661.39	575.31	629.839	680.579	609.753	549.676	561.064	658.203	441.113	502.699	708.1	526.291	551.464	510.225	460.119	575.121	537.339	609.566	572.514	550.998	673.007
LotjaGi1g1v0055700	Early nodulin-like protein	0	0	0	0	0	0	0	0	0	0	0	0	0	0	0	0	0	0	0	0	0.929336
LotjaGi1g1v0055800	(R)-specific enoyl-CoA hydratase	57.884	51.4679	30.7801	47.9326	54.5649	55.1093	115.525	116.32	40.4624	66.1106	99.0088	78.3097	81.1553	62.0116	61.9051	15.8026	31.4222	39.6667	59.308	84.3139	88.7633
LotjaGi1g1v0055900	Adenylate kinase	389.827	405.807	211.165	225.821	218.962	314.812	408.147	354.324	316.758	364.058	445.511	394.122	418.121	300.112	338.333	465.755	374.831	245.098	358.842	423.058	338.586
LotjaGi1g1v0056000	Argonaute	1939.87	1942.83	2863.65	2471.6	2762.75	2899.27	2529.97	2794.68	3148.6	2116.38	1814.07	1712.62	2237.22	1994.06	1972.48	1864.09	2129.65	2083.62	2332.88	1959.79	2204.05
LotjaGi1g1v0056100	Leucine-rich repeat receptor-like protein kinase family	0	0	0	0	0	0	0	0	0	0	0	0	0	0	0	0	0	0	0	0	0
LotjaGi1g1v0056200	Leucine-rich repeat receptor-like protein kinase family	2791.11	3220.92	2934.26	2625.11	2540.05	2247.77	2939.9	2809.88	2791.33	3293.01	2657.62	2960.5	3217.23	3339.63	2749.22	3808.9	3789.56	3695.66	3012.61	2331.1	3039.96
LotjaGi1g1v0056300	AP-1 complex subunit sigma-1	0	0	0	0	0	0	4.98392	0	0	1.61629	2.63055	0	0	0	3.34949	0	0	2.83343	9.42814	0	0
LotjaGi1g1v0056400	Protein ETHYLENE INSENSITIVE 3	2406.93	2173.69	2658.79	3656.34	3351.01	2932.88	2222.6	2247.81	2847.34	3127.82	2383.01	2577.08	2621.6	3630.05	2452.94	2915.15	2518.74	3132.92	2646.58	1946.59	2391.52
LotjaGi1g1v0056500_LC	Aspartate--tRNA(Asp/Asn) ligase	0	0	0	0	0	0	0	0	0	0	0	0	0	0	0	0	0	0	0	0	0
LotjaGi1g1v0056600	Receptor protein kinase, putative	57.9485	32.1728	69.5645	100.509	123.113	77.6917	78.4236	124.68	96.654	85.84	74.5583	44.6172	77.6089	69.8021	88.6589	50.7747	86.9751	95.2828	72.2439	79.6418	79.666
LotjaGi1g1v0056700	Thaumatin-like protein	0	0	0	0	0	0.835297	0	0	0	0	0.873693	0	0	0	0	0	0	0	0	0	0
LotjaGi1g1v0056800	Late embryogenesis abundant (LEA) hydroxyproline-rich glycoprotein family	80.5089	86.197	95.9489	194.344	76.5835	66.7185	88.6841	81.9974	113.078	114.265	106.974	288.723	131.464	178.297	60.2554	401.868	162.111	208.182	160.901	112.886	149.005
LotjaGi1g1v0056900	bZIP transcription factor (DUF630 and DUF632)	160.327	126.655	214.458	194.892	262.458	306.003	161.639	137.303	205.786	128.951	170.415	113.758	128.516	126.64	161.67	74.3629	126.328	81.7672	145.675	149.658	118.74
LotjaGi1g1v0057000	Glycosyl hydrolase	400.472	822.635	749.524	527.919	385.528	455.556	538.972	554.909	707.963	634.536	625.013	813.415	597.756	521.957	622.55	769.047	574.705	514.409	586.312	658.885	768.821
LotjaGi1g1v0057100	Geranylgeranyl reductase	142.717	69.524	128.478	172.707	110.113	225.1	222.612	122.049	175.423	171.905	137.126	104.582	121.944	117.171	109.773	113.225	116.912	93.3402	156.884	72.0233	117.913
LotjaGi1g1v0057200	Alcohol dehydrogenase, putative	1199.29	970.256	901.437	741.872	527.349	490.838	509.152	689.07	660.538	651.121	627.316	812.178	658.793	961.348	664.685	750.932	967.372	979.146	920.973	728.814	655.158
LotjaGi1g1v0057300_LC	Aldehyde oxidase	10.7751	7.82181	0.904745	9.21874	8.79209	11.6965	0	11.4325	0	8.8804	0.874817	6.09995	2.79782	7.74498	7.52016	3.95948	11.3994	3.76698	10.353	0	0
LotjaGi1g1v0057400	NBS-LRR type disease resistance protein	460.843	337.228	445.071	422.948	445.273	416.442	258.423	237.826	317.082	244.314	292.219	317.37	338.309	430.589	424.742	356.005	383.267	513.123	350.7	410.68	408.196
LotjaGi1g1v0057500_LC	Transposon protein, putative, CACTA, En/Spm sub-class	8.83346	26.8605	7.24184	3.6855	25.5254	10.8475	14.9432	17.1621	11.0334	16.1072	16.6544	12.2016	3.73027	10.3357	20.9185	3.9446	12.3887	27.4187	16.9406	31.9165	12.0265
LotjaGi1g1v0057600	F-box/WD-40 repeat-containing protein family	256.585	245.375	361.988	380.802	340.792	401.972	290.24	305.115	325.282	359.303	323.969	438.899	343.758	337.689	298.129	388.213	325.05	306.68	228.458	374.511	277.182
LotjaGi1g1v0057700	DNA-directed RNA polymerase II family protein	3138.18	3989.61	3327.93	2513.96	3277.32	3873.3	4089.9	4212.29	3644.51	4566.82	4571.48	4261.48	4466.62	3786.98	4040.36	4509.33	4017.45	3559.64	3455.15	4140.07	3942.99
LotjaGi1g1v0057800	Hyccin protein	71.6926	60.4615	52.4978	87.475	88.9145	46.6818	58.8026	72.4633	71.7004	107.75	54.379	63.0222	42.8813	74.9386	51.8941	78.717	78.2378	72.9167	58.328	33.0773	57.4015
LotjaGi1g1v0057900_LC	Protein FAR1-RELATED SEQUENCE 3	389.64	415.29	366.086	323.427	388.441	407.188	307.76	363.703	398.109	493.841	335.238	344.597	498.793	391.917	540.747	571.918	475.807	517.72	414.244	342.412	502.709
LotjaGi1g1v0058000	Steroid 5-alpha reductase	982.362	1138.37	2057.41	1607.08	1196.55	1016.7	1142.57	1024.14	1386.66	1302.08	883.021	1222.3	1212.79	1260.07	1073.94	1311.21	927.314	1178.79	1302.06	1083.37	907.815
LotjaGi1g1v0058100	T-complex protein 1 subunit eta	2336.44	2426.52	2495.82	2285.5	3325.58	3431.02	3556.19	3615.16	3674.15	2620.83	2310.46	2081.48	2726.47	2246.38	2455.04	2497.64	2278.79	1816.01	2594.55	2825.54	2464.59
LotjaGi1g1v0058200	2-oxoglutarate (2OG) and Fe(II)-dependent oxygenase superfamily protein, putative	221.901	223.896	206.379	174.992	180.458	170.953	204.28	141.112	121.35	257.466	361.274	438.157	328.184	347.983	230.148	287.56	331.882	411.684	303.915	321.571	352.637
LotjaGi1g1v0058300	3-hydroxy-3-methylglutaryl coenzyme A reductase	4181.62	5227.32	5737.38	5481.29	4579.3	3946.44	3955.05	4448.02	4820.16	5919.21	4554.63	5604.72	5515.47	5784.73	4894.35	6823.65	6271.35	5974.33	5527.63	5042.92	5888.59
LotjaGi1g1v0058400	KRR1 small subunit processome component	402.636	455.683	366.583	400.566	586.298	879.529	641.82	608.309	484.447	406.128	621.817	450.316	419.506	664.108	643.637	350.36	419.768	466.791	498.628	778.984	447.145
LotjaGi1g1v0058500	RNA-directed DNA polymerase (reverse transcriptase)-related family protein	409.86	438.027	287.792	202.403	265.044	273.067	309.144	402.369	412.609	260.796	371.302	313.968	324.239	303.225	394.392	231.537	248.465	241.983	292.429	381.278	478.219
LotjaGi1g1v0058600	RING/U-box superfamily protein, putative	2203.6	1421.92	5653.71	6106.37	7065.79	8703.18	4403.19	5384.95	9317.38	4545.15	4018.43	3390.96	4335.67	4849.69	4313.57	3133.49	2866.17	1504.05	4464.87	2580.56	2516.66
LotjaGi1g1v0058700	50S ribosomal protein L5	5065.43	5412.21	3514.1	1557.34	2561.5	2561.4	6660.6	5073.37	3652.49	3327	3013.15	2485.74	3533.57	2772.07	3102.37	2841.93	3770.56	4543	4045.49	4211.07	3654.82
LotjaGi1g1v0058800_LC	RING/U-box superfamily protein, putative	0	6.73157	0	0	0	0	0	0	0	0	0	0	0	0	0	0	0	0	0	0	0
LotjaGi1g1v0058900	FBD-associated F-box protein	0	0	0	0	0	0	0	0	0.920058	0	0	0	6.53158	1.72411	0	0	0.954538	0	0	0	0
LotjaGi1g1v0059000	FBD-associated F-box protein	6.87615	0	9.0604	0	1.7619	4.1762	0	1.90859	0	3.22477	2.63182	10.1773	0	0	3.34981	0	1.90742	4.73083	3.76804	0	7.40689
LotjaGi1g1v0059100_LC	Disease resistance protein (TIR-NBS-LRR class) family	213.127	14.5562	25.3435	59.8473	34.334	118.36	81.7295	112.509	105.71	63.5138	74.5566	241.916	76.4375	68.9095	67.7994	114.113	58.2086	78.6116	35.7479	90.1132	62.9616
LotjaGi1g1v0059200	BTB-POZ and MATH domain protein	522.977	479.531	559.277	783.716	582.949	701.629	729.068	614.044	657.926	1001.84	962.207	922.522	846.843	714.14	644.815	560.844	542.021	527.845	513.341	521.779	528.376
LotjaGi1g1v0059300	Molybdopterin biosynthesis protein CNX1	81.6013	190.483	202.711	780.865	548.624	522.59	725.138	798.068	690.976	1675.93	2213.5	1692.55	716.364	719.317	842.495	215.622	178.801	197.525	243.49	164.431	169.661
LotjaGi1g1v0059400	Protein restricted tev movement 2	131.777	103.103	85.9672	84.5932	104.801	70.7024	124.704	103.931	46.8566	211.553	314.415	222.46	179.759	112.854	220.285	46.9994	94.7091	136.843	46.0578	132.495	90.8874
LotjaGi1g1v0059500	23.2 kDa heat shock protein	325.095	195.541	132.218	80.3568	119.622	83.7586	200.889	97.247	77.3038	172.58	193.262	110.96	141.964	73.1932	258.233	91.5138	126.161	132.503	104.624	117.121	149.419
LotjaGi1g1v0059600	glutamyl-tRNA (Gln) amidotransferase subunit C	42.0307	29.0159	42.5763	37.9395	50.1096	82.3169	44.6936	78.1755	61.6999	59.4217	61.9776	28.5286	26.1812	50.7944	61.7834	32.0437	50.0987	58.9308	38.6892	54.4787	23.9261
LotjaGi1g1v0059700	Aldehyde oxidase	258.37	143.821	194.059	235.778	241.674	192.386	218.055	247.501	159.259	272.648	279.181	257.408	194.083	319.468	263.66	278.104	209.251	344.335	231.651	215.336	242.771
LotjaGi1g1v0059800_LC	ABC transporter NFT1	0	0	0	0.923236	0.879233	0	0	0	0	7.28846	0.874175	0	0	0	0.83539	0	3.79309	0	3.76864	0	0
LotjaGi1g1v0059900	Aldehyde oxidase	238.652	117.181	213.255	202.488	223.754	221.316	240.381	218.016	142.588	130.935	166.761	116.679	162.854	169.826	195.818	95.1222	122.709	153.958	205.287	195.253	117.955
LotjaGi1g1v0060000	Aldehyde oxidase	209.106	219.349	231.713	283.216	255.299	191.99	119.008	160.965	85.5388	300.007	270.994	303.569	265.165	286.536	212.87	278.023	225.227	307.537	203.623	234.847	192.594
LotjaGi1g1v0060100	Histidine kinase	29.5158	5.60511	10.8574	4.5947	13.2115	6.6484	2.99385	21.9293	4.59259	16.8048	39.5396	17.2631	19.5516	32.7361	43.5636	15.6362	21.0668	7.61221	18.7917	0	19.4876
LotjaGi1g1v0060200	NBS-LRR type disease resistance protein	266.764	151.82	29.1592	125.659	163.315	54.9849	0	59.2165	102.865	162.167	102.897	45.2419	54.2212	91.6709	9.38347	0	68.4727	128.015	122.259	0	145.534
LotjaGi1g1v0060300	Disease resistance protein	1864.9	1003.32	1075.99	1121.96	1346.46	950.048	1062.58	917.348	1045.5	1110.75	1260.43	1359	1147.09	1366.22	1476.2	1236.65	1323.37	1588.93	1126.62	1216.58	1193.15
LotjaGi1g1v0060400	50S ribosomal protein L20	290.412	502.434	453.277	478.52	589.356	518.148	160.742	263.169	394.902	318.865	198.695	258.89	414.185	315.335	457.572	175.569	208.032	374.505	341.908	106.342	160.662
LotjaGi1g1v0060500	Polynucleotidyl transferase, ribonuclease H-like superfamily protein	39.374	28.0357	85.0475	18.3713	50.2127	22.4236	9.98327	55.3035	19.2867	24.7804	65.053	53.8113	31.6477	31.0162	54.47	42.9328	36.4221	42.8708	47.9078	6.86003	42.7138
LotjaGi1g1v0060600	50S ribosomal protein L20	985.062	825.321	1170.19	1091.3	1251.18	1300.4	1824.29	1101.26	1483.76	1377.46	994.941	1092.4	1170.59	1151.69	948.883	943.014	809.043	912.013	878.703	1054.81	994.522
LotjaGi1g1v0060700_LC	50S ribosomal protein L20	0	0	20.8205	46.9634	20.2508	66.6906	12.9587	12.3966	43.2087	62.7188	13.1587	0	3.72915	46.5199	0	0	13.3609	4.73618	2.82258	20.5346	0
LotjaGi1g1v0060800	Structural maintenance of chromosomes protein	35.3638	68.3104	47.97	31.2989	13.206	30.8312	23.9239	17.1624	57.9064	22.5009	15.7913	16.2618	11.1847	27.5643	38.5069	43.2561	25.7736	19.8989	36.6844	3.42266	37.9708
LotjaGi1g1v0060900	Structural maintenance of chromosomes protein	1671.71	737.754	1562.05	1556.43	2224.35	1149.42	607.118	821.348	809.343	815.812	964.341	831.305	784.664	883.216	865.777	664.015	759.404	922.472	923.698	645.263	642.527
LotjaGi1g1v0061000	rRNA-processing protein PIN domain protein	210.013	196.27	207.019	166.155	229.094	290.699	404.883	270.701	249.073	261.335	262.644	206.028	221.921	233.396	237.565	238.908	210.552	149.939	238.472	245.91	294.652
LotjaGi1g1v0061100_LC	CM0545.280.nc protein	266.358	113.517	130.607	123.807	129.09	193.278	175.023	169.679	134.928	86.2371	182.513	111.178	164.509	109.028	153.074	73.9927	126.376	94.9829	132.155	166.549	122.823
LotjaGi1g1v0061200	Ubiquitin carboxyl-terminal hydrolase-like protein	2001.67	1695.21	2156.32	2373.98	2404.68	2134.11	2217.87	2493.47	2179.85	2124.42	2143.41	1791.72	1947.97	1941.51	2067.04	1926.13	1941.2	1942.75	2272.74	2088.45	1837
LotjaGi1g1v0061300	Mediator of RNA polymerase II transcription subunit 7	347.885	312.445	211.291	291.599	253.621	311.591	432.271	283.247	306.676	343.929	351.884	353.165	361.497	441.367	311.53	310.986	399.753	375.017	290.01	389.488	207.348
LotjaGi1g1v0061400	CM0545.320.nc protein	93.0921	93.725	109.279	32.5274	56.8327	72.8394	88.4528	91.3789	34.3182	77.5259	76.0086	21.5396	68.6717	37.6697	52.0855	67.6086	81.2106	49.6214	46.5185	98.9135	125.088
LotjaGi1g1v0061500	Chaperone DnaJ	74.5345	29.083	55.2267	141.088	103.838	60.1557	67.7032	60.0662	38.6288	34.7012	16.6413	23.3956	44.7862	71.4828	51.0199	31.6487	71.3613	61.3291	42.3731	58.0855	27.7252
LotjaGi1g1v0061600	ERD (Early-responsive to dehydration stress) family protein	320.306	460.731	569.734	557.923	404.919	443.591	498.31	331.403	488.125	353.349	445.656	407.538	397.724	491.052	464.117	458.017	493.974	506.292	447.119	451.42	348.115
LotjaGi1g1v0061800_LC	#N/A	39.7042	79.6895	19.978	51.1348	13.5334	137.902	29.7193	33.872	18.5148	29.9089	32.0817	15.5943	36.6334	17.3712	49.0853	29.9461	1.84151	65.9953	51.3974	52.706	74.914
LotjaGi1g1v0061900	50S ribosomal protein L30	159.738	333.949	314.615	208.243	196.682	255.894	295.599	250.255	344.167	306.418	295.561	276.794	326.989	280.985	262.827	303.716	284.03	198.571	285.993	268.001	298.839
LotjaGi1g1v0062000_LC	#N/A	219.341	123.292	55.1981	53.3201	61.6511	148.015	39.9106	33.3723	33.0728	18.4219	28.1094	45.7067	52.1517	43.9363	22.617	50.8815	41.1514	56.0947	29.1351	39.9846	70.5008
LotjaGi1g1v0062100_LC	Leucine-rich repeat receptor-like protein kinase family protein	0	0	0	0	0	0	0	0	0	0	0	0	0	0	0	0	0	0	0	0	0
LotjaGi1g1v0062200	Ubiquitin fusion degradation protein 1 like	305.393	370.167	473.776	465.413	520.775	455.25	490.471	387.011	529.787	429.075	392.281	468.891	346.741	432.258	499.695	608.222	454.478	448.792	471.915	303.749	454.227
LotjaGi1g1v0062300_LC	ATP synthase subunit b	123.349	132.307	145.807	99.3619	109.308	76.0568	118.831	123.896	106.492	104.21	196.431	128.985	117.486	138.59	162.459	53.4436	77.1806	114.199	87.6299	111.261	171.366
LotjaGi1g1v0062400	transmembrane protein, putative (DUF247)	27.1039	0	5.67657	4.82001	16.5491	1.74728	15.6004	3.985	27.9947	11.8187	7.05933	3.18936	5.85137	8.99885	28.2658	4.14036	6.81847	3.9392	5.0575	11.2197	8.68639
LotjaGi1g1v0062500	Transmembrane protein, putative (DUF247)	6.86837	0	0.906824	0	0	2.51407	5.97827	0	0	0.810195	2.62885	0	0.934982	3.44961	2.51156	0	0.951054	5.65517	5.66149	0	7.395
LotjaGi1g1v0062600	Receptor protein kinase, putative	153.636	187.761	170.963	258.229	111.797	110.13	128.648	110.92	52.3657	240.666	190.185	255.913	206.56	203.819	204.129	169.044	260.204	353.257	308.822	194.817	170.41
LotjaGi1g1v0062700_LC	#N/A	430.423	392.225	209.973	310.95	327.923	337.966	322.372	366.437	313.315	397.654	434.633	350.523	408.353	492.502	340.744	493.718	524.927	520.202	405.619	372.285	333.312
LotjaGi1g1v0062800	Coiled-coil domain-containing protein 21, putative isoform 2	471.809	296.885	216.294	250.228	161.143	200.618	227.38	286.045	208.597	224.651	219.459	322.087	175.157	225.697	257.912	223.639	323.042	257.206	246.345	189.509	266.006
LotjaGi1g1v0062900	Lycopene beta/epsilon cyclase	212.535	234.028	78.0827	125.678	129.592	114.888	109.651	146.826	154.32	114.249	127.684	155.319	127.382	157.13	191.197	95.3374	200.489	199.141	174.08	124.793	169.361
LotjaGi1g1v0063000	Serine/threonine protein phosphatase 2A regulatory subunit B	151.595	105.417	131.19	306.789	258.114	81.3848	56.906	83.9088	50.512	88.7222	87.0332	62.948	109.834	68.9252	103.076	89.7576	77.6418	54.3078	78.9053	48.0219	102.146
LotjaGi1g1v0063100	RmlC-like cupins superfamily protein	566.822	608.814	573.648	575.195	699.397	791.008	781.526	683.662	648.472	871.156	802.383	926.096	800.65	719.384	635.947	992.396	883.211	738.725	649.226	790.953	775.99
LotjaGi1g1v0063200	Leucine-rich repeat receptor-like protein kinase family protein	0	0	0	0	0	0	0	1.9067	1.83694	0	0	0	0	0	5.02578	0	0	0	1.87913	0	0
LotjaGi1g1v0063300	Phosphatidylglycerol/phosphatidylinositol transfer protein	2789.19	3418.94	2220.56	1904.64	1969.81	1651.54	1923.58	1835.39	1664.26	2067.78	1967.7	1942.16	2800.64	2018.89	1759.59	2036	2689.83	3044.75	2550.63	2408.36	2423.55
LotjaGi1g1v0063400	Serine/threonine protein phosphatase 7 long form isogeny	260.517	166.2	232.723	205.986	252.512	228.971	227.741	270.631	241.692	173.556	317.123	223.182	219.003	177.667	199.313	167.065	175.674	135.177	189.11	260.884	156.121
LotjaGi1g1v0063500	receptor-like kinase	383.051	368.158	361.92	297.107	354.948	380.42	443.973	440.022	376.029	297.819	473.529	317.433	339.25	353.064	307.782	322.235	360.547	369.063	331.904	383.774	270.508
LotjaGi1g1v0063600_LC	DUF506 family protein	0	3.3629	2.71602	0	2.64297	4.16242	1.99573	0	5.5154	0	0	8.13085	1.86388	0	0	0	0	1.90013	0	0	2.78253
LotjaGi1g1v0063700_LC	calmodulin-binding transcription activator	17.7222	14.5813	17.1922	30.3129	19.3832	9.13509	23.9645	4.76812	7.34788	3.19701	21.9822	0	3.72345	12.0634	8.38145	0	11.5055	6.6714	9.39418	19.4412	8.35915
LotjaGi1g1v0063800_LC	Glycosyltransferases	29.4692	1.11983	47.9702	9.20578	25.5315	34.999	11.9618	22.8833	28.4939	37.7716	18.4227	41.6714	22.3697	22.396	15.0677	15.7308	13.3634	15.1602	14.1096	31.944	8.33481
LotjaGi1g1v0063900	Integrator complex subunit 7	269.874	137.87	199.893	159.316	113.683	142.472	199.174	182.027	182.181	208.328	220.92	189.189	164.069	216.987	222.521	286.903	260.577	216.842	179.541	198.693	127.916
LotjaGi1g1v0064000	LINE-1 reverse transcriptase like	13.7585	22.4035	53.3965	28.5243	10.5662	2.49809	8.97429	21.93	31.2459	39.3331	9.65435	33.5327	27.0221	18.0899	20.9323	58.8931	30.5724	46.483	17.8669	28.5349	37.9917
LotjaGi1g1v0064100_LC	Transmembrane E3 ubiquitin-protein ligase 1	162.385	100.307	127.232	157.162	126.905	151.904	117.766	155.482	120.231	189.112	181.685	196.139	126.951	155.223	212.812	131.281	152.549	226.972	132.193	148.238	127.076
LotjaGi1g1v0064200_LC	PIF1-like helicase	0	0	0	0	0	0	0	0	0	0	0	0	0	0	0	0	0	0	0	0	0
LotjaGi1g1v0064300_LC	RNA polymerase II subunit 5-mediating protein like	0	0	0	0	0	0	0	0	0	0	0	0	0	0	0	0	0	0	0	0	0
LotjaGi1g1v0064400_LC	Integrator complex subunit 7	195.94	75.15	126.66	89.0743	122.458	51.4678	28.9574	48.6292	62.4452	63.9035	60.6745	54.8188	84.6886	42.2177	49.4492	54.586	54.6637	32.4151	45.0815	37.7412	26.009
LotjaGi1g1v0064500	Integrator complex subunit 7	250.321	321.768	186.047	261.511	221.345	206.315	305.895	266.28	164.71	174.652	247.149	164.548	159.141	213.467	278.157	217.764	206.413	281.32	170.701	299.499	261.555
LotjaGi1g1v0064600	MD-2-related lipid recognition domain-containing protein / ML domain-containing protein	1023.03	710.991	686.767	694.47	667.288	496.646	422.596	510.296	417.314	550.775	746.866	667.171	756.605	738.343	889.181	742.928	718.435	871.155	755.849	1027.59	760.338
LotjaGi1g1v0064700	Phosphatidylglycerol/phosphatidylinositol transfer protein	811.845	1467.54	770.161	208.846	56.3547	108.23	62.8253	62.9297	36.7582	385.189	377.441	364.774	892.596	498.769	618.797	800.607	1272.87	1170.02	828.399	700.903	961.054
LotjaGi1g1v0064800	FAM91A1-like protein	13.7761	17.9401	5.43063	4.59703	3.52403	8.31554	12.9759	3.81502	0	8.8093	7.90912	16.2544	10.2458	17.2348	11.7314	0	8.61809	6.65984	19.74	5.71456	15.7773
LotjaGi1g1v0064900	UBX domain-containing protein, putative	581.494	719.738	554.663	692.919	671.18	595.066	656.688	703.684	723.834	593.003	556.222	670.253	663.861	582.39	488.442	543.387	859.001	618.528	661.506	753.113	649.625
LotjaGi1g1v0065000_LC	Retrovirus-related Pol polyprotein from transposon 297 family	112.531	2.22262	35.4248	47.7995	66.7665	11.9683	0	9.55148	16.6726	13.4399	23.3662	35.9474	21.7055	4.30948	0	0	13.9298	9.13182	16.1945	12.3851	5.46368
LotjaGi1g1v0065100_LC	Holliday junction ATP-dependent DNA helicase RuvB	0	0	0	0	0.863071	1.73262	0	0.937942	6.44442	0	0	2.04588	0	4.23705	0	0	0	0	0	0	0
LotjaGi1g1v0065200	Homeobox protein knotted-1, putative	0	41.5216	24.4868	24.9028	127.922	59.2728	56.9394	46.8152	12.8937	10.4652	26.3751	29.5329	19.6117	18.1261	13.6142	51.2049	0	0.949761	9.42475	34.3	29.7001
LotjaGi1g1v0065300	50S ribosomal protein L30	407.366	628.957	381.835	322.545	337.358	309.137	521.981	480.565	487.749	468.085	439.381	427.527	448.763	469.534	413.053	449.462	449.188	457.786	454.767	493.727	482.617
LotjaGi1g1v0065400_LC	Protein kinase superfamily protein	0	13.4534	1.81027	5.5175	0	0	0	10.4913	3.67579	9.61466	9.66498	20.3199	6.52084	6.03209	7.54093	0	7.65778	8.55859	0	7.99888	0
LotjaGi1g1v0065500	50S ribosomal protein L30	799.163	735.643	523.312	446.346	478.342	471.606	638.494	733.916	648.938	723.453	627.896	696.849	741.553	640.889	648.973	729.227	835.303	783.011	760.256	816.003	711.263
LotjaGi1g1v0065600	Nitrate transporter 1.1	36.4096	0	0	14.7063	2.64282	5.8187	0	0	12.862	8.80471	4.3941	0	2.79369	4.30825	3.3517	0	9.57745	16.1785	7.5183	0	52.9046
LotjaGi1g1v0065700	Nitrate transporter 1.1	84.6273	5.60592	73.2898	98.3191	155.029	65.6434	68.8687	53.3962	47.7634	124.003	110.731	87.3305	100.549	104.246	39.3796	148.484	57.4725	50.4504	64.8298	61.7199	61.2602
LotjaGi1g1v0065800_LC	BZIP transcription factor family protein	44.2607	34.7454	34.3858	109.4	68.6966	46.5679	26.9393	43.8607	21.13	44.0547	41.2848	40.6286	75.4347	54.2742	32.6686	133.084	102.396	77.0075	56.3912	28.5599	51.0191
LotjaGi1g1v0065900	Receptor-like protein kinase	248.843	301.499	311.283	243.623	136.512	221.199	249.437	149.699	278.366	229.086	151.963	224.473	228.167	316.168	206.901	266.172	318.67	343.203	228.385	219.339	260.66
LotjaGi1g1v0066000	Alkaline phosphatase D	134.646	226.286	188.243	155.492	211.327	172.349	203.427	193.556	188.389	199.038	249.275	198.141	216.167	223.11	182.537	239.438	220.725	213.481	194.647	183.778	155.687
LotjaGi1g1v0066100	Disease resistance protein	257.836	201.823	127.577	164.465	149.747	147.057	91.8297	104.885	153.39	65.5894	84.3724	96.4662	160.125	160.247	116.467	167.978	93.8851	203.744	96.7704	137.166	141.097
LotjaGi1g1v0066200	Endoglucanase	25.5499	22.4025	14.4806	14.7232	24.6539	11.6589	3.98839	22.8834	9.19019	2.40854	6.14329	12.1941	3.72734	17.2283	2.5118	7.85421	7.64216	8.53629	6.58282	10.2719	4.63276
LotjaGi1g1v0066300	Nucleobase-ascorbate transporter-like protein	88.8557	184.735	159.097	134.841	126.824	136.392	85.1956	119.327	155.153	113.117	104.644	82.7465	106.409	111.232	133.917	77.8972	88.3096	103.736	112.056	119.079	141.797
LotjaGi1g1v0066400	Receptor protein kinase-like protein	0	0	0	4.59361	0	0	0	0	3.67252	1.60077	0	0	0	0.860989	0	0	1.91305	0	0.939257	0	0
LotjaGi1g1v0066500	Subtilisin-like protease	22.6118	6.72259	10.8584	15.6331	24.6554	19.9676	16.9557	27.6485	53.287	11.2233	7.90199	8.12645	9.31425	8.61382	3.34968	7.83814	5.73716	9.49715	7.5199	0	10.1981
LotjaGi1g1v0066600	Small ubiquitin-related modifier	3668.07	4062.06	2834.26	2056.73	3086.06	3462.99	3861.18	4314.17	3968.35	3938.01	4106.22	4303.92	4187.44	3533.28	4107.85	4189.32	4253.15	3197.63	3834.93	4482.62	4340.74
LotjaGi1g1v0066700	Glucan endo-1,3-beta-glucosidase 3	986.878	1339.11	1519.25	890.384	1123.67	1182.3	1582.9	1517.04	1917.59	1361.2	764.949	697.839	1238.48	1146.7	1211.35	849.474	1197.01	919.984	1257.79	1131.41	1285.47
LotjaGi1g1v0066800	CDO504	927.343	1196.26	674.418	512.384	404.864	510.819	560.793	767.525	595.847	854.084	741.426	851.137	894.439	733.822	680.203	1077.6	1007.88	945.023	962.903	722.542	993.338
LotjaGi1g1v0066900	1-aminocyclopropane-1-carboxylate oxidase	471.657	157.93	129.422	241.11	76.6017	85.7863	25.9232	36.2321	52.3855	44.9675	59.6735	336.366	150.964	64.6058	27.6288	691.347	68.7698	45.5185	47.0223	35.3784	63.9264
LotjaGi1g1v0067000	Ankyrin repeat-containing protein	45.2311	2.24121	17.1945	8.27709	19.3748	21.633	12.9681	15.2563	0	16.8355	16.6848	19.3024	13.0413	2.58449	61.1408	3.91903	5.73833	13.2991	8.46077	10.2784	19.4726
LotjaGi1g1v0067100	Transposon Ty3-G Gag-Pol polyprotein	64.9716	103.176	112.189	119.404	85.4515	73.9063	89.854	87.7229	112.043	70.3317	78.2449	83.2523	105.177	118.035	60.3382	35.1178	75.7303	90.5217	112.719	76.6093	114.223
LotjaGi1g1v0067200	1-aminocyclopropane-1-carboxylate oxidase	4310.76	4517.04	2773.88	1411.1	1501.55	1415.75	1069.23	1345.03	1471.3	2722.22	3454.33	4461.13	3681.12	2889.97	3944.05	4802.94	4403.98	3667.39	3058.5	2247.8	3253.91
LotjaGi1g1v0067300	Tyrosine-protein phosphatase	981.351	1268.29	1301.06	1944.69	692.398	839.701	703.797	978.299	1072.73	2328.84	2945.71	2418.52	2081.36	1966.07	1344.96	1592.68	1744.27	2245.2	1620.46	1406.24	1148.56
LotjaGi1g1v0067400_LC	Threonine--tRNA ligase	285.452	333.056	247.001	228.73	264.275	268.267	366.377	305.123	307.672	275.006	338.44	342.165	221.539	330.839	329.328	405.959	299.025	287.685	311.877	346.419	329.625
LotjaGi1g1v0067500	E3 ubiquitin-protein ligase COP1	474.235	428.248	449.704	533.949	600.711	530.263	529.931	500.588	521.754	420.172	508.758	467.152	513.034	598.758	508.543	516.071	519.013	680.335	523.388	540.535	569.795
LotjaGi1g1v0067600_LC	Alpha-galactosidase	0	0	0	0	0	0	0	0	0	0	0	0	0	0	0	0	0	0	0	0	0
LotjaGi1g1v0067700_LC	Alpha-galactosidase	0	0	0	0	0	0	0	0	0	0	0	0	0	0	0	0	0	0	0	0	0
LotjaGi1g1v0067800	Zinc finger CCCH domain protein	264.397	233.019	255.211	347.761	290.581	321.347	318.122	272.696	330.82	191.779	239.637	301.773	191.933	191.239	243.67	321.782	260.894	267.613	249.174	245.437	246.527
LotjaGi1g1v0067900	Ethylene-responsive transcription factor, putative	993.502	1286.78	1040.61	1189.49	944.164	1018.51	907.02	1044.08	1279.7	1219.61	953.156	1229.97	1255.3	1282.78	935.709	1494.72	1236.64	1289.49	1270.6	1109.38	1145.75
LotjaGi1g1v0068000	E3 ubiquitin-protein ligase BRE1-like 2	573.573	449.529	363.749	341.896	466.82	344.954	470.031	348.027	294.871	372.211	472.704	370.687	379.903	491.065	407.157	508.364	435.65	491.856	402.188	284.534	452.831
LotjaGi1g1v0068100	Triacylglycerol lipase 2, putative	147.987	130.812	148.496	127.347	158.365	148.883	183.105	172.568	224.473	191.597	220.566	181.123	142.818	185.153	205.679	138.811	135.879	137.511	155.436	154.784	137.582
LotjaGi1g1v0068200	Lipase	322.068	287.716	306.85	297.471	233.278	277.671	474.345	362.315	303.369	324.203	436.708	362.919	385.044	512.502	375.779	543.504	503.596	541.414	486.436	618.088	435.966
LotjaGi1g1v0068300	Protein disulfide isomerase family	1556.36	1496.35	1767.58	1794.65	2106.94	2216.53	2280.13	2371.29	2259.07	1916.27	2134.94	1653.43	1699.82	1888.2	1923.9	1257.31	1496.5	1344.46	1753.07	1806.45	1466.47
LotjaGi1g1v0068400	Centromere/kinetochore protein zw10 like	268.271	322.459	300.483	317.673	267.74	374.784	449.944	335.11	300.95	297.83	368.333	200.25	253.571	296.768	352.607	280.78	289.542	350.056	317.613	282.021	311.167
LotjaGi1g1v0068500	Mitochondrial transcription termination factor family protein, putative	54.1088	33.6298	58.8154	42.279	50.2046	39.9005	40.9146	53.3959	36.7446	33.6219	24.6008	49.7643	63.3185	54.2754	54.4542	43.0207	89.039	58.0282	45.1062	14.8547	69.5919
LotjaGi1g1v0068600	GDSL esterase/lipase	0	0	0	0	0	0.829625	0	0	0	0	0	0	0	0	0	0	0	0	0	0	0
LotjaGi1g1v0068700	RNA-binding (RRM/RBD/RNP motifs) family protein	0	0	0	0	0	0	0	0	0	0	0	0	0	0	0	0	0	0	0	0	0
LotjaGi1g1v0068800	Dual specificity protein phosphatase, putative	781.147	904.99	714.993	658.023	709.657	559.734	766.703	786.617	766.496	664.954	599.341	646.326	699.861	781.296	587.726	683.605	867.186	736.743	821.974	731.499	759.66
LotjaGi1g1v0068900	Ribonuclease Z family protein	90.2796	274.164	130.358	176.02	159.304	146.906	156.383	165.9	161.836	141.816	147.231	117.96	156.692	161.923	102.908	126.319	126.696	107.728	160.015	182.342	104.511
LotjaGi1g1v0069000	Lipid-binding serum glycoprotein	71.524	32.7582	54.1163	38.9294	100.362	50.0335	98.2794	81.9683	45.1565	84.8589	98.1258	97.1462	76.7427	91.8421	133.517	76.6774	92.3017	92.6211	46.0002	80.4496	85.506
LotjaGi1g1v0069100	Protein IQ-DOMAIN 1	350.796	304.262	300.455	207.076	374.254	301.693	242.379	245.162	220.688	290.891	279.164	246.769	220.98	231.814	315.472	176.623	221.647	208.308	251.012	197.506	303.057
LotjaGi1g1v0069200	Pol polyprotein	32.4808	54.9467	20.8098	38.5831	30.8316	24.9185	7.98612	14.3026	10.1029	12.7927	32.5238	41.6294	16.7556	27.5697	15.9213	42.9459	23.9579	24.7643	21.6067	35.4404	43.6376
LotjaGi1g1v0069300	Heavy metal transport/detoxification protein	26.3925	0	0	0.923078	4.39195	18.4212	0	0	0	1.62084	1.74595	11.1875	0	0	0	0	2.83929	0	0	0	0
LotjaGi1g1v0069400	Glycine-rich protein	0	0	0	4.6109	0	8.37047	0	0.950184	0	0	0	0	7.45495	0	0	63.8517	0	0.932511	0	0	4.58636
LotjaGi1g1v0069500_LC	Helicase/SANT-associated, DNA binding protein	0	0	0	0	0	0	0	0	0	0	0	2.02994	0	0	0	0	0	0	0	0	0
LotjaGi1g1v0069600_LC	Unknown protein	0	0	0	0	0	0	0	0	0	0	0	0	0	0	0	0	0	0	0	0	0
LotjaGi1g1v0069700_LC	glycine-rich protein 3	0	0	0.907218	0	0	0	0	0	0	0	0	0	0	2.58589	1.67115	0	0	0	0	0	0
LotjaGi1g1v0069800_LC	membrane-associated progesterone binding protein 4	0	0	0	0	0	0	0	0	0	0	0	0	0	0	0	0	0	0	0	0	0
LotjaGi1g1v0069900_LC	Mucin-19	0	0	0	0.921337	0.881121	0	0	0	0	0	0	0	0	0	0	0	0	3.79314	1.88283	0	0
LotjaGi1g1v0070000_LC	Histone H3 K4-specific methyltransferase SET7/9 family protein	79.479	10.1865	47.4842	43.5731	39.1205	30.1755	31.2354	57.7415	62.1047	50.8592	31.7946	42.2379	65.5081	38.2606	25.3932	30.518	41.5972	35.3887	54.989	72.6991	80.5976
LotjaGi1g1v0070100	Myb/SANT-like DNA-binding domain protein	0	3.36867	0	0	0	0	0.999487	0	0	0	0	0	0	0	0	0	0	0	0	0	0.927901
LotjaGi1g1v0070200_LC	RNA-binding (RRM/RBD/RNP motifs) family protein	31.344	5.58903	4.53071	3.69756	7.03997	0.838383	0.994868	4.76963	0	4.86717	0.874762	3.05602	0	0.861552	7.52455	0	0	2.81899	2.82968	4.54973	0
LotjaGi1g1v0070300_LC	evolutionarily conserved C-terminal region 2	0	0	0	0	0	0	0	0	0	0	0	0	0	0	0	0	0	0	0	0	0
LotjaGi1g1v0070400_LC	Transcription elongation factor SPT5	0	0	0	0	0	0	0	0	0	1.65834	0.871829	0	0	0.864063	0.835925	0	0	4.63359	0	0	0
LotjaGi1g1v0070500_LC	kow domain-containing transcription factor 1	0	0	0	0	0	0	0	0	0	0.814472	0	0	0	0	0	0	5.64209	0	0	0	0
LotjaGi1g1v0070600	Oxidoreductase/transition metal ion-binding protein	40.1175	34.621	24.4545	1.84872	3.51753	9.22438	11.9274	11.4406	6.44373	24.3537	20.9721	15.2753	37.3768	36.1634	46.7814	19.9492	41.6766	23.4485	31.119	19.3156	30.4084
LotjaGi1g1v0070700	Protein transport protein Sec61 subunit gamma	824.869	909.252	778.46	709.123	737.09	704.664	892.161	912.481	929.215	893.163	879.757	870.866	886.122	909.978	852.093	1105.84	828.979	701.563	892.048	851.661	726.037
LotjaGi1g1v0070800	Indole-3-glycerol phosphate synthase	1004.11	706.654	845.867	1191.8	1172.22	1127.25	1243.41	1138.87	1108.43	959.218	1021.5	898.239	928.462	1198.01	1077.51	796.878	1046.9	1058.6	1111.59	759.361	713.722
LotjaGi1g1v0070900	High mobility group family	70.559	55.9001	25.3532	35.0688	43.1097	51.8634	32.838	52.4378	58.8797	45.2793	74.3924	51.8965	79.3468	57.6985	81.9345	67.4381	81.7073	47.0849	74.4241	60.3163	62.7839
LotjaGi1g1v0071000	WEB family protein	1572.03	2335.07	4135.68	2113.61	2495.65	2634.65	2452.67	2130.09	3079.09	1980.72	1979.91	2923.89	1903.18	1432.6	3019.06	3908.86	1595.78	1289.56	1978.97	2180.96	2130.45
LotjaGi1g1v0071100	oxysterol-binding 4B-like protein	10.8132	0	9.95402	5.5185	10.5665	22.469	4.98661	3.81369	11.9446	11.2275	6.14534	17.2703	4.65766	11.1981	6.69908	15.6844	20.0753	7.59527	6.58066	4.5669	15.7584
LotjaGi1g1v0071200	LOB domain protein	52.1026	49.2986	72.3979	26.675	44.9104	48.2711	95.7484	76.2788	67.9971	76.1946	86.0393	30.4793	63.349	81.8378	61.9702	3.92156	61.1841	60.7639	76.1535	76.4995	60.2557
LotjaGi1g1v0071300_LC	Polynucleotidyl transferase, ribonuclease H-like superfamily protein	0	0	0	0	0	0	0	6.52478	0	0.867406	0	0	0	0.841298	0.803907	0	0	0	2.83127	0	0
LotjaGi1g1v0071400_LC	Transposon TX1 uncharacterized	72.7959	59.4099	87.7718	84.5641	38.7537	44.0618	53.8848	75.3263	54.1997	71.2592	60.6193	113.751	102.432	102.519	51.939	176.038	106.258	169.297	104.313	106.26	95.5644
LotjaGi1g1v0071500	Peroxidase	0	0	0	25.9645	2.56513	0	0	3.16472	25.5694	2.6824	0	0.84433	4.64722	5.00251	1.38775	3.28932	13.6684	2.34566	1.37785	11.3352	8.04839
LotjaGi1g1v0071600_LC	#N/A	374.941	167.063	314.871	199.382	229.024	312.398	307.427	295.586	198.397	252.766	179.29	286.354	190.849	286.893	258.908	328.155	273.028	274.189	326.955	153.167	259.912
LotjaGi1g1v0071700	Coiled-coil domain-containing protein 93	188.908	178.25	85.9595	128.661	103.935	130.486	145.707	97.257	134.112	117.646	134.44	151.316	201.116	124.921	119.805	160.291	162.792	168.421	181.353	271.984	278.404
LotjaGi1g1v0071800	Hypoxia-responsive family protein	14.6876	0	19.0324	0.924908	0	189.625	1912.7	456.971	1227.85	0.812196	0	50.9497	2.80499	2.5848	0.835956	0	4.73963	2.81609	56.6149	137.58	207.481
LotjaGi1g1v0071900	Transcription factor	66.8213	154.575	179.198	69.0167	51.949	46.6375	48.857	69.6038	34.004	73.8661	93.0249	147.347	128.595	184.343	117.216	180.662	188.18	218.137	182.441	244.237	140.832
LotjaGi1g1v0072000	Nop53 protein	1295.81	1305.82	819.098	908.499	1001.93	1231.4	1394.66	1411.14	1139.7	1115.13	1290.62	1085.43	1039.18	1227.49	1312.65	1069.24	1266.96	1288.06	1206.75	1411.41	1508.82
LotjaGi1g1v0072100	Amino acid transporter protein	20.6393	56.0117	95.0264	155.491	69.5621	69.9378	57.8375	69.604	66.1657	52.9688	64.9524	105.675	120.196	74.9443	77.0341	98.1275	137.597	199.253	123.182	138.12	113.986
LotjaGi1g1v0072200_LC	Polynucleotidyl transferase, ribonuclease H-like superfamily protein	0	0	0.904818	1.84532	0	0	0	0	0	4.04545	0	3.0511	0	1.72082	1.67026	0	0.94823	0	0.94165	10.2278	0
LotjaGi1g1v0072300	Amino acid transporter, putative	143.704	141.664	183.308	305.382	198.352	126.323	101.475	101.742	133.474	148.312	129.205	156.62	90.2226	137.028	80.2444	108.619	122.711	148.087	137.507	100.367	75.0727
LotjaGi1g1v0072400	Alpha-soluble NSF attachment protein	761.468	936.328	928.592	830.153	738.704	840.483	899.282	870.522	760.073	938.893	975.758	1144.3	901.174	917.395	803.713	1182.71	912.963	907.332	951.781	833.033	916.182
LotjaGi1g1v0072500	Plant cadmium resistance protein	346.152	392.236	495.897	642.738	554.827	340.215	462.894	470.071	470.407	515.286	437.362	581.044	530.901	526.363	376.072	454.362	547.186	519.784	502.883	430.599	447.933
LotjaGi1g1v0072600	Nuclease	521.786	266.582	343.011	437.114	316.095	434.741	530.44	387.111	328.095	266.573	510.75	395.301	287.013	408.31	433.695	388.842	346.734	393.575	426.014	502.16	399.323
LotjaGi1g1v0072700	Polyadenylate-binding protein-interacting protein 2	5192.65	5408.76	3667.07	6899.95	9211.45	10002.4	11981	13725.4	9991.66	5608.81	4421.48	5522.32	3820	4535.46	4752.85	2962.65	4559.52	4497.34	5364.25	3126.78	5404.21
LotjaGi1g1v0072800	Heavy metal transport/detoxification superfamily protein	0	16.8074	0	0	0	5.28992	0	1.89649	6.62714	6.9062	9.45925	5.10828	7.77208	3.47429	10.0702	0	13.3877	12.0919	4.79658	3.38968	7.17192
LotjaGi1g1v0072900_LC	B3 domain-containing protein	0	0	0	0	0	0	0	0	0	0	0	0	0	0	0	0	0	0	0	0	0
LotjaGi1g1v0073000	neuronal PAS domain protein	102.206	84.0133	33.4859	27.6041	73.9631	9.99231	9.97146	26.6974	8.27096	61.0059	48.2719	32.5165	20.4995	36.1798	58.6107	19.6308	43.9482	24.6647	31.9723	39.949	26.8723
LotjaGi1g1v0073100_LC	Retrovirus-related Pol polyprotein from transposon TNT 1-94	0	0	0	0	2.62854	0	0	0	0	0	0	0	2.80689	0	0	0	0	0	0	0	0
LotjaGi1g1v0073200	PRA1 family protein	1589.19	1880.2	1591.57	1583.24	1819.82	1455	1917.32	1673.4	1789.3	1832.92	1377.96	1462.29	2004.48	1555.93	1436.08	1668.6	2034.46	1931.31	1769.22	1627.55	1563.96
LotjaGi1g1v0073300	sorting nexin	608.279	539.376	495.816	544.755	486.26	680.271	750.698	620.733	534.533	576.464	597.736	553.366	603.199	573.796	656.127	566.098	589.369	518.151	642.562	768.259	575.648
LotjaGi1g1v0073400	Receptor-like kinase	44.0367	70.835	117.999	56.6665	80.851	191.884	149.098	65.1366	104.29	92.3406	43.3963	41.0952	105.891	93.8149	88.5475	48.1397	62.1087	50.7135	140.032	22.9292	32.2311
LotjaGi1g1v0073500_LC	Alanine racemase	0	2.23686	14.5047	16.6445	51.0657	57.863	18.9132	31.4943	0	16.2259	32.3856	17.3244	4.67499	10.3436	10.8746	0	13.2907	25.3915	5.66153	18.2099	23.0787
LotjaGi1g1v0073600	Laccase	339.983	439.039	1465.84	727.646	343.338	482.827	195.409	226.884	601.811	379.557	356.283	655.266	381.949	237.707	478.852	843.345	276.083	253.271	448.45	440.518	380.796
LotjaGi1g1v0073700	RNA-directed DNA polymerase (Reverse transcriptase)	0	0	0	0	0	0	0	0	0	0	0.879666	0	0	0	0	0	0	0	0	0	0
LotjaGi1g1v0073800	Dehydration-responsive element-binding protein	27.8253	5.66431	20.4037	69.8391	58.7812	91.5837	55.4632	49.123	47.7453	40.6417	32.8376	46.2657	48.0848	30.8306	63.773	43.7509	40.5605	42.1812	64.4277	10.3875	42.1608
LotjaGi1g1v0073900	SNF2 domain-containing protein / helicase domain-containing protein	1652.49	1085.43	1552.61	1566.39	1945	1269.3	1043.14	1220.49	1077.36	1053.15	1034.55	885.413	1204.59	1014.91	1238.47	1136.36	1089.48	1278.98	1188.41	1167.17	1217.12
LotjaGi1g1v0074000	Abscisic acid receptor	1452.31	2504.48	2892.53	3125.23	2771.75	2342.88	2438.78	3216.07	3506.15	3835.08	817.001	1937.92	2711.77	3990.92	1712.99	8205.82	5492.04	6200	3034.82	2971.79	3312.13
LotjaGi1g1v0074100	Trichome birefringence-like protein	694.695	623.87	1573.88	626.718	341.623	437.277	446.669	376.623	600.141	737.191	550.212	1055.86	557.272	445.348	1019.74	1092.11	625.585	440.933	725.095	745.21	760.608
LotjaGi1g1v0074200	LOB domain-containing protein, putative	219.226	206.64	151.249	50.8281	116.966	160.112	130.23	177.331	150.954	244.209	171.311	130.335	206.477	167.044	226.415	35.8791	138.351	95.7246	111.259	219.34	247.944
LotjaGi1g1v0074300	Ferritin	2253.52	3856.81	3131.61	1965.33	2034.63	1802.3	3502.93	3917.81	3094.74	2094.05	3125	3276.71	2631.15	1807.19	1837.48	2406.38	2884.88	2766.14	2899.9	2496.33	3078.52
LotjaGi1g1v0074400	40S ribosomal protein S4	14304.6	11970.6	16884.9	16820.8	21009.9	23377.4	23190.6	22265.8	26268	16606	15474.7	12785.9	16884.5	14880	15813.5	12987.3	13925.8	10837.3	15514.8	18411.3	13656.3
LotjaGi1g1v0074500_LC	zinc finger MYM-type-like protein	0	0	0	0	0	0	0	0	0	0	0	0	0	0	0	0	0	0	0	0	0
LotjaGi1g1v0074600	S-adenosyl-L-methionine-dependent methyltransferases superfamily protein	125.977	192.865	199.053	188.336	252.814	197.709	189.661	143.026	193.797	171.132	165.244	171.6	155.461	183.51	172.614	206.974	215.591	164.748	156.89	186.334	128.116
LotjaGi1g1v0074700	Ankyrin repeat-containing protein, putative	249.473	240.741	207.272	220.048	222.732	235.876	160.472	216.437	259.216	241.98	202.623	209.387	236.766	316.985	250.275	369.851	307.28	280.367	291.623	292.02	263.891
LotjaGi1g1v0074800	Glutaredoxin family protein, putative	246.718	236.388	314.938	271.386	278.257	216.434	283.228	227.882	234.327	259.952	165.911	191.017	245.032	237.757	236.14	337.417	312.531	302.766	255.747	232.892	185.371
LotjaGi1g1v0074900	Protein kinase family protein, putative, expressed	681.055	888.067	865.883	1023.46	472.153	218.482	341.386	805.712	392.188	707.747	853.457	1850.05	1167.37	1040.75	305.843	2925.12	1937.39	2455.89	1184.67	800.196	1412.96
LotjaGi1g1v0075000	U-box domain-containing protein	8.84356	5.60035	17.1959	13.804	2.64144	6.66303	24.9261	15.2556	15.6238	61.8305	59.6735	44.7133	64.2997	76.6656	25.9543	109.988	114.616	87.2435	40.4392	25.1072	34.2793
LotjaGi1g1v0075100	LOB domain-containing protein, putative	40.1761	48.0713	84.2102	32.3031	42.2289	38.4845	52.7366	53.3911	30.3608	38.0104	32.3799	50.881	51.3448	35.3077	61.0302	79.3633	53.196	65.9046	62.1805	89.8976	40.6205
LotjaGi1g1v0075200	Elongator complex protein 1	914.644	716.541	1219.07	1752.53	1641.85	1594.04	1181.48	947.441	1971.2	1209.68	1166.07	760.215	1127.61	1142.75	991.455	739.429	806.806	745.38	989.682	820.382	898.745
LotjaGi1g1v0075300	CASP-like protein	114.369	161.355	94.9756	129.748	118.438	116.795	142.681	142.81	291.731	234.726	215.164	215.219	178.689	129.021	111.025	89.9278	88.3926	161.952	107.66	116.5	110.487
LotjaGi1g1v0075400	RING/U-box superfamily protein, putative	6.85431	23.464	86.0239	67.4152	0	65.3192	101.436	68.6392	40.4879	25.9206	111.059	384.753	31.7511	18.9426	10.8637	79.5498	19.9212	34.7737	31.1004	28.427	36.8936
LotjaGi1g1v0075500	ethylene-responsive transcription factor	0	0	0	0	0	0	0	0	0	1.60106	0	2.02361	0	0	0	0	0	0	0	0	0
LotjaGi1g1v0075600_LC	4-hydroxy-2-oxovalerate aldolase	25.4895	22.366	7.2433	3.68997	12.3185	12.5398	0.995372	7.62739	6.43902	26.656	24.5151	23.3998	10.2659	20.6689	15.0522	7.92268	21.8685	11.3117	10.3603	18.216	32.3312
LotjaGi1g1v0075700_LC	Polynucleotidyl transferase, ribonuclease H-like superfamily protein	0	0	0	0	0	0	5.97462	0	0	0.808893	0	0	2.80207	0.861715	1.67324	0	0	0.942482	0	0	0
LotjaGi1g1v0075800_LC	Tetrahydromethanopterin S-methyltransferase subunit F	0	0	0	0	0	0	0	0	0	0	0	0	0	0	0	0	0	0	0	0	0
LotjaGi1g1v0075900	Ring finger protein, putative	218.892	138.787	281.523	278.231	213.01	252.796	368.621	288.896	251.002	217.4	117.468	227.753	201.424	226.526	174.886	153.792	193.486	254.388	244.684	209.755	268.311
LotjaGi1g1v0076000_LC	#N/A	0	0	0	0	0	0	0	0	0	0	0	0	0	0	0	0	0	0	0	0	0
LotjaGi1g1v0076100	Myb transcription factor	42.27	31.7442	92.4816	66.1314	89.9554	34.5717	49.4878	40.0715	57.0043	59.5553	53.8711	41.8927	67.622	57.2574	44.197	108.881	52.4277	66.7668	64.7593	27.4983	92.5662
LotjaGi1g1v0076200	Basic helix-loop-helix transcription factor	207.074	240.608	208.207	305.931	295.733	383.901	224.131	183.062	232.631	167.56	233.138	174.898	134.299	140.392	182.399	189.414	113.38	150.289	162.829	132.211	182.222
LotjaGi1g1v0076300_LC	ABC transporter G family member	111.431	68.3672	106.705	59.9157	80.5141	101.256	119.347	103.685	118.444	106.525	120.707	93.4415	85.2306	106.091	129.962	75.6843	76.1816	122.641	50.8363	94.4589	141.33
LotjaGi1g1v0076400	Clathrin heavy chain	3492.1	3295.56	3471.35	4338.25	3455.6	3920.78	3827.87	3955.83	4310.8	3635.63	3495.69	3435.63	3586.27	3663.1	3407.85	3481.7	3375.27	3644.36	3702.83	3026.09	3336.85
LotjaGi1g1v0076500_LC	Retrovirus-related Pol polyprotein from transposon TNT 1-94	0	0	0	0	0	0	0	0	0	0	0	0	0	0	0	0	0	0	0	0	0
LotjaGi1g1v0076600	Anaphase-promoting complex subunit 1	394.808	371.246	402.603	467.444	389.393	431.713	288.561	311.798	415.088	336.351	266.422	289.332	340.631	348.94	329.37	311.997	337.526	328.859	431.111	186.406	252.637
LotjaGi1g1v0076700	Trichome birefringence-like protein	839.029	685.965	1149.2	618.676	421.874	350.062	651.556	519.655	556.719	671.144	598.221	751.61	646.296	521.207	786.581	1099.7	767.57	697.915	675.732	944.811	824.708
LotjaGi1g1v0076800	1-aminocyclopropane-1-carboxylate oxidase 2	244.729	233.012	231.683	168.368	219.254	198.15	227.365	248.858	266.499	361.932	236.116	351.568	272.999	294.609	274.647	302.208	312.474	313.13	330.046	257.983	281.731
LotjaGi1g1v0076900	Transducin family protein / WD-40 repeat family protein, putative isoform 5	270.223	162.283	193.595	145.292	197.203	113.545	192.897	221.323	114.561	187.557	223.094	211.439	224.08	196.222	255.933	187.409	169.143	218.176	206.37	181.74	323.222
LotjaGi1g1v0077000	Zinc finger CCCH domain protein, putative	1158.65	994.166	1148.31	931.281	927.404	1156.71	730.354	716.074	1146.53	959.589	816.035	911.096	1006.73	1049.3	801.638	2074.55	1825.91	2588.79	1204.89	967.609	924.837
LotjaGi1g1v0077100	2-oxoglutarate (2OG) and Fe(II)-dependent oxygenase superfamily protein	130.634	116.454	52.4966	57.0815	159.348	135.017	133.564	108.695	81.808	126.204	123.684	129.086	83.8915	102.504	103.795	59.0109	72.5309	83.3604	65.8489	38.7853	87.9679
LotjaGi1g1v0077200	Kinase family protein	778.868	701.557	799.041	584.79	457.957	509.88	638.489	511.071	616.483	552.906	598.977	807.557	627.755	530.672	771.42	912.535	523.303	612.959	570.549	755	762.352
LotjaGi1g1v0077300	CTD small phosphatase-like protein	529.07	795.607	669.281	583.22	432.836	403.86	618.563	544.03	552.927	713.126	606.622	769.847	705.992	842.673	597.246	746.678	812.725	872.95	698.384	535.806	652.408
LotjaGi1g1v0077400_LC	Photosystem I P700 chlorophyll a apoprotein A2	6.0966	0	1.87042	27.5623	28.2125	14.1996	28.8637	10.8391	8.2553	14.399	9.98196	16.7979	9.62655	15.1346	13.5473	0	5.92966	0	18.4586	0	22.0386
LotjaGi1g1v0077500	Kinase family protein	0	0	0	0	0	0	0	0	3.67496	0	0	0	0	0	0	3.92208	0	1.89808	0	5.70733	0
LotjaGi1g1v0077600	Phosphoinositide phospholipase C	578.04	603.905	761.084	631.005	522.192	641.68	620.366	574.951	610.138	740.304	624.22	693.915	679.141	745.154	741.964	929.434	739.935	664.593	752.137	559.47	715.646
LotjaGi1g1v0077700	Phosphoinositide phospholipase C	31.716	48.4968	45.0011	87.7961	59.2095	79.7609	68.889	78.6939	62.8808	57.1769	49.6033	38.5434	49.7788	50.2655	50.9035	43.3881	68.0838	28.2238	59.5596	79.9079	26.1011
LotjaGi1g1v0077800	Phosphoinositide phospholipase C	127.835	103.099	58.8203	45.0582	118.009	23.2927	25.9371	44.814	37.67	120.221	125.582	73.1401	44.7088	47.3811	86.2683	50.9282	29.6525	69.3597	44.1798	38.832	88.0977
LotjaGi1g1v0077900	Cytochrome P450	189.733	136.874	38.8569	43.7014	53.8961	42.586	43.7302	78.3932	47.8498	47.642	48.9176	37.1277	59.5786	60.5952	79.5567	17.9213	62.8633	50.2877	49.819	110.548	49.9556
LotjaGi1g1v0078000	Protein yippee-like	1567.12	2053.87	1203.58	605.08	898.35	781.769	785.457	978.003	761.139	1388.15	1667.45	1544.59	1473.95	1232.13	1693.78	1678.65	1567.03	1463.7	1424.11	1406.73	1754.23
LotjaGi1g1v0078100	Proteophosphoglycan	139.6	64.9859	219.002	184.879	141.777	141.477	183.522	161.139	266.472	141.952	115.015	146.299	111.79	129.218	164.14	160.767	176.871	131.032	125.04	159.855	123.297
LotjaGi1g1v0078200_LC	F-box protein family	25.2556	16.6673	0	2.79142	3.5087	0.847044	10.8731	5.71611	0	4.13413	2.60142	7.15085	10.3207	8.59944	2.49507	4.09815	0.933927	7.36665	8.52264	0	0.912921
LotjaGi1g1v0078400_LC	#N/A	1518.78	1909.73	1270.3	863.494	932.006	758.308	1198.95	1155.65	1147.12	1488.61	879.931	1533.15	1336.69	1081.25	990.491	1752.75	1583.25	1526.01	1279.46	1430.24	1510.67
LotjaGi1g1v0078500	Pleckstrin homology domain-containing protein 1	605.594	782.737	903.02	997.343	829.294	780.473	607.131	626.756	859.687	974.807	737.278	940.37	967.844	974.523	681.887	1061.19	984.714	977.156	950.448	563.817	813.735
LotjaGi1g1v0078600	Ethylene-dependent gravitropism-deficient and yellow-green-like 2 isoform 2	23.5511	14.5474	15.3895	75.5689	52.8081	43.4042	21.9134	33.3706	44.1371	56.4045	34.1785	19.3211	27.048	58.5679	35.1393	27.6327	33.3408	26.4593	19.7666	31.9098	40.6944
LotjaGi1g1v0078700	Polynucleotidyl transferase, ribonuclease H-like superfamily protein	263.059	323.461	528.648	526.988	525.482	607.391	370.61	391.869	520.395	345.437	301.554	454.492	337.574	243.752	421.731	248.446	361.228	254.379	358.559	300.949	263.681
LotjaGi1g1v0078800	Histone-lysine N-methyltransferase	58.8812	53.7157	58.8415	18.4303	63.3707	51.7465	58.7703	46.7189	30.3436	33.0321	50.8325	40.6748	46.6328	22.3937	40.9971	19.7335	39.0607	24.573	48.0028	47.8675	43.4722
LotjaGi1g1v0078900_LC	Zinc finger CCCH domain protein, putative	134.817	75.1209	76.9087	118.53	187.622	177.81	119.774	104.885	138.696	91.9947	104.582	84.2828	121.028	83.5691	149.98	50.7915	82.3823	50.4545	75.1635	142.875	75.1859
LotjaGi1g1v0079000_LC	profilin 2	14.7548	23.343	26.1755	3.55518	19.3882	28.1683	35.4982	19.7277	55.843	18.6714	39.6662	18.0541	35.071	22.4092	16.1197	15.2572	23.8348	24.6151	21.7806	27.4362	25.1385
LotjaGi1g1v0079100_LC	Replication factor-A-like protein	0	3.36495	0	0	0.881797	0	0	4.7748	0	0.804701	2.63619	0	0	1.72547	7.54602	0	3.82484	3.79694	0	0	5.56592
LotjaGi1g1v0079200	Auxin influx transporter	452.899	619.802	1076.9	566.81	763.044	596.686	765.999	697.169	1031.42	828.164	495.753	542.783	476.193	375.435	703.255	861.276	597.969	690.017	750.757	300.876	648.91
LotjaGi1g1v0079300	Syntaxin, putative	292.794	355.362	420.009	334.279	366.139	384.601	403.549	325.109	344.718	403.553	360.574	358.47	289.304	383.855	391.853	382.846	388.307	361.509	362.694	314.672	358.78
LotjaGi1g1v0079400	60S acidic ribosomal protein P0	228.191	174.331	190.17	133.905	185.601	230.278	311.318	264.091	289.87	217.052	190.673	131.309	240.94	157.584	173.008	139.171	148.026	138.2	194.148	209.26	218.641
LotjaGi1g1v0079500	ATP-dependent RNA helicase DeaD	1410.98	812.054	1549.11	1333.7	1781.39	1072.65	721.122	779.685	958.679	821.867	867.491	609.623	769.404	707.854	584.782	596.415	745.856	789.016	764.847	773.159	664.838
LotjaGi1g1v0079600	60S acidic ribosomal protein P0	12014.6	16699.1	12542.1	11763.2	14431.1	15153.1	21374.5	20623.5	22750.8	12312	10082.6	9208.72	15328.7	11137.6	12718.3	9803.1	13056.9	10387.3	14427.3	14791.2	13439
LotjaGi1g1v0079700	Nematode resistance HSPRO2-like protein	46.2271	3.36241	60.6278	45.9673	75.742	25.7794	15.9638	11.4419	17.4554	37.6484	57.9735	69.0692	34.4582	51.6896	27.6424	50.8883	47.847	67.4974	35.7148	20.5627	43.5972
LotjaGi1g1v0079800	Exostosin-2	1001.6	1272.58	1449.69	2615.66	1332.03	1508.27	1234.54	1495.98	1744.67	1747.81	1153.38	1312.21	1123.24	2473.01	1128.12	1334.01	1129.38	1535.4	1573.25	1087.68	1125.95
LotjaGi1g1v0079900	Tetratricopeptide repeat (TPR)-like superfamily protein	67.9161	16.8207	60.6196	116.665	106.59	24.0869	36.9365	97.2578	12.8581	83.1467	49.2264	53.8129	34.4414	53.4165	42.7367	23.4228	68.044	159.074	49.7884	36.5846	49.21
LotjaGi1g1v0080000	Aquaporin	31653.7	47660.5	83896.5	135649	78832.2	65401.5	45927.9	56489.7	74021.1	107597	65682.2	90422.1	69772.7	109140	51825.9	143429	93348.7	80153.6	101884	33573.9	47036.8
LotjaGi1g1v0080100_LC	Ulp1 protease family, carboxy-terminal domain protein	0	0	0	0	0	0	0	0	0	0	0	0	0	0	0	0	0	0	0	0	0
LotjaGi1g1v0080200	Wuschel-related homeobox protein	26.4463	44.7046	57.9553	53.5543	33.4271	93.765	33.8207	18.1146	42.3279	42.9092	81.3532	100.765	21.4772	25.8337	53.4942	39.7429	15.1863	22.5713	47.1191	51.1851	11.9951
LotjaGi1g1v0080300	Eukaryotic translation initiation factor 3 subunit F	437.314	710.868	608.562	800.839	678.328	596.09	454.702	433.452	651.559	578.818	583.765	458.098	571.758	810.985	622.753	600.289	687.028	446.384	654.976	445.411	686.676
LotjaGi1g1v0080400	Microfibrillar-associated protein 1	634.235	455.126	658.343	1029.19	663.379	739.399	592.289	631.564	698.252	637.79	526.505	526.495	631.357	776.286	600.133	803.03	648.403	532.898	606.257	661.541	479.751
LotjaGi1g1v0080500	HXXXD-type acyl-transferase family protein	98.2683	119.853	156.571	911.003	352.198	274.82	135.605	345.159	337.28	240.857	179.032	196.122	296.325	317.863	88.75	820.78	780.447	672.461	399.672	450.82	347.455
LotjaGi1g1v0080600	Mitochondrial carrier family	670.7	708.288	799.039	601.332	555.715	556.448	673.412	625.491	576.055	799.683	879.155	941.635	986.33	774.473	859.373	873.328	899.301	807.803	806.469	783.566	1002.57
LotjaGi1g1v0080700	Signal peptidase subunit-25	43.1684	109.65	77.8553	65.4454	70.4066	131.925	109.551	102.018	71.7284	75.7826	69.2195	41.6971	63.4312	55.9828	64.4153	43.4549	62.8462	34.0013	64.9558	66.0849	77.6693
LotjaGi1g1v0080800	flocculation protein	770.98	706.236	1048.78	970.628	776.814	749.785	819.465	806.186	1165.48	948.092	928.098	892.968	947.973	853.739	704.319	1072.44	934.61	964.507	898.502	838.803	874.365
LotjaGi1g1v0080900	Signal peptidase subunit-25	819.186	782.69	870.785	827.147	726.241	817.68	1073.78	1015.01	773.683	969.31	1024.93	963.132	866.704	894.744	938.708	843.635	1010.09	964.623	819.303	853.855	927.651
LotjaGi1g1v0081000	Coronatine-insensitive protein 1	1131.73	1537.06	1312.24	1684.29	1305.81	1247.61	1301.28	1351.48	1499.79	1906.72	1539.56	1988.27	1618.26	1731.03	1361.33	1952.18	1865.32	1838.66	1616.38	1599.52	1554.97
LotjaGi1g1v0081100_LC	Myb family transcription factor family protein	278.029	400.934	304.106	217.226	290.542	326.587	556.275	562.548	399.813	535.854	634.351	537.627	402.621	427.252	467.132	448.113	558.547	581.023	438.301	508.892	406.622
LotjaGi1g1v0081200	Myb family transcription factor family protein	2086.16	2092.34	1410.96	692.021	1497.71	1259.25	2324.16	2023.28	1636.8	2473.03	2712.59	1915.53	1793.83	1948.52	3121.26	1614.29	1897.01	1981.15	1690.89	2417.22	2510.82
LotjaGi1g1v0081300	Laccase	730.096	692.203	1638.97	514.385	368.032	589.609	1228.36	1422.54	2327.81	1376.33	713.459	1493.74	833.975	555.593	1623.38	1547.34	934.181	701.809	1459.47	1285.06	1442.55
LotjaGi1g1v0081400	Lachrymatory-factor synthase	0	0	3.62844	0	1.75589	0	11.8652	2.86154	3.69538	0.831113	5.20191	5.11829	0.940297	0.860895	4.99247	0	2.79811	0	4.74528	3.38266	0
LotjaGi1g1v0081500	Adenylosuccinate lyase	452.06	411.101	344.816	327.573	477.236	442.17	569.364	500.576	454.905	397.355	447.606	229.65	368.063	394.531	398.55	310.182	385.013	332.961	397.777	432.585	476.28
LotjaGi1g1v0081600	Pentatricopeptide repeat-containing protein	12.7846	5.60353	14.4786	28.5036	36.1082	27.4483	29.9294	37.1862	38.5875	16.0259	22.8351	26.4105	7.45105	22.3985	25.1278	7.83264	2.87009	14.2552	16.919	22.8444	24.1136
LotjaGi1g1v0081700	Acid phosphatase 1	468.718	433.134	289.095	240.289	222.14	255.608	254.959	268.921	232.66	412.463	574.285	457.396	368.657	376.954	402.845	306.155	390.037	361.956	414.576	371.403	371.333
LotjaGi1g1v0081800	Glucan endo-1,3-beta-glucosidase, putative	0	15.667	6.33338	12.8874	5.27958	4.16715	0	0.953053	5.51334	8.04039	14.902	1.01612	3.72754	1.72197	6.69268	11.8084	0.953455	4.73115	0	4.55979	0
LotjaGi1g1v0081900	Triose-phosphate transporter family protein	193.664	382.063	359.275	292.506	267.701	313.764	222.415	313.696	288.529	290.345	338.888	333.241	360.531	385.93	345.022	411.771	394.825	483.257	392.991	371.078	324.452
LotjaGi1g1v0082000_LC	#N/A	0	0	0	0	0	0	2.9964	0	0	0	0	0	0	0	0	0	0	0	0	0	0
LotjaGi1g1v0082100_LC	mediator of RNA polymerase II transcription subunit-like protein, putative (DUF1216)	10.7493	4.47426	0	0.939804	0	0	0.994861	0	0	0	0	0	0	0	0	0	0	0	0	5.67125	0
LotjaGi1g1v0082200_LC	#N/A	0	0	0	0	0	0	0	0	0	0	0	0	0	0	0	0	0	0	0	0	0
LotjaGi1g1v0082300_LC	#N/A	0	0	0	0	0	0	0	0	0	0	0	0	0	0	0	0	0	0	0	0	0
LotjaGi1g1v0082400	60S ribosomal protein L35a	2854.17	3548.09	3137.72	2441.63	2897.28	3603.42	4185.01	3866.21	3818.08	2695.56	3025.67	2232.26	3499.79	2674.27	2533.18	2144.68	2671.24	2209.44	2713.93	3244.03	2943.31
LotjaGi1g1v0082500	O-fucosyltransferase family protein	0	0	0	0	0	0	0	0	0	0	0	0	0	0	0	0	0	1.90863	0	0	0
LotjaGi1g1v0082600	Proline transporter	379.143	303.258	261.043	92.8671	84.5962	133.274	135.637	165.903	180.252	178.896	188.534	222.852	233.866	246.818	184.068	142.708	207.086	291.168	210.9	207.716	224.797
LotjaGi1g1v0082700_LC	zinc finger MYM-type-like protein	0	0	0	0	0	0	0	0	0	0	0	0	1.86439	0	0	0	0	0.950686	1.88152	0	0
LotjaGi1g1v0082800_LC	Ubiquitin-like domain-containing CTD phosphatase	2.94091	15.6555	16.2976	26.754	10.5585	30.9345	12.9393	5.72053	16.5579	16.9656	20.1362	35.6095	9.33298	19.8076	31.7759	27.7356	5.70415	10.3674	24.4889	6.83057	4.61838
LotjaGi1g1v0082900	Myb transcription factor	20.6239	36.9487	60.644	81.9502	62.5042	35.845	76.7424	48.6267	72.6196	60.3077	64.904	81.319	60.5932	58.5727	34.3171	70.8453	59.1554	35.0379	42.3348	60.4517	69.4373
LotjaGi1g1v0083000	RING/FYVE/PHD zinc finger superfamily protein	387.974	445.662	516.82	452.048	396.168	463.39	529.272	460.525	606.666	421.215	347.367	343.551	412.933	341.104	386.72	413.076	374.107	316.391	481.637	399.261	433.358
LotjaGi1g1v0083100_LC	GTP-binding ERG-like protein	0	0	0	0	0	0	0	0	0	0	0	0	0	0	0	0	0	0	0	0	0
LotjaGi1g1v0083200	lipase, putative (DUF620)	223.063	232.981	221.735	206.132	191.066	207.374	103.696	189.742	170.94	199.926	301.011	310.955	183.576	217.938	259.548	345.628	256.95	192.524	181.502	171.192	197.347
LotjaGi1g1v0083300	Phosphoglucosamine mutase	2172.96	2424.14	2805.47	2292.55	1858.13	2040.28	2298.63	2422.72	3138.6	1889.48	1653.67	1973.74	1940.17	1493.15	1922.25	1786.88	1934.89	1838.77	2168.17	2328.71	2414.72
LotjaGi1g1v0083400	Heat shock protein	597.346	1015.73	799.638	362.971	587.565	403.682	291.4	425.218	323.933	716.146	440.767	622.991	819.068	421.079	736.278	759.809	674.511	416.364	620.182	404.829	477.804
LotjaGi1g1v0083500	Heat-shock protein, putative	133.188	106.16	193.795	130.217	201.43	103.003	69.6212	68.6451	95.7049	80.9976	94.4566	96.7028	120.473	84.3887	117.006	79.5409	150.86	71.443	98.0184	71.6461	38.7442
LotjaGi1g1v0083600_LC	zinc finger (C3HC4-type RING finger) family protein	377.534	546.803	340.264	233.612	296.769	304.56	257.342	357.557	376.727	284.657	275.703	495.773	365.165	257.576	248.73	317.535	357.613	337.134	357.241	325.441	401.445
LotjaGi1g1v0083700	WAS/WASL-interacting protein family member 2, putative isoform 2	857.904	889.392	1234.46	600.878	730.817	898.543	807.66	753.247	839.977	929.649	803.032	755.011	760.368	655.54	970.402	922.803	619.039	528.328	792.749	844.596	808.901
LotjaGi1g1v0083800_LC	zinc finger MYM-type-like protein	195.038	331.263	143.425	190.854	165.239	238.516	134.81	166.039	205.044	196.132	159.68	228.733	165.647	166.465	260.779	265.57	197.731	175.002	167.439	240.142	228.455
LotjaGi1g1v0083900_LC	Endonuclease/exonuclease/phosphatase family protein	0	0	0	0	0	0	0	0	0	0	0	0	0	0	0	0	0	0	0	0	0
LotjaGi1g1v0084000	Rop guanine nucleotide exchange factor, putative	203.87	121.867	297.341	291.412	252.276	282.854	240.215	133.336	249.819	143.295	153.475	126.286	173.695	173.144	250.487	87.5741	122.56	117.112	141.512	155.241	221.473
LotjaGi1g1v0084100	Plant/T7H20-70 protein	11.7851	0	3.62891	0	2.64471	0	1.99437	0	0	6.47819	3.50835	8.15593	4.67611	6.90307	8.37793	0	5.71378	4.71998	2.83147	6.84301	19.4318
LotjaGi1g1v0084200_LC	Protein translocase subunit SecA	53.9928	57.0863	73.3212	63.562	75.7003	107.607	76.7193	65.7884	104.81	91.765	46.4662	67.102	119.354	84.4101	60.2512	149.788	75.314	45.4057	63.0487	43.324	50.8938
LotjaGi1g1v0084300_LC	Potassium channel	32.4378	15.6848	15.3848	39.557	38.745	14.9833	49.8651	51.4881	44.1081	36.1021	20.1908	30.481	29.8133	26.7047	30.9834	31.3847	39.1878	32.2718	27.2667	28.5414	25.0259
LotjaGi1g1v0084400_LC	Tubulin beta chain	796.975	588.477	525.551	515.366	721.147	686.651	784.537	985.53	673.859	1949.15	2965.51	2106	835.687	818.778	1283.26	414.277	510.833	506.853	504.167	903.82	729.136
LotjaGi1g1v0084500_LC	Rop guanine nucleotide exchange factor, putative	0	0	0	0	0	0	0	0	0	0	0	0	0	0	0	0	0	0	0	0	0
LotjaGi1g1v0084600	plant/protein	42.3012	86.3137	23.5264	66.1791	100.408	48.2168	68.8539	98.2103	34.908	144.112	73.799	83.281	38.1785	115.442	68.6943	39.1166	68.9268	38.9976	49.8063	12.5687	88.1443
LotjaGi1g1v0084700_LC	Rop guanine nucleotide exchange factor, putative	0	0	0	0	0	0	0	0	0	0	0	0	0	0	0	0	0	0	0	0	0
LotjaGi1g1v0084800	Subtilisin-like serine protease	1228.39	1515.7	1063.59	894.559	1149.72	781.898	617.867	617.268	895.594	849.234	648.921	926.264	801.601	528.213	1016.86	1088.87	714.772	723.342	776.484	656.855	1086.53
LotjaGi1g1v0084900_LC	Fatty acid-binding protein 12	2338.45	1804.74	1734.87	1509.41	2427.68	2211.27	1733.48	1800.12	1631.18	1717.54	2231.71	2075.9	1793.06	1420.46	2370.26	1227.31	1611.29	1335.71	1389.92	2000.15	1923.79
LotjaGi1g1v0085000	ATP synthase epsilon chain, chloroplastic	85.4818	48.1607	33.4872	24.8491	39.6207	48.3125	65.8016	41.9529	42.2772	37.7475	52.6494	44.7149	23.298	31.872	70.3252	23.5748	22.92	40.7694	52.6674	70.7515	50.0247
LotjaGi1g1v0085100_LC	exportin-4 protein	7.8491	13.4269	6.33702	13.8259	16.7218	3.33967	6.97163	3.81377	12.8741	5.64282	10.5148	3.05095	21.4541	2.58383	13.3853	27.6492	5.71373	7.5566	15.0618	41.0198	13.8702
LotjaGi1g1v0085200	Subtilisin-like serine protease	0	0	0	0	0	0	0	0	0	2.39868	0	0	0	0	0	0	0	0	2.81153	0	0
LotjaGi1g1v0085300_LC	DUF223 domain protein	179.602	255.164	137.597	82.008	146.108	144.37	205.21	158.273	203.204	181.236	252.43	214.551	163.206	193.793	193.28	201.222	165.797	182.446	167.53	206.304	238.659
LotjaGi1g1v0085400_LC	DNA-directed RNA polymerase subunit beta''	19.5033	0	14.2096	7.71708	10.1296	8.73858	11.4623	8.62199	28.8687	10.9699	10.0841	6.3854	12.6899	7.20969	11.3791	20.677	4.9808	1.97599	6.54295	9.78505	6.77167
LotjaGi1g1v0085500_LC	Gamma-glutamyl phosphate reductase	144.707	153.207	81.6146	76.816	124.591	91.7908	62.5183	111.482	74.2114	83.485	95.1341	80.286	53.7724	60.3587	130.931	88.1805	100.141	103.306	96.4047	112.925	86.3136
LotjaGi1g1v0085600_LC	ethylene response sensor 1	126.218	136.566	89.0638	46.7614	60.762	40.2274	203.599	120.556	48.9924	70.7913	93.7187	98.6781	88.6571	70.282	122.475	81.8478	93.5701	91.9159	127.818	138.749	158.502
LotjaGi1g1v0085700	Ras-related protein, expressed	0	7.4544	4.69146	8.38019	0	0	0	2.82336	0	0.596969	0	0.752929	13.8825	3.82562	4.97404	0	3.52407	0	0.696958	1.68686	0
LotjaGi1g1v0085800	Mitochondrial carrier protein, expressed	192.706	56.8184	134.639	162.613	109.868	159.793	96.7471	124.97	274.988	166.564	88.6189	116.473	131.692	177.59	164.931	223.071	108.525	125.953	108.494	216.3	62.4272
LotjaGi1g1v0085900	Protein DA1-related 1	234.751	444.396	404.609	238.601	257.91	124.614	267.565	292.74	323.453	506.872	417.897	296.502	351.269	245.134	538.539	322.248	258.334	355.462	337.256	351.268	353.994
LotjaGi1g1v0086000	Serine/threonine-protein phosphatase	539.325	703.821	696.59	733.77	593.869	778.821	861.463	778.814	762.38	665.931	808.218	750.196	679.693	657.02	671.58	686.132	615.283	614.654	623.164	642.076	857.849
LotjaGi1g1v0086100_LC	Transposon TX1 uncharacterized	119.294	114.979	186.515	165.831	101.9	76.086	140.631	133.648	79.2827	143.993	150.058	144.697	135.563	162.542	240.015	167.83	158.422	157.323	150.523	137.778	150.517
LotjaGi1g1v0086200	Transducin/WD40 repeat protein	247.874	303.753	347.474	326.343	293.286	345.902	366.189	389.026	380.332	247.472	252.993	328.067	305.453	343.738	261.356	340.471	310.093	348.961	266.909	331.313	355.303
LotjaGi1g1v0086300	Folylpolyglutamate synthase	317.746	277.994	262.41	275.751	309.149	239.428	320.317	217.397	236.09	255.408	303.098	349.377	314.743	374.756	292.367	375.541	393.445	429.907	353.347	331.352	332.158
LotjaGi1g1v0086400	Protein YIPF	778.58	997.422	848.152	806.848	683.97	716.39	1024.35	879.088	901.868	765.253	893.496	918.017	970.599	898.377	902.157	772.217	886.84	799.606	873.196	1012.55	996.763
LotjaGi1g1v0086500	Glutamate 5-kinase	922.696	591.49	614.523	891.857	1625.08	1174.98	1183.84	1411.3	1035.59	691.3	1006.79	749.754	515.396	586.738	1172.35	477.414	689.613	563.179	700.212	1173.04	867.855
LotjaGi1g1v0086600	Mitochondrial glycoprotein	677.168	734.487	805.251	645.815	998.942	997.587	1246.82	1128.95	1215.1	887.514	690.903	503.617	866.641	851.215	916.727	519.275	757.055	527.656	966.67	778.537	716.762
LotjaGi1g1v0086700	Histone acetyltransferase	294.825	269.962	400.021	382.778	385.665	679.481	586.32	442.414	488.906	348.379	355.456	213.39	286.994	293.745	361.711	227.72	281.839	224.826	308.44	313.884	290.034
LotjaGi1g1v0086800	Mannose-1-phosphate guanyltransferase, putative	1998.71	3181.4	3830.53	3726.3	2372.37	2661.11	2654.23	2301.72	2821.45	3292.58	2383.93	3376.06	2927.98	4374.48	2829.17	4163.73	3426.4	3775.96	3338.12	3044.43	2950.06
LotjaGi1g1v0086900	S-adenosyl-L-methionine-dependent methyltransferases superfamily protein	1378.26	2561.37	1004.64	1260.21	1081.33	491.426	1478.2	706.662	642.042	986.482	691.364	938.88	1034.79	841.8	1200.5	708.943	1231.79	1216.06	1014.05	893.024	1304.37
LotjaGi1g1v0087000	Replicase polyprotein 1a	193.819	199.545	135.727	184.729	171.756	217.77	157.678	160.188	157.998	180.091	173.095	136.086	168.533	181.781	190.176	144.675	123.52	128.443	125.917	138.271	148.474
LotjaGi1g1v0087100_LC	Replication factor-A carboxy-terminal domain protein	173.853	145.511	102.124	81.167	143.668	108.186	92.6661	127.123	80.7453	123.905	177.932	108.949	129.465	104.627	163.545	152.514	92.5014	114.86	135.228	152.87	112.302
LotjaGi1g1v0087200	Protein phosphatase 2C-like protein	783.361	918.631	1308.63	1076.41	776.644	775.898	582.391	676.018	574.341	1295.12	2424.46	1832.99	1044.45	970.837	1082.7	1067.38	1196.48	997.377	1409.48	1125.58	972.205
LotjaGi1g1v0087300_LC	Beta-glucosidase, GBA2 type family protein	3.92551	0	0	0	1.76207	0	4.98252	0	4.60647	2.42907	0.876447	0	0	3.44956	2.51175	0	0.951439	0	1.88681	7.97762	0
LotjaGi1g1v0087400	Zinc finger family protein	0	11.1825	21.7346	3.69175	13.1993	0	21.8969	5.72143	6.44083	11.3193	21.8855	6.10623	14.9376	17.2264	4.1812	11.8993	18.0575	22.6092	13.1906	5.69163	6.46478
LotjaGi1g1v0087500	Arf guanine-nucleotide exchange factor gnom	313.275	223.664	563.352	577.92	436.052	496.629	197.936	330.22	504.371	380.379	246.838	296.769	312.984	350.679	272.153	498.178	239.322	325.72	432.11	240.487	242.168
LotjaGi1g1v0087600	Chaperone DnaJ	168.053	128.821	100.458	556.676	859.384	612.85	303.135	323.229	158.985	123.614	110.588	139.211	72.6795	138.689	112.198	125.632	77.3888	93.9183	102.499	37.6667	138.07
LotjaGi1g1v0087700	AT hook motif DNA-binding family protein	223.306	173.746	162.876	230.713	194.649	193.706	177.62	152.56	138.715	266.622	183.615	208.205	167.615	197.285	180.949	207.334	188.583	239.679	170.096	241.085	132.677
LotjaGi1g1v0087800_LC	Polynucleotidyl transferase, ribonuclease H-like superfamily protein	0	0	1.8042	0.920529	0	0	0	0	0	0	0	0	0	0	0	0	0	0	0	0	0
LotjaGi1g1v0087900	LOB domain protein	0.980352	10.0665	0	3.6945	0	0	3.98209	1.90795	0	12.952	8.75531	3.05488	0.934178	0.861662	8.36466	3.97252	7.60189	0.941718	6.59939	3.41537	1.84716
LotjaGi1g1v0088000	Ribulose bisphosphate carboxylase/oxygenase activase	2461.56	4099.49	3202.14	11175	9996.39	6645.59	3829.7	3042.53	2840.45	4277.94	4466.8	3451.79	3803.4	7395.08	3063.57	5822.5	4297.36	4665.48	3840.9	2342.51	2845.81
LotjaGi1g1v0088100	Pumilio, putative	731.583	684.383	913.136	1022.57	1099.51	1330.24	1364.35	1503.75	1588.64	953.368	915.904	754.609	992.08	806.596	974.44	765.094	853.382	749.995	933.966	1010.6	938.433
LotjaGi1g1v0088200	Glycerol-3-phosphate acyltransferase	136.58	52.6424	358.4	140.805	57.2307	84.1242	35.893	37.1855	43.1955	65.0467	55.2843	56.9086	35.412	48.2389	71.1641	176.782	32.4729	28.4471	47.0231	28.5302	23.1609
LotjaGi1g1v0088300	Disease resistance protein (NBS-LRR class) family	200.054	51.6429	40.3763	158.368	137.155	170.813	70.7523	81.7017	23.8422	44.2816	131.894	125.655	65.5688	117.11	65.0531	93.4342	128.115	152.462	71.7887	93.2946	142.448
LotjaGi1g1v0088400	RING/U-box superfamily protein	11.7921	14.5612	40.7227	0.920053	0.880443	25.811	0	2.8602	1.83783	14.4473	26.3281	17.2729	28.8832	14.643	10.884	3.92573	2.86599	11.383	12.2236	10.2718	7.4125
LotjaGi1g1v0088500_LC	zinc finger (C3HC4-type RING finger) family protein	49.1234	30.2387	46.1587	38.6576	73.9569	39.9881	70.7823	47.6736	62.4987	43.3788	47.3805	25.4073	31.687	27.5647	66.1363	27.5124	34.3744	21.8021	58.3135	49.0653	21.3046
LotjaGi1g1v0088600_LC	Retrovirus-related Pol polyprotein from transposon TNT 1-94	0	0	0	0	0	0	0	0	0	0	0	0	0	0	0	0	0	0	0	0	0
LotjaGi1g1v0088700_LC	Retrovirus-related Pol polyprotein from transposon TNT 1-94	0	0	0	0	0	0	0	0	0	0	0	0	0	0	0	0	0	0	0	0	0
LotjaGi1g1v0088800	Aspartic proteinase nepenthesin-1	76.6494	126.574	137.566	42.3294	55.4712	54.9639	24.9274	45.7669	41.3559	114.005	65.8208	116.86	110.889	126.628	64.4694	113.888	82.1526	45.5264	50.7819	73.0444	100.994
LotjaGi1g1v0088900	Peptidylprolyl isomerase	990	885.691	972.903	810.21	988.482	913.036	1359.25	1231.89	915.29	1058.34	1208.89	1261.31	936.04	1383.71	1318.74	1244.91	1304.42	1398.98	1206.83	1143.02	885.406
LotjaGi1g1v0089000_LC	1-deoxy-D-xylulose 5-phosphate reductoisomerase	8.8576	12.3342	42.5251	22.0496	11.4515	8.30738	13.9748	22.8841	2.75543	16.7942	29.0051	20.308	27.9276	25.8464	30.1653	27.3382	29.7025	23.8062	23.4869	14.8607	34.3491
LotjaGi1g1v0089100_LC	#N/A	57.0551	42.5952	54.2921	59.7476	81.03	103.091	124.732	105.838	128.611	79.2698	72.9174	39.6101	102.433	87.8737	56.9648	23.4735	80.4081	36.1402	63.9042	122.254	91.8508
LotjaGi1g1v0089200	Expansin	192.445	178.836	331.74	270.545	255.709	248.632	112.344	115.401	341.084	459.629	204.746	270.379	183.185	310.262	271.732	374.252	237.952	205.534	200.47	174.878	239.38
LotjaGi1g1v0089300	XH/XS domain protein	471.454	238.499	254.057	256.455	391.1	266.862	229.686	265.543	188.308	272.465	300.796	223.749	215.705	223.269	254.14	232.703	209.284	235.413	215.343	305.006	215.378
LotjaGi1g1v0089400_LC	Disease resistance protein (TIR-NBS-LRR class) family	0	0	0	0	0	4.1619	0	0	0	0	0	0	0	0	0	0	0	0	4.67931	0	0
LotjaGi1g1v0089500_LC	Lipid A export ATP-binding/permease protein MsbA	0	0	0	0	0	0	0	0	0	0	0	0	0	0	1.69973	0	0.946638	0	0	0	0
LotjaGi1g1v0089600_LC	glutamate receptor 2	44.2839	93.0614	63.3363	80.8563	100.418	78.101	109.795	88.6759	70.7251	81.5913	94.917	61.9422	66.0992	57.7231	98.8704	82.042	23.9493	57.1211	63.8882	42.2918	98.3938
LotjaGi1g1v0089700_LC	#N/A	25.0735	0	10.2701	37.8073	59.8762	74.6155	25.4451	17.5802	5.3536	1.55439	4.97611	0	6.61069	5.00046	5.97564	3.79614	2.70668	6.59275	3.64705	0	0
LotjaGi1g1v0089800_LC	Retrotransposon protein, Ty3-gypsy subclass, putative	0	0	0	0	0	0	0	0	0	0	0	0	0	0	0	0	0	0	0	0	0
LotjaGi1g1v0089900_LC	Retrotransposon protein, putative, Ty3-gypsy subclass	16.7209	13.45	0.904919	7.35499	13.2112	16.6323	3.99107	7.62817	0	16.8221	17.5682	5.07877	21.4206	13.7843	17.5911	23.4877	15.3115	10.4576	16.918	6.85443	9.27625
LotjaGi1g1v0090000_LC	PIF1-like helicase	0	0	0	0	0	0	0	0	0	0	0	0	0	0	0	0	0	0	0	0	0
LotjaGi1g1v0090100_LC	Retrovirus-related Pol polyprotein from transposon TNT 1-94	5.89438	0	2.71391	10.1166	31.6857	0	6.97738	0	2.75577	1.60451	1.75471	0	10.2451	0	0	3.92369	0	4.74192	2.8198	4.56396	0
LotjaGi1g1v0090200_LC	Retrovirus-related Pol polyprotein from transposon TNT 1-94	0	0	0	0	0	0	0	0	0	0	0	0	0	0	0	0	0	0	0	0	0
LotjaGi1g1v0090300_LC	Retrovirus-related Pol polyprotein from transposon TNT 1-94	0	0	0	0	0	0	0	0	0	0	0	0	0	0	0	0	0	0	0	0	0
LotjaGi1g1v0090400_LC	zinc finger C3H1 domain protein	0	0	0	0	0	2.54365	0	0	0	0.828136	0	0	0	0	0.831783	0	0	0.920195	0	5.63765	0
LotjaGi1g1v0090500	Beta-adaptin-like protein	368.027	438.38	366.45	414.414	319.746	417.963	415.206	429.076	423.442	435.219	481.587	420.407	342.612	323.937	420.605	386.853	363.986	430.246	436.899	523.471	443.667
LotjaGi1g1v0090600_LC	transcription factor, putative (Protein of unknown function, DUF547)	22.5768	6.12981	31.6316	24.8828	11.015	10.4166	30.5045	21.6305	17.7324	10.6808	12.9221	21.9176	23.277	17.1508	21.0955	49.2725	29.1553	44.6385	34.1687	10.7059	18.1056
LotjaGi1g1v0090700	Calcium-dependent lipid-binding domain-containing protein	444.721	358.198	306.861	350.038	293.122	376.183	503.173	472.914	324.537	538.463	683.868	691.341	505.376	559.865	471.977	666.071	590.163	523.164	399.926	461.761	582.069
LotjaGi1g1v0090800	Serine/arginine rich splicing factor, putative	1222.54	1263.28	1223.94	1026.77	1240.94	1312.41	1746.94	1429.21	1874.08	1040.6	1092.7	1067.81	1268.56	1073.16	1183.78	991.284	1369.49	1160.05	1243.51	1574.77	1268.72
LotjaGi1g1v0090900	Dual-specificity RNA methyltransferase RlmN	349.745	501.726	363.842	387.512	401.476	530.708	426.676	450.992	386.027	433.83	557.138	542.71	420.33	476.351	489.734	330.194	444.924	403.773	376.225	483.788	414.956
LotjaGi1g1v0091000	Protein kinase	549.95	581.731	549.539	775.367	596.682	758.646	705.03	668.969	709.815	1063.05	1057.88	1362.62	839.583	949.182	748.519	972.868	791.575	809.266	577.901	480.111	659.786
LotjaGi1g1v0091100	Histone H3	0	12.2884	8.16885	0	0	12.6445	10.9356	8.59533	17.5357	8.99679	1.74695	9.19141	2.81219	3.44936	2.50769	0	5.66901	1.86867	5.67615	12.4923	13.8082
LotjaGi1g1v0091200_LC	RNA-directed DNA polymerase (reverse transcriptase)-related family protein	0	0	1.81357	0	0	0	10.8896	0.953646	0	4.95556	3.47465	17.3764	13.1418	5.16517	2.4986	0	0	1.84691	2.84224	0	0
LotjaGi1g1v0091300	Histone H3	25.4036	37.9335	13.589	1.85149	15.8223	57.994	31.7728	32.4138	26.7099	13.0376	17.4513	6.11449	23.3819	7.74795	11.6862	4.01158	10.3896	7.47547	18.8777	22.6899	19.315
LotjaGi1g1v0091400	AAR2 family protein	480.061	510.536	540.172	704.389	672.53	812.179	843.64	728.344	605.346	734.874	756.606	721.738	583.429	809.587	654.736	887.2	830.241	796.426	698.545	777.136	791.654
LotjaGi1g1v0091500	Receptor-type tyrosine-protein phosphatase U	127.861	209.59	244.321	305.225	246.601	220.374	225.488	176.396	274.693	277.96	207.298	250.884	277.529	263.617	210.25	262.275	306.218	346.038	215.229	259.318	274.568
LotjaGi1g1v0091600	Myb transcription factor	10.8083	25.7757	3.62815	0	0	0	5.98507	5.73125	0	3.23379	0.877513	3.05724	0	2.58854	36.8704	0	2.85993	5.67213	1.88672	0	5.55558
LotjaGi1g1v0091700_LC	Kinase family protein	0	0	0	0	0	0	0	0	0	0	0	0	0	0	0	0	0	0	0	0	0
LotjaGi1g1v0091800	Plastid movement impaired protein	328.221	314.153	305.615	303.614	359.317	391.025	339.791	379.876	383.281	315.613	235.048	347.572	220.05	228.048	257.848	492.888	292.986	280.848	335.843	363.052	349.334
LotjaGi1g1v0091900	carboxyl-terminal peptidase, putative (DUF239)	0	0	0	0	0	0	0	0	0	0	0	0	0	0	0	0	0	0	0	0	0
LotjaGi1g1v0092000_LC	COBRA-like protein 2	16.7183	0	2.71514	13.7956	0	0.832036	1.99536	4.76804	0	3.20659	6.14791	2.03196	0	2.58473	3.35058	0	9.5658	0	1.88027	12.5644	12.9838
LotjaGi1g1v0092100_LC	Cysteine-rich receptor-like protein kinase 14	17.6861	14.5603	26.2467	9.20328	9.68509	6.66368	5.98201	11.4417	12.8669	20.078	12.285	18.2924	15.8426	20.6737	5.86047	19.645	3.82008	10.4296	17.8692	5.70583	2.77919
LotjaGi1g1v0092200_LC	#N/A	409.855	295.191	345.476	210.781	259.569	209.363	194.106	234.561	230.746	181.998	260.532	204.798	214.537	239.092	276.677	140.867	163.769	239.495	270.586	225.409	277.335
LotjaGi1g1v0092300	HMG-Y-related protein A	937.042	903.462	912.687	658.796	908.873	969.218	1011.15	781.803	1073.56	603.703	719.552	578.948	764.439	499.489	727.449	547.064	680.511	522.895	779.947	902.645	856.096
LotjaGi1g1v0092400	Zein-binding protein	674.074	479.871	1064.06	604.609	1044.69	791.859	566.924	459.589	569.483	396.796	492.144	518.902	430.121	267.938	607.454	492.32	410.939	341.741	482.931	515.482	515.15
LotjaGi1g1v0092500	Senescence-associated protein, putative	2570.61	1954.9	1330	2200.98	2141.26	1935.29	2186.12	1927.74	1732.35	1795.77	2614.38	1944.84	1704.29	2180.09	2228.84	2023.21	2109.75	2544.42	2026.99	2282.57	2223.68
LotjaGi1g1v0092600	Transmembrane protein 214	889.768	795.557	1039.8	985.027	900.876	1095.07	1003.44	957.301	1313.95	852.352	858.725	867.6	782.494	901.948	937.139	686.015	814.68	865.169	941.044	798.193	979.98
LotjaGi1g1v0092700	Nucleolar complex protein 4 like	272.352	284.618	299.538	348.558	311.745	370.264	461.838	340.395	339.047	303.856	287.134	222.482	322.302	298.066	340.026	305.711	340.44	357.131	284.842	326.602	280.012
LotjaGi1g1v0092800	basic helix-loop-helix (bHLH) DNA-binding superfamily protein	503.996	796.223	618.854	565.824	498.606	524.861	486.192	532.058	517.062	624.276	569.664	589.888	597.575	557.431	623.478	558.087	597.154	548.774	658.489	687.16	669.509
LotjaGi1g1v0092900_LC	gamete expressed 2	32.4424	0	0	0	0	0	0	0	0	0	7.0229	0	0	6.94393	0	0	0	5.61985	5.72063	0	0
LotjaGi1g1v0093000	Double-stranded RNA binding protein, putative	18.4026	32.5405	36.6259	30.7192	32.3393	29.0101	47.8112	18.511	18.1196	33.0916	41.8965	31.1396	41.5812	26.8147	52.638	32.6177	20.3145	30.7717	22.7837	40.259	15.3798
LotjaGi1g1v0093100_LC	DNA topoisomerase	6.88487	0	9.04832	2.75772	0	0.831469	0	1.90688	0	5.60608	7.90545	4.06255	0	3.44579	13.402	7.82694	12.4409	0.950751	1.87955	20.5627	6.49328
LotjaGi1g1v0093200	Calcium binding protein	0	0	0	0	0	0	0	0	0	0	0	0	0	0	0	0	0	0	0	0	0
LotjaGi1g1v0093300	PfkB family carbohydrate kinase	207.893	235.693	296.198	228.388	314.852	239.357	210.022	261.579	300.17	257.3	241.527	193.174	223.398	351.792	281.04	276.038	248.986	205.897	285.639	197.647	193.401
LotjaGi1g1v0093400	Calcium binding family protein	315.565	491.3	450.969	374.361	262.552	534.363	216.764	354.014	327.999	357.748	212.636	425.49	775.3	943.542	306.441	2088.42	1556.83	1710.65	901.713	698.227	870.56
LotjaGi1g1v0093500_LC	nucleic acid binding protein	0	0	1.81151	4.62363	10.5509	10.0692	1.98721	9.53335	6.44449	4.06323	2.6203	5.09263	0.934631	0	2.50546	0	0	3.7475	3.77288	1.13566	2.7628
LotjaGi1g1v0093600	Short-chain dehydrogenase/reductase family protein	144.838	71.4836	64.3043	51.7553	120.481	88.866	115.313	102.013	72.7175	88.4472	103.13	95.7176	62.5995	49.9406	93.5711	67.7856	91.9077	59.1154	55.6313	121.596	109.678
LotjaGi1g1v0093700	carboxyl-terminal peptidase (DUF239)	0	0	0	0	0	0	0	0	0	0	0	0	0	0	0	0	0	0	0	0	0
LotjaGi1g1v0093800	carboxyl-terminal peptidase (DUF239)	0	0	0	0	0	0	0	0	0	0	0	0	0	0	0	0	0	0	0	0	0
LotjaGi1g1v0093900	Short-chain dehydrogenase/reductase family protein	0	0	0	0	0	0	0	0	0	0	0	0	0	0	0	0	0	0	0	0	0
LotjaGi1g1v0094000_LC	Toll-Interleukin-Resistance (TIR) domain-containing protein	33.3949	40.3108	38.0149	38.6685	39.6167	35.8384	21.9282	30.5109	58.8285	42.605	49.9993	35.575	44.7425	29.2867	35.1562	62.9475	34.356	51.1515	34.8061	33.0812	39.8165
LotjaGi1g1v0094100_LC	Cysteine--tRNA ligase	0	0	0	0	0	0	0	0	0	0	0	0	0	0	0	0	0	0	0	0	0
LotjaGi1g1v0094200_LC	Retrotransposon protein, putative, Ty3-gypsy subclass	0	0	0	0	0	0	0	0	0	0	0	0	0	0	0	0	0	0	0	0	0
LotjaGi1g1v0094300_LC	Disease resistance protein (TIR-NBS-LRR class) family	0	0	0	0	0	0	0	0	0	0	0	0	0	0	0	0	0	0	0	0	0
LotjaGi1g1v0094400	GDSL esterase/lipase family	295.606	300.066	466.145	168.506	66.0254	65.0221	34.8827	17.1624	23.9002	93.2783	99.9862	109.781	74.5767	75.7999	103.788	177.12	73.4658	89.0129	89.3741	37.6393	101.84
LotjaGi1g1v0094500	Glucan endo-1,3-beta-glucosidase-like protein	201.28	239.375	242.774	193.099	336.342	360.198	277.889	307.095	458.69	264.366	187.536	145.145	227.651	146.78	261.391	173.843	130.728	100.837	226.965	249.545	203.456
LotjaGi1g1v0094600	NAC domain-containing protein 8	273.345	434.781	286.867	288.768	297.658	341.121	347.136	362.326	239.81	296.613	344.222	377.907	278.515	260.163	298.994	293.913	272.563	307.77	283.895	330.041	257.772
LotjaGi1g1v0094700	Myb transcription factor	40.2564	72.7661	102.284	47.8927	98.5916	60.0419	67.7611	77.2302	48.7238	106.205	88.5647	200.271	96.9636	65.4621	88.7116	126.054	103.952	150.478	106.323	87.8048	74.0446
LotjaGi1g1v0094800	ADP-ribosylation factor, putative	122.801	171.346	155.674	127.946	78.3578	130.807	158.506	153.509	185.662	130.156	96.5101	97.5669	158.441	121.456	140.64	114.005	115.522	137.427	159.898	124.367	144.489
LotjaGi1g1v0094900	Multifunctional CCA protein	0	0	0	0	0	0	0	0	0	0	0	0	0	0	0	0	0	0	0	0	0
LotjaGi1g1v0095000	Receptor-like kinase	257.605	207.301	420.801	625.377	387.48	408.535	295.258	392.837	488.814	1096.75	854.383	1023.01	652.055	512.571	550.24	681.957	433.205	416.975	314.923	323.178	376.443
LotjaGi1g1v0095100	Heat-shock protein, putative	208.591	303.816	257.877	129.577	191.137	137.129	139.722	176.398	109.31	208.868	272.401	257.945	312.842	246.396	268.1	258.004	314.11	214.11	246.184	172.566	225.515
LotjaGi1g1v0095200	Cysteine-rich repeat secretory protein	366.626	258.789	444.355	323.833	339.894	205.621	256.296	191.65	347.358	335.394	270.366	300.754	238.515	275.66	285.542	204.04	201.653	196.451	252.931	189.504	177.023
LotjaGi1g1v0095300	Nudix hydrolase-like protein	0	10.0353	6.32596	0	0	2.50753	0.992414	0.951407	0	0	0	2.03172	1.86405	0	0	3.97065	0.946578	0	0	0	0
LotjaGi1g1v0095400	Glutamine synthetase	0	0	4.55341	0	0	7.07105	0	4.83441	0	1.34725	1.47137	2.5565	0	1.44455	0	0	0	3.17904	0	0	0
LotjaGi1g1v0095500	Tetratricopeptide repeat-like superfamily protein	0	5.59242	0	1.84149	8.7962	3.33535	7.96469	4.76415	14.7015	7.24293	5.25603	6.09671	5.59165	9.46826	0.836206	3.94158	2.85724	4.72467	2.82153	0	0
LotjaGi1g1v0095600	Pentatricopeptide repeat-containing family protein	35.4135	5.60462	25.3363	31.2526	41.3957	20.7845	35.9227	48.6283	27.5594	28.8255	17.5704	12.1877	24.2114	12.0611	21.7806	11.7368	7.65789	11.4127	15.9761	18.281	11.1334
LotjaGi1g1v0095700	Eukaryotic aspartyl protease family protein	156.185	73.9079	266.1	205.291	120.614	61.666	54.8243	69.6032	72.6138	179.22	135.976	200.227	118.374	164.524	122.215	149.449	111.678	126.962	103.471	75.2957	56.4906
LotjaGi1g1v0095800	Adenylyltransferase and sulfurtransferase MOCS3	144.413	192.623	121.281	121.504	182.247	181.633	185.42	227.88	172.795	207.291	214.075	200.216	156.578	142.991	228.539	228.017	205.263	140.267	159.899	193.965	209.322
LotjaGi1g1v0095900_LC	Phosphotransferase	0	0	0	6.4476	25.5335	1.66787	0	0	0	0	0	0	0	0	0	0	0	1.89361	0	0	0
LotjaGi1g1v0096000_LC	S-locus lectin protein kinase family protein	0	0	0	3.67867	14.0888	3.32829	0	6.6739	0	1.60359	3.51187	3.04756	10.2462	3.44557	2.51224	0	0.956106	4.74798	1.88008	0	0
LotjaGi1g1v0096100	Potassium channel	248.087	144.266	151.115	369.977	334.87	294.764	237.384	281.898	334.722	440.369	547.553	463.629	340.05	354.148	275.398	200.634	272.362	300.633	221.377	301.078	235.977
LotjaGi1g1v0096200	Receptor-like kinase	0	0	0	0	0	0	0	0	0	0	0	0	0	0	0	0	0	0	0	0	0
LotjaGi1g1v0096300_LC	Sterol C-14 reductase	0	0	0	0	0	0	0	0	0	0	0	0	0	0	0	0	0	0	0	0	0
LotjaGi1g1v0096400	PHD finger protein family	88.4863	73.9538	102.26	133.359	101.272	144.786	83.7869	121.093	98.3158	105.037	120.293	71.1143	111.784	89.5919	90.4484	105.838	120.484	76.9275	106.231	71.941	76.0262
LotjaGi1g1v0096500	PLATZ transcription factor family protein	36.2753	46.9702	29.8784	28.5958	32.5564	30.093	29.8622	64.8329	38.6334	54.9204	58.6641	45.7811	82.1244	67.1744	42.6491	51.488	102.697	71.6498	37.6726	77.4221	87.7616
LotjaGi1g1v0096600_LC	Hydrogenobyrinate a,c-diamide synthase	6.89493	0	0	0	0	0	0	0	0	0	0	0	0	0	0	0	0	0	0	0	0
LotjaGi1g1v0096700_LC	DUF223 domain protein	18.6561	7.8448	0.908807	0	4.41206	0	0	2.86994	0	0	3.50759	2.0436	1.87514	0.863983	1.67655	0	4.75291	2.82401	5.67707	5.70096	0
LotjaGi1g1v0096800_LC	B3 domain-containing protein	929.745	931.787	1194.45	1577.21	937.712	703.569	1080.01	1376.84	1010.51	2101.75	1465.76	2148.41	1479.55	1583.36	672.744	2978.19	1742.94	1879.22	1178.17	797.52	1553.44
LotjaGi1g1v0096900_LC	Replication factor A	12.769	0	5.42942	21.1665	5.28154	1.66597	2.99012	15.2526	0	1.6065	9.64926	21.3385	13.0455	4.30613	0.836986	7.86046	21.9551	6.63335	10.3442	0	1.8521
LotjaGi1g1v0097000_LC	B3 domain-containing protein	52.812	72.5092	87.6285	25.97	23.696	28.6085	4.96457	7.60734	4.706	26.5704	32.3169	34.496	29.7814	19.756	10.0096	35.5288	0	15.992	20.663	20.4438	12.9021
LotjaGi1g1v0097100	Receptor protein kinase, putative	761.527	794.834	1300.25	1387.72	1460.38	1174.4	1262.45	1304.39	1596.5	1394.19	966.548	1081.56	1005.59	785.708	1001.17	950.056	892.464	843.033	932.141	1037.64	886.239
LotjaGi1g1v0097200_LC	Sodium channel subunit beta-1	11.7546	10.0589	21.733	9.23296	11.4358	16.7422	7.95813	22.8817	11.962	12.1424	9.62296	20.3561	15.8739	18.9449	1.67174	15.8939	21.8327	4.70304	8.48113	12.5126	11.996
LotjaGi1g1v0097300	Zinc finger protein, putative	909.262	928.967	894.486	568.996	701.12	654.649	808.811	598.735	672.048	1209.56	1273.24	1059.04	883.638	784.88	1108.58	821.574	881.76	870.655	728.854	669.096	750.671
LotjaGi1g1v0097400	Transmembrane protein, putative	228.52	289.723	270.699	253.575	172.479	183.793	256.884	269.822	172.906	241.261	452.843	279.722	264.975	245.454	211.613	229.407	322.588	234.971	263.646	264.247	214.423
LotjaGi1g1v0097500	Transcription factor, putative	130.575	78.3929	73.1511	30.0294	92.2154	103.028	97.0893	71.5607	121.167	113.881	75.5231	42.9301	87.8874	93.7782	73.0324	43.7968	85.9602	77.9388	50.5468	107.213	122.883
LotjaGi1g1v0097600_LC	At3g48690-like protein	0	12.319	0.904841	8.27983	14.9654	14.9863	0	1.90655	1.83763	0.802621	7.89707	2.0319	13.0427	8.61238	3.34841	11.7777	4.7756	5.69006	2.82056	9.12891	6.48472
LotjaGi1g1v0097700_LC	Retrovirus-related Pol polyprotein from transposon TNT 1-94	318.89	280.333	300.387	374.822	351.477	344.727	327.422	307.029	324.215	305.455	343.684	265.012	288.575	414.406	374.562	187.426	306.638	364.761	315.653	328.096	308.234
LotjaGi1g1v0097800_LC	Leguminosin group486 secreted peptide	0	0	0	0	0	0	0	0	0	0	0	0	0	0	0	0	0	0	0	0	0
LotjaGi1g1v0097900_LC	Trehalose 6-phosphate phosphatase	35.4016	70.602	42.5314	16.5514	22.8976	24.9551	35.9139	23.8373	29.4006	32.056	53.5719	41.6485	41.9135	37.0435	37.6907	43.0876	55.4827	38.0088	21.6194	45.6864	25.9668
LotjaGi1g1v0098000_LC	origin recognition complex second largest subunit 2	6.91153	0	0	0	0	0	0	0	0	0	0	0	0	0	0	0	5.74448	0	0	0	0
LotjaGi1g1v0098100	hikeshi-like protein	797.783	989.567	940.788	751.916	645.766	518.433	693.905	649.077	750.785	763.414	682.818	707.021	1160.85	982.796	977.011	1473.6	1337.68	1196.44	1237.26	1266.18	669.154
LotjaGi1g1v0098200	Pentatricopeptide repeat-containing protein	52.559	80.5733	63.8285	74.6524	150.969	60.2523	54.2803	57.4973	37.5076	50.8917	67.7862	65.667	59.9824	105.244	71.197	53.2398	50.6692	87.4428	77.0109	57.0773	91.737
LotjaGi1g1v0098300	Pre-mRNA-splicing factor	891.005	434.676	837.743	1021.64	1161.41	1011.27	680.983	952.127	993.624	901.678	1080.48	912.703	850.781	1092.3	1006	797.413	581.448	730.589	846.062	852.624	594.256
LotjaGi1g1v0098400	Transmembrane 9 superfamily member	63.6542	133.471	65.2808	59.3838	76.7732	113.598	165.6	113.475	73.1484	103.336	94.7463	73.2538	141.677	185.871	116.227	116.979	123.979	108.951	120.584	120.012	112.265
LotjaGi1g1v0098500	Universal stress protein family protein	790.146	1412.47	687.064	760.093	849.393	872.731	1111.82	1163.21	700.607	1565.4	1257.92	1473.3	1290.63	1466.82	1224.18	1932.48	1645.01	1764.5	1163.21	1290.41	1286.92
LotjaGi1g1v0098600_LC	U2 snRNP auxilliary factor, large subunit, splicing factor	449.353	874.052	320.349	243.702	266.836	292.859	348.137	366.14	258.185	431.277	505.803	463.239	529.081	588.383	401.173	701.441	451.414	442.672	430.54	440.822	522.043
LotjaGi1g1v0098700	Universal stress protein family protein	271.934	142.895	294.142	190.084	375.787	314.073	364.334	307.669	353.019	661.989	457.663	613.925	427.618	374.236	521.866	328.17	436.189	397.21	413.124	201.721	272.473
LotjaGi1g1v0098800_LC	Polynucleotidyl transferase, ribonuclease H-like superfamily protein	0	0	0.904669	0	0	0	0	0	5.52227	0	0	5.09463	0	0	1.66362	4.05344	0	4.62644	4.721	11.2888	0
LotjaGi1g1v0098900	Receptor-like kinase	101.22	45.926	138.47	114.102	131.195	170.713	98.7146	99.1617	139.689	117.207	93.9072	123.972	97.8411	118.876	111.358	70.6809	70.6937	104.34	108.144	100.439	115.823
LotjaGi1g1v0099000	Glutamate decarboxylase	3.92793	0	11.7585	0	7.03946	6.65937	1.99282	0.952894	0	1.60516	0.876983	3.04684	0	0	4.18355	7.85254	3.81793	0	0	0	0
LotjaGi1g1v0099100_LC	Glutamate decarboxylase	0	0	0	0	0	0	0	0	0	0	0	0	0	0	0	0	0	0	0	0	0
LotjaGi1g1v0099200_LC	Segregation and condensation protein A	0	0	0	0	0	0	0	0	0	0	0	0	0	0	0	0	0	0	0	0	0
LotjaGi1g1v0099300	Sister chromatid cohesion protein PDS5 like B-B	120.891	86.2753	93.367	111.596	82.3251	124.976	163.965	86.4387	112.378	80.9356	111.031	93.583	72.8203	97.5008	104.84	61.7675	125.801	88.8004	70.7681	137.316	103.416
LotjaGi1g1v0099400	Kinase superfamily protein, putative	34.4058	40.334	27.1494	19.3173	17.6117	13.3171	7.97877	30.5115	8.27007	17.6471	21.9478	14.224	23.2907	20.6747	20.9354	19.611	19.1183	13.2905	32.9068	28.5432	32.4435
LotjaGi1g1v0099500	Armadillo repeat-containing protein 7	589.653	525.689	467.361	545.636	585.383	454.874	559.375	425.798	570.807	458.11	562.932	526.433	521.302	499.534	449.128	433.6	481.076	541.829	519.098	515.077	551.859
LotjaGi1g1v0099600	UTP--glucose-1-phosphate uridylyltransferase	4089.95	4713.91	5278.24	4208.55	3568.28	3800.24	4923.21	5347.76	5940.73	4761.02	3837.84	4539.08	4035.64	3461.36	4839.44	5377.18	4101.99	3705.63	5007.67	4658.96	5178.59
LotjaGi1g1v0099700	Myb transcription factor	70.7637	68.3344	47.9657	87.4059	88.9339	76.5982	34.902	71.511	8.27071	56.9811	211.535	169.689	63.359	68.9144	61.125	47.1006	70.71	68.3158	59.2399	14.8394	25.9482
LotjaGi1g1v0099800	Expansin	345.695	423.23	470.67	430.009	518.521	419.304	319.926	457.663	517.53	479.248	390.3	361.87	437.204	360.911	323.92	310.934	424.582	306.817	408.296	369.553	399.032
LotjaGi1g1v0099900	Protein trichome birefringence	134.68	133.33	172.85	107.62	108.313	160.626	148.61	121.093	217.775	170.034	142.228	153.413	129.493	133.525	142.364	149.019	131.928	107.286	114.7	188.394	120.512
LotjaGi1g1v0100000	Glutathione s-transferase, putative	0	0	2.70339	3.68944	0	3.35285	0	3.79202	0	14.6577	9.52701	7.10062	3.72486	8.55941	2.48783	8.03544	3.74353	0	3.75925	0	0
LotjaGi1g1v0100100	NAC domain protein,	65.8733	11.2051	36.1982	47.8251	60.7631	12.4815	70.8199	16.2093	41.3477	62.541	57.0735	31.4935	36.3297	25.8438	96.3108	11.7597	13.3871	27.5421	35.7236	36.5415	47.2846
LotjaGi1g1v0100200_LC	Gypsy/Ty3 element polyprotein, putative	0	0	0	0	4.39678	0.832293	0	0.952336	0	0	0	0	0	0	0	0	0	0	0	0	0
LotjaGi1g1v0100300	Sucrose synthase	706.676	348.967	502.113	228.474	297.34	150.234	253.896	177.944	197.129	411.781	338.347	261.539	257.464	151.316	433.01	183.662	264.497	269.39	261.727	396.712	315.642
LotjaGi1g1v0100400_LC	LINE-1 reverse transcriptase	165.354	123.348	133.002	69.8183	169.133	98.0154	176.691	145.887	178.179	74.3606	104.602	82.2442	180.59	128.371	163.401	50.7575	91.9953	73.3372	131.52	144.045	133.695
LotjaGi1g1v0100500	Protein SET DOMAIN GROUP 40	97.7461	63.6492	47.8894	57.1101	61.8755	77.3081	57.292	96.1882	86.7992	61.8408	70.1033	48.333	49.1439	56.2067	82.0608	44.7628	54.2337	68.1821	79.7421	71.8172	65.0577
LotjaGi1g1v0100600	Phytoene synthase	787.981	597.906	781.536	842.899	944.901	691.595	393.436	448.162	363.521	889.712	1117.75	699.861	665.94	1190.89	891.216	1180.55	889.565	955.268	940.399	620.838	578.788
LotjaGi1g1v0100700	Ras family protein	2004.28	2339.84	1837.98	1942.76	1888.23	1705.04	2078.64	2079.42	2065.96	2183.49	2355.39	2715.36	2105.1	2496.91	2407.76	2462.11	2526.72	2783.35	2331.76	1927.97	2186.8
LotjaGi1g1v0100800	Oxidative stress 3, putative isoform 2	81.4315	4.47552	31.6853	115.22	283.387	101.866	33.8613	92.4838	35.8641	91.0995	159.468	97.632	40.1108	85.2661	61.9057	15.8016	49.5155	51.0024	48.9521	12.5334	31.4377
LotjaGi1g1v0100900_LC	Polynucleotidyl transferase, ribonuclease H-like superfamily protein	0	0	0	0	0	0	0	0	0	0	0	0	0	0	0	0	0	0	0	0	0
LotjaGi1g1v0101000	CASP-like protein	32.4722	25.7888	11.7664	7.35528	11.4531	10.8103	80.8498	5.72253	0	23.2247	26.3637	32.5088	22.3545	18.0966	34.3563	0	30.6419	39.9587	25.38	49.1451	36.1949
LotjaGi1g1v0101100	Microsomal glutathione S-transferase 3	1185.57	1623.29	1208.87	1666.2	1634.77	1627.39	1808.33	2193.05	1619.47	1396.62	1262.65	1519.27	1384.55	1273.33	1136.05	1192.5	1516.78	1250.25	1328.68	1111.91	1108.02
LotjaGi1g1v0101200	p-loop containing nucleoside triphosphate hydrolases superfamily protein, putative	17.7042	68.3696	8.14402	10.1127	19.3759	13.3052	18.9572	13.3489	36.748	24.0302	26.3519	25.393	21.4198	7.75345	19.266	7.82866	25.838	11.4083	22.5566	29.7021	18.5522
LotjaGi1g1v0101300_LC	Retrotransposable element Tf2	4.85107	0	0	0.95396	2.65135	3.49245	0	0	0	0	1.72741	0	0	0	0	0	0	0.899447	0	0	0
LotjaGi1g1v0101400_LC	p-loop containing nucleoside triphosphate hydrolases superfamily protein	0	0	0	0	0	0	0	0	0	0	0	0	0	0	0	3.89374	0	0	0	0	0
LotjaGi1g1v0101500	p-loop containing nucleoside triphosphate hydrolases superfamily protein, putative	66.9696	14.5897	99.6722	26.6976	50.268	26.6478	35.966	18.1407	39.9956	64.1727	44.8565	31.5301	44.7633	33.6432	89.2583	47.0415	42.1596	59.9681	26.0717	14.8704	63.1591
LotjaGi1g1v0101600	Phosphoribosylformylglycinamidine synthase subunit PurQ	20.5294	0	11.7727	6.47326	28.1279	6.71392	18.8713	18.1095	31.298	13.0074	18.334	9.16584	23.3643	11.1897	15.8626	11.9958	6.62022	11.2334	12.2611	29.5139	13.8069
LotjaGi1g1v0101700	Auxin response factor	561.454	331.649	459.468	313.303	500.932	514.389	392.982	459.382	460.036	390.562	366.185	326.891	364.87	282.449	508.272	281.548	359.769	243.106	455.707	440.837	356.116
LotjaGi1g1v0101800	NC domain-containing family protein	1021.4	1282.3	1259.25	829.53	776.249	734.691	949.159	808.52	875.431	1309.03	906.926	1222.39	1160.37	1111.91	1027.34	1666.66	1230.43	1138.3	1218.1	959.439	1102.26
LotjaGi1g1v0101900_LC	Homogentisate phytyltransferase 1	0	0	0	0	0	0	0	0	0	0	0	0	0	0.861616	0	0	0	0	0	0	0
LotjaGi1g1v0102000_LC	Homogentisate phytyltransferase	0	0	8.13214	1.84999	10.5117	21.8576	8.89749	7.60436	10.1095	4.90137	1.73652	0	0	2.57467	0	8.06265	0	5.56137	0	1.1289	0
LotjaGi1g1v0102100_LC	PRLI-interacting factor	24.4867	8.94074	6.33889	1.84675	17.593	15.0701	33.82	26.6952	30.366	12.9547	24.4927	21.3748	16.8086	9.47234	27.5825	7.94941	14.2364	31.0333	17.9056	23.8857	23.0667
LotjaGi1g1v0102200	Homogentisate phytyltransferase	0	17.8983	0.904053	0.919422	0	0	0	8.5715	3.6723	0.802503	4.38188	13.1971	7.44756	0.860415	0	3.9266	5.72199	0	0	0	0
LotjaGi1g1v0102300	Homogentisate phytyltransferase	17.6888	44.8058	11.7654	0.920178	5.28302	8.3275	11.9654	32.4182	15.6232	47.3651	47.3922	110.762	40.0683	32.7339	11.7219	109.95	40.1232	34.1472	7.52311	20.5443	86.1719
LotjaGi1g1v0102400	Homogentisate phytyltransferase	1984.34	1825.49	1572.77	2485.62	1586.07	2531.51	2958.78	3075.96	2615.79	1994.18	2392.15	2975.41	2038.94	2645.58	1222.82	3071.62	2798.69	3303.41	2304.9	1700.57	2392.48
LotjaGi1g1v0102500	Acetyl-coenzyme A synthetase	437.418	394.36	378.286	982.485	638.412	452.828	282.236	515.834	344.595	608.923	500.379	524.273	392.232	663.31	231.119	663.004	534.291	538.179	486.1	308.247	331.824
LotjaGi1g1v0102600_LC	Serine/threonine protein phosphatase 7 long form isogeny	87.1176	16.7565	74.264	65.6032	31.6613	52.7984	22.8674	67.691	65.3486	87.5862	32.3446	35.6358	44.8411	49.0806	32.5864	47.8098	36.9685	54.4545	53.738	22.7334	23.9698
LotjaGi1g1v0102700	Acetyl-coenzyme A synthetase	0	0	0	0	0	0	0	0	0	0	0	0	0	0	0	0	0	0	0	0	0
LotjaGi1g1v0102800	Nijmegen breakage syndrome 1 protein	355.752	255.398	190.056	189.551	228.052	249.813	304.126	215.486	197.585	208.712	322.979	232.698	227.36	207.603	277.143	172.76	245.53	280.787	269.886	278.498	248.333
LotjaGi1g1v0102900	Late embryogenesis abundant (LEA) hydroxyproline-rich glycoprotein	59.8847	21.2679	14.4831	6.44811	27.2876	21.6871	19.9275	14.3018	7.35497	4.82936	15.7814	40.6673	18.6487	19.8106	15.8999	67.003	23.835	25.5428	12.2331	13.6817	31.4629
LotjaGi1g1v0103000	serine/arginine repetitive matrix-like protein	295.955	249.885	355.643	415.685	573.296	653.971	437.905	395.698	495.243	246.92	256.407	160.51	341.859	222.258	284.754	66.6239	159.708	148.18	268.857	332.32	267.966
LotjaGi1g1v0103100	Cbs domain protein	3398.24	3923.04	4339.8	3933.33	5556.77	5358.95	4753.85	5281.94	4888.23	5456.61	5874.86	6649.35	3809.09	4428.08	4482.78	4803.59	4332.49	3876.3	4591.44	2881.47	4154.37
LotjaGi1g1v0103200	Calcium uniporter protein, mitochondrial	120.936	115.416	112.214	60.6989	85.4214	141.45	66.8317	47.6744	85.4509	72.1564	76.3933	62.9858	90.3566	69.7785	97.15	43.1135	75.5467	50.3399	65.8052	85.6472	89.9374
LotjaGi1g1v0103300	MAU2 chromatid cohesion factor like	238.98	301.459	294.936	315.248	220.145	320.889	290.307	262.163	319.966	298.661	327.606	358.468	288.634	378.128	314.075	254.313	284.208	273.805	379.613	315.266	389.563
LotjaGi1g1v0103400	ABC transporter B family-like protein	342.35	449.799	307.925	497.269	351.144	302.414	508.763	374.725	335.919	485.939	498.548	396.343	436.924	770.872	476.118	741.799	496.649	546.73	410.106	416.52	558.032
LotjaGi1g1v0103500_LC	Ankyrin repeat family protein	96.2343	265.339	96.8512	22.1015	25.5291	25.8463	70.7568	41.9523	46.883	100.541	135.933	110.803	156.621	125.758	144.793	122.06	167.888	189.34	121.368	116.328	199.026
LotjaGi1g1v0103600_LC	Bromodomain protein	0	0	0	0	2.6401	0.8335	0	2.85948	1.83798	0	0	4.06491	0	0	5.02012	11.8089	2.86078	0	0	4.56038	2.77619
LotjaGi1g1v0103700	DUF1191 superfamily protein	0	0	0	0	0	0	0	0	0	0	0	0	0	0	0	0	0	0	0	0	0
LotjaGi1g1v0103800	KH domain-containing protein family	416.865	459.93	411.284	653.389	488.576	446.967	385.323	415.576	417.627	559.433	503.487	572.492	451.364	669.445	486.419	841.124	481.494	532.778	410.864	333.044	323.345
LotjaGi1g1v0103900_LC	#N/A	494.847	572.587	692.014	708.291	609.036	637.827	645.915	636.736	696.311	538.245	708.622	583.714	720.748	687.263	520.89	542.978	615.674	631.683	604.964	458.492	493.606
LotjaGi1g1v0104000	Metal tolerance protein	125.27	26.5416	67.1067	605.733	259.974	140.206	114.052	31.3758	27.9154	90.1137	71.6257	49.7982	85.2375	214.337	59.5144	150.597	148.416	234.054	88.7998	92.2612	45.4327
LotjaGi1g1v0104100	B3 domain-containing protein	110.982	85.0968	112.236	86.5498	156.703	142.535	142.527	180.205	165.459	118.188	96.4835	89.4487	84.8278	93.0277	129.739	86.5734	75.3827	57.7725	110.067	125.472	73.1452
LotjaGi1g1v0104200_LC	Protein kinase-like	0	0	0	0	0	0	0	0	0	0	0	0	0	0	0	0	0	0	0	0	0
LotjaGi1g1v0104300_LC	Receptor protein kinase, putative	0	0	0	0	0	0	0	0	0	0	0	0	0	0	0	0	0	0	0	0	0
LotjaGi1g1v0104400_LC	Glycogen debranching enzyme	11.7737	14.5455	0	8.29419	0	1.66948	4.97966	2.86012	4.5974	0	2.62871	0	0.932666	2.58366	2.50966	3.94836	0	3.77885	6.58869	4.55782	0
LotjaGi1g1v0104500_LC	GRF zinc finger protein	0	0	6.3449	3.71142	2.63628	5.05951	9.91776	0	2.76581	1.63865	6.09741	2.04073	0.936732	4.30469	0	0	6.58807	3.71993	4.72688	0	8.25951
LotjaGi1g1v0104600_LC	Transposon protein, putative, mutator sub-class	0	4.48494	0	0	3.52366	0	0	0	0	0.800269	0	0	0	0	0	0	2.87345	0	0	0	0
LotjaGi1g1v0104700	Protein kinase-like protein	169.26	43.7272	41.6211	162.634	57.2555	117.986	46.9117	112.513	93.6884	61.5961	84.3692	167.55	92.1675	82.7076	52.7863	203.164	77.593	131.373	117.443	82.2961	102.105
LotjaGi1g1v0104800	Phototropic-responsive NPH3 family protein	942.927	1403.75	975.409	1174.17	711.754	729.72	777.173	1098.83	908.299	1575.6	1040.72	1133.26	1218.77	1417.01	906.59	1934.42	1510.52	1732.72	1474.94	1163.26	1326.03
LotjaGi1g1v0104900	Receptor-like kinase	620.499	496.8	798.716	812.278	731.479	713.474	696.398	463.191	582.409	728.413	477.391	392.878	455.131	516.478	547.71	502.679	425.818	327.071	637.437	517.083	458.325
LotjaGi1g1v0105000	HIT zinc finger protein	171.948	193.764	134.854	196.951	193.702	173.256	216.349	200.23	198.518	219.252	169.357	189.021	118.353	154.192	184.186	176.806	260.72	167.822	174.93	193.998	233.451
LotjaGi1g1v0105100	Ubiquitin-conjugating enzyme E2	6443.03	8490.17	10866.2	11168.3	10273.9	9371.48	7650.04	7510.55	10006.5	11132.7	6737.39	11728.3	8805.4	11629.8	9034.62	13392.9	10627.2	8484.01	11437.6	6516.84	8227.41
LotjaGi1g1v0105200	Ethylene-responsive transcription factor, putative	232.979	274.497	173.756	98.4249	134.73	138.163	111.704	213.58	203.075	259.887	228.26	343.406	236.632	174.012	262.112	333.375	190.231	182.275	203.08	207.797	190.956
LotjaGi1g1v0105300	Eukaryotic translation initiation factor 2 subunit beta	1264.16	1060.44	1106.95	976.784	1180.6	1378.4	1788.22	1488.36	1570.87	1159.01	1059.69	1082.47	1257.4	1150.8	1130.89	1046.29	1130.05	1042.13	1268.02	1343.86	1291.81
LotjaGi1g1v0105400	Protease inhibitor/seed storage/lipid transfer protein family protein	0	0	0	0	0	0	0	0	0	0	0	0	0	0	0	0	0	0	0	0	0
LotjaGi1g1v0105500	Serine/threonine-protein kinase	142.436	105.948	102.1	119.225	95.8948	143.172	70.235	111.363	96.9873	115.123	135.377	81.4246	79.5866	109.147	80.864	110.136	76.7507	104.242	90.7123	106.845	143.264
LotjaGi1g1v0105600_LC	Serine/threonine-protein kinase	0	0	0	0	0	0	0	0	0	0	0	0	0	0.861616	0	0	0	0	0	0	0
LotjaGi1g1v0105700	Kinase interacting (KIP1-like) family protein	465.133	419.344	605.519	812.773	653.231	444.676	420.579	372.669	328.856	632.956	502.24	532.242	639.753	806.293	492.093	806.211	706.287	825.482	625.289	501.453	560.84
LotjaGi1g1v0105800_LC	Leucine-rich repeat transmembrane protein kinase	186.905	102.052	107.014	114.221	282.722	145.018	93.7789	165.14	120.436	296.57	335.151	272.83	266.307	225.335	397.881	137.147	161.803	195.449	107.051	136.553	132.442
LotjaGi1g1v0105900_LC	Methyltransferase-like protein	0	0	2.69881	0	0	0.855304	0	0	0	0	0.851843	4.08945	0	0	0	0	0	0	0	0	0
LotjaGi1g1v0106000	Homogentisate phytyltransferase	13.7981	17.9809	2.72667	0	0	0	0	0	0	10.5095	6.7882	4.0835	14.0444	3.45926	13.4428	0	5.74217	1.8991	3.77962	0	3.71593
LotjaGi1g1v0106100	Cytochrome P450 family cinnamate 4-hydroxylase	5193.23	5406.55	7431.15	9784.79	6872.54	5674.89	5458.27	5886.85	6332.43	7094.55	4576.21	7367.27	6120.64	8923.54	6012.4	10654.2	11065.1	11699.9	7853.82	5883.18	6193.73
LotjaGi1g1v0106200_LC	Retrovirus-related Pol polyprotein from transposon TNT 1-94	0	0	0	0	0	0	0.998801	0	0	0	0	0	0	0	0	0	0	0	0	0	0
LotjaGi1g1v0106300	B3 domain transcription factor	19.6681	0	20.8118	10.1133	23.7775	21.6237	12.969	10.4879	25.7233	7.21068	21.9563	23.3616	10.2444	10.3373	4.18781	3.91567	26.7877	13.3052	16.9177	10.2798	24.1133
LotjaGi1g1v0106400	Extra-large guanine nucleotide binding family protein	0	0	0	0	0	0	0	7.61065	0	2.41518	0.873993	0	0	0	0	0	0	0	0	0	0
LotjaGi1g1v0106500	Transcription factor	276.059	469.243	510.466	856.037	425.246	411.58	465.55	546.339	566.177	382.428	366.74	440.066	459.478	536.648	393.458	420.628	455.412	563.933	451.475	390.219	480.709
LotjaGi1g1v0106600_LC	Polynucleotidyl transferase, ribonuclease H-like superfamily protein	1.96478	12.3212	2.71726	4.60841	17.6162	5.0074	10.9675	8.58651	0	2.41585	3.50939	0	7.46388	2.58563	2.51216	0	0.954106	7.5741	2.82469	3.42278	0
LotjaGi1g1v0106700_LC	Segregation and condensation protein B	0	0	0	0	0	0	0	0	0	0	0	0	0	0	0	0	0	0	0	0	0
LotjaGi1g1v0106800	Expansin	29.1225	6.35686	31.6413	52.9798	18.373	23.1128	26.1233	30.6657	95.5103	46.2818	62.9672	26.9167	26.2392	30.4429	42.9623	4.95553	25.0416	29.4862	18.9791	45.5025	34.5035
LotjaGi1g1v0106900	Poly(A) polymerase	448.639	730.92	446.992	416.328	453.612	456.315	486.008	510.122	418.878	520.255	470.96	495.596	450.66	415.252	551.262	496.58	400.247	389.138	483.932	427.386	544.717
LotjaGi1g1v0107000	Kinase, putative	10.4946	26.6841	1.02632	4.1726	28.9765	12.5029	2.66154	0	0	2.7287	0.781038	2.70972	0	5.86177	2.97936	0	7.6575	1.07678	0	0	0
LotjaGi1g1v0107100	transcription repressor	52.0727	71.6788	86.8864	68.1083	80.1208	67.476	27.9149	33.3716	69.8505	32.9327	35.0979	49.7973	48.4614	32.7332	61.9517	102.175	41.0612	18.9602	34.7992	42.2206	55.5797
LotjaGi1g1v0107200_LC	Gag-pol polyprotein	7.85903	0	0	3.67824	0.880104	1.66423	0	0	7.34794	6.41649	6.14136	0	1.86252	0.861002	0	7.84495	0	4.74231	3.75928	5.70487	0.926309
LotjaGi1g1v0107300_LC	Retrovirus-related Pol polyprotein from transposon TNT 1-94	1.95484	0	1.82642	2.81912	7.95348	0	0	0	0	0	0	0	4.73497	0	0.837393	0	0	1.84751	0	0	0.91809
LotjaGi1g1v0107400_LC	Retrovirus-related Pol polyprotein from transposon TNT 1-94	25.5202	1.11923	13.5783	30.4038	39.609	6.67484	3.985	0.953452	8.2749	7.24729	12.2723	7.11739	3.73015	1.72263	4.1838	7.88774	0.953071	7.56479	5.64667	5.69968	9.25172
LotjaGi1g1v0107500_LC	Retrovirus-related Pol polyprotein from transposon TNT 1-94	0	1.0997	0	7.59052	8.72882	0	0	0.95112	0	0	0	1.03297	0	0	0	0	0	0	0.959791	0	1.78452
LotjaGi1g1v0107600	DUF641 family protein	218.455	172.662	304.017	231.556	232.543	268.392	339.352	232.655	256.269	305.61	238.158	273.162	255.096	230.891	228.736	269.62	271.076	245.586	243.347	337.172	392.62
LotjaGi1g1v0107700_LC	Retrotransposon protein, putative, Ty3-gypsy subclass	0	0	0	0	0	0	0	0	0	0	0	0	0	0	0	0	0	0	0	0	0
LotjaGi1g1v0107800	Epidermal patterning factor-like protein	28.4562	10.071	25.3476	33.1783	44.8862	43.4077	28.8849	46.7188	51.4943	108.794	70.9828	71.1847	39.1742	80.0997	56.0541	39.4823	22.8601	34.0148	28.2389	55.8392	30.5189
LotjaGi1g1v0107900	CBL-interacting Serine/Threonine-kinase	397.911	388.631	518.604	575.244	294.069	547.311	184.437	271.74	299.623	328.529	745.826	737.816	473.433	471.186	293.014	581.628	429.705	360.237	282.157	281.849	318.654
LotjaGi1g1v0108000	Non-specific serine/threonine protein kinase	73.7248	39.2129	55.2041	41.3953	32.5813	39.9532	28.9225	26.6975	36.7563	44.9231	54.4291	41.6566	46.5823	56.8553	84.5777	47.0712	45.8815	50.3106	47.9507	68.5018	60.2501
LotjaGi1g1v0108100	OSBP(Oxysterol binding protein)-related protein 4B	14.7349	11.1984	48.8752	18.4112	9.68443	33.3313	33.8922	36.2318	18.383	22.5011	28.0733	36.5891	37.2824	25.8415	22.6019	27.5269	42.9556	51.1682	49.8533	29.6629	30.5617
LotjaGi1g1v0108200_LC	30S ribosomal protein S5	84.6521	114.384	36.1906	102.882	64.3071	87.2059	10.9814	56.257	54.1868	26.3806	27.2513	40.6128	69.812	104.249	54.4694	62.4527	96.802	104.789	76.09	72.0287	94.7105
LotjaGi1g1v0108300	LOB domain protein	212.059	194.445	177.424	178.843	118.708	150.044	235.677	214.127	238.465	138.276	117.497	110.735	144.424	177.138	128.798	132.203	200.307	226.275	211.824	200.414	163.55
LotjaGi1g1v0108400	U-box domain-containing protein	99.3552	99.7628	118.538	139.717	77.5071	94.7764	65.8586	109.652	90.0271	99.2858	92.2456	140.158	122.919	131.811	113.93	140.837	106.255	157.878	127.808	91.4055	119.685
LotjaGi1g1v0108500	Peroxidase	531.996	312.264	173.803	555.562	206.847	236.958	182.313	314.639	93.7823	275.399	185.837	254.193	462.54	804.468	236.803	646.801	722.424	787.678	569.374	251.925	345.088
LotjaGi1g1v0108600_LC	Polynucleotidyl transferase, ribonuclease H-like superfamily protein	0	0	0	0	0	0	0	0	0	0.798033	0	0	0	0	0	0	0	0	0	0	0
LotjaGi1g1v0108700_LC	F-box/RNI-like superfamily protein	0	0	0	0	0	0	0	0	0	0.823083	0	0	0	0	0	0	0	0	0	0	6.30737
LotjaGi1g1v0108800	Peroxidase	630.424	841.91	1158.6	1013	773.792	761.234	684.639	816.163	961.567	750.469	479.703	1362.18	1103.82	747.654	638.591	1425.43	928.129	850.102	945.554	549.696	863.662
LotjaGi1g1v0108900	Biogenesis of lysosome-related organelles complex 1 subunit 1	226.141	305.909	241.621	174.738	164.679	195.531	197.504	210.721	168.145	237.31	262.549	260.07	306.466	279.114	286.426	309.626	313.666	349.536	264.16	320.894	331.937
LotjaGi1g1v0109000	Peroxidase	1173.21	933.58	1123.34	2435.42	1424.26	283.578	417.497	591.143	262.935	1282.84	1239.78	1462.97	1139.4	1794.16	713.003	1225.54	2019.5	2029.49	1648.59	651.055	1117.93
LotjaGi1g1v0109100	Peroxidase	385.937	1223.73	1379.44	4112.52	882.086	455.195	386.684	1335.8	332.772	1073.66	1964.53	4783.74	2014.57	2180.1	296.289	8857.74	4637.39	6102.2	2078.26	1779.21	3339.2
LotjaGi1g1v0109200	Peroxidase	64.4653	26.9911	134.682	25.9457	30.9622	58.7592	47.0487	33.5438	59.1617	43.7698	72.2157	57.2503	59.0755	36.3612	103.827	79.4427	60.2918	88.2747	97.4719	45.8088	89.217
LotjaGi1g1v0109300_LC	Pyruvate synthase subunit PorB	0	0	0	0	0	0	1.99147	2.86975	0	0	0.874861	2.04589	0	2.59122	0	0	2.83891	0	3.79033	0	0
LotjaGi1g1v0109400	Chloroplast inner envelope family protein	851.609	518.073	836.677	983.625	1310.3	1289.6	1250.45	995.16	1009.68	860.187	1066.72	847.125	1071.06	1216.28	910.974	835.841	894.976	786.674	902.877	780.321	736.274
LotjaGi1g1v0109500	tRNA pseudouridine synthase A, related protein	123.94	104.242	123.063	73.5404	103.928	103.102	66.8531	89.6286	78.0869	71.2743	86.0899	72.1129	94.0558	89.5961	97.1721	90.0022	83.2694	78.9249	85.5223	107.394	127.096
LotjaGi1g1v0109600_LC	WUSCHEL related homeobox 11	80.3631	31.3052	36.2186	47.0635	34.3123	103.718	42.7906	53.3913	94.7576	18.5943	17.505	65.1233	41.0723	55.1153	8.36089	39.6619	88.367	73.4624	39.5659	46.6623	34.1641
LotjaGi1g1v0109700_LC	myosin heavy chain-like protein	1.96732	3.36438	1.81325	0	0.881773	0	0	0	0	4.02753	0	0	0	0	0	0	1.91121	2.84525	0	0	0
LotjaGi1g1v0109800_LC	NOD26-like intrinsic protein 7;1	25.4278	0	6.33884	12.017	24.6151	44.4523	51.6635	15.2504	12.8857	3.24855	3.49362	11.2006	15.884	8.60797	3.34025	7.98545	15.1439	21.5531	11.3152	6.81381	18.419
LotjaGi1g1v0109900	O-methyltransferase	204.19	133.201	246.214	160.287	214.777	140.974	91.6644	122.042	152.618	75.6664	96.439	45.7514	111.894	154.178	91.2136	63.0693	189.714	190.135	196.674	163.035	152.681
LotjaGi1g1v0110000	Polynucleotidyl transferase, ribonuclease H-like superfamily protein	0	13.3454	0	0	0	0	0	0	0	1.63424	4.34608	12.2156	0	0.858994	2.49675	0	0	0	2.8294	0	0
LotjaGi1g1v0110100_LC	DUF223 domain protein	313.542	337.559	138.887	186.815	228.152	222.17	162.665	145.787	82.7178	232.093	354.599	274.432	252.102	273.542	297.877	232.011	281.89	270.313	247.445	256.902	303.398
LotjaGi1g1v0110200_LC	Replication factor-A carboxy-terminal domain protein	2130.76	1652.77	1384.49	1216.87	1685.85	1730.41	1906.95	2042.25	1924.17	1638.83	2218.37	1590.23	1688.96	1691.77	2361.08	1263.51	1723.75	1592.25	1627.53	2285.13	1775.61
LotjaGi1g1v0110300_LC	Disease resistance protein	0	0	3.62271	0	0	0	0	0	10.1195	0	0	0	0	0	0.836991	0	0	0	0.941729	0	3.7008
LotjaGi1g1v0110400_LC	Plant-specific transcription factor YABBY family protein	282.676	996.09	542.231	1078.91	452.418	734.272	451.29	604.488	372.375	380.918	484.74	803.262	457.886	379.838	134.716	1104.42	643.28	1039.12	479.978	579.067	650.368
LotjaGi1g1v0110500_LC	early-responsive to dehydration stress protein (ERD4)	0	0	0	0	4.37747	0	0	0	0	2.4094	0	0	0	0	0	0	0	0	0	0	0
LotjaGi1g1v0110600	tRNA pseudouridine synthase A	49.1375	51.528	27.1508	70.8508	45.7867	74.9428	78.7743	55.3017	29.4079	40.9385	43.8834	49.791	53.1125	65.4681	43.5393	54.9669	50.6356	62.6097	34.7935	99.3016	54.671
LotjaGi1g1v0110700	Nodulin-like / Major Facilitator Superfamily protein	0	0	0	0	0	0	0	0	0	0	0.879666	0	0	0	0	0	0	0	0	0	0
LotjaGi1g1v0110800	O-methyltransferase	0	0	0	0	15.8478	0	4.98316	0	0	1.60968	0	0	3.73019	0.861498	2.5111	0	3.81504	0	0	0	0
LotjaGi1g1v0110900	O-methyltransferase	0	0	0	0	0	0	0	0	0	0	0	0	0	0	0	0	0	0	0	0	0
LotjaGi1g1v0111000	O-methyltransferase	49.1758	103.111	85.9655	158.134	53.7234	89.8176	66.8466	147.791	127.702	241.134	153.712	225.495	184.403	341.15	82.088	516.786	223.907	301.331	211.475	151.93	186.438
LotjaGi1g1v0111100_LC	Retrotransposon protein, putative, Ty3-gypsy subclass	76.8074	28.0433	33.4764	60.6096	59.0309	68.0719	14.9792	14.3036	15.6121	11.1831	20.2266	7.10651	21.4058	16.3712	2.51455	0	3.83647	16.2096	20.6633	8.00642	67.8156
LotjaGi1g1v0111200	LURP-one-like protein	54.0612	25.4156	77.9691	53.5914	71.6778	62.2789	59.5218	63.9171	72.592	82.8349	117.023	142.582	68.6954	51.8797	78.0291	68.2876	79.2827	83.6348	67.9132	52.2354	99.9113
LotjaGi1g1v0111300	E3 ubiquitin-protein ligase listerin-like protein	453.904	418.86	353.394	453.276	506.722	426.127	306.125	460.97	473.996	405.935	371.762	346.28	405.878	417.515	425.829	379.405	413.152	441.11	419.427	555.34	508.071
LotjaGi1g1v0111400_LC	RNA binding protein, putative	0	0	0	0	0	0	0	0	0	0	0	0	0	0	0	0	0	0	0	0	0
LotjaGi1g1v0111500	Small nuclear ribonucleoprotein	795.172	471.223	605.199	639.116	831.245	752.006	791.117	622.747	805.247	624.373	507.234	364.441	730.572	613.156	511.657	627.538	606.237	379.138	569.489	544.808	583.567
LotjaGi1g1v0111600_LC	Metalloendopeptidase G1	24.2802	12.2372	24.5473	45.0149	30.7774	26.5141	8.90187	12.4281	36.1529	6.72029	6.06514	13.3615	2.83312	12.0779	14.9872	0	7.43981	5.48785	11.4393	4.50885	0.911727
LotjaGi1g1v0111700_LC	Polynucleotidyl transferase, ribonuclease H-like superfamily protein	0	0	0	0	0	0	0	0	0	0	0	0	0	0	0	0	0	0	0	0	0
LotjaGi1g1v0111800	WRKY transcription factor	1542.4	1306.97	862.344	1252.91	1028.72	996.883	807.242	995.45	734.009	715.096	986.547	1254.34	802.72	1065.68	673.513	1901.6	1421.4	1872.46	861.787	958.573	1224.62
LotjaGi1g1v0111900_LC	Endonuclease/exonuclease/phosphatase family protein	0	0	0	0	0	0	0	0	0	0	0	0	0	0	0	0	0	0	0	0	0
LotjaGi1g1v0112000	electron transporter, putative (Protein of unknown function, DUF547)	190.899	307.229	273.503	250.369	261.215	136.579	171.024	249.79	186.834	189.71	201.96	221.947	179.351	219.574	110.299	330.536	267.374	249.818	256.414	177.343	189.022
LotjaGi1g1v0112100_LC	Acyl-CoA N-acyltransferases (NAT) superfamily protein	52.0671	10.0789	11.7655	16.5672	0	17.4948	7.97496	1.90686	0	16.0666	11.4056	10.1626	0	12.9204	18.4167	7.86106	6.68327	4.73906	44.2042	0	8.33592
LotjaGi1g1v0112200	Protein transport protein Sec61 subunit beta	307.36	389.25	270.657	165.033	260.083	244.208	331.96	428.898	516.941	310.403	268.971	331.501	300.377	191.267	341.588	311.898	260.87	174.387	334.88	331.192	394.387
LotjaGi1g1v0112300	GDSL esterase/lipase	5.88709	7.83248	4.52616	0.921598	4.40037	8.34755	0	1.9068	0	0.805889	3.50508	6.10133	8.3942	3.44498	0	3.94838	1.90483	2.83427	0	3.41849	15.7207
LotjaGi1g1v0112400	Exocyst complex component, putative	56.0391	87.3975	83.2565	99.3334	30.8215	57.419	20.9461	27.6511	33.0787	67.3591	85.1677	55.8767	100.608	131.803	39.361	70.5689	112.825	126.3	71.4492	58.2355	51.9176
LotjaGi1g1v0112500	Exocyst complex component, putative	100.208	133.271	116.755	117.818	79.2387	149.964	78.7557	77.2312	89.1539	122.918	169.335	146.349	154.711	128.348	99.6212	125.788	159.447	140.279	90.294	100.409	133.379
LotjaGi1g1v0112600	Exocyst complex component, putative	7.86326	10.0824	5.42952	9.19843	10.5661	1.66463	0	4.76706	5.51306	4.81303	10.5337	8.12758	13.0422	3.44551	6.69867	11.7676	19.1153	11.3897	21.6235	29.6814	10.1952
LotjaGi1g1v0112700	Exocyst complex component, putative	691.592	781.32	789.035	930.162	685.244	917.748	676.576	660.774	666.921	777.357	555.262	860.222	992.626	1039.84	795.858	1494.13	1072.24	1186.17	888.983	892.4	937.141
LotjaGi1g1v0112800	GPI mannosyltransferase 2	47.1771	85.1395	102.266	33.1213	71.3237	54.1159	83.7666	99.162	94.6527	59.3846	37.7438	53.8527	69.88	65.4688	62.8005	78.4933	55.4243	47.4449	78.9851	55.9347	43.5574
LotjaGi1g1v0112900_LC	F-box/RNI/FBD-like domain protein	0	0	0	0	0	0	0	0	0	0	0	0	0	0	0	0	0	0	0	0	0
LotjaGi1g1v0113000	Myb/SANT-like DNA-binding domain protein	6.84799	0	0	1.83735	0	10.8168	0	0	2.74997	0	0	0	1.85955	0	1.66814	27.5434	0	0	0	0	0
LotjaGi1g1v0113100	FBD-associated F-box protein	35.4258	22.424	20.8111	5.51336	12.332	9.14049	12.9754	17.1634	0	3.20018	28.1225	26.4028	41.8962	18.0926	28.4878	23.4458	50.7677	38.0759	27.248	24.0025	25.9894
LotjaGi1g1v0113200_LC	F-box/RNI/FBD-like domain protein	0	0	0	1.83586	0	0	0	0	0	0	0	0	0	0	0	0	0	0	0	0	0
LotjaGi1g1v0113300_LC	FBD-associated F-box protein	0	0	2.72342	0	0	0	0	0	0	0	0.876611	0	0	0	0	0	0	0	0	0	0
LotjaGi1g1v0113400	F-box/RNI/FBD-like domain protein	21.5764	25.7278	9.05351	22.1307	35.1996	13.3673	6.9696	1.90687	44.1466	8.06944	23.6488	25.4296	18.6605	12.0574	16.7281	19.7783	22.837	6.60518	25.4234	18.2235	19.4084
LotjaGi1g1v0113500_LC	LINE-1 reverse transcriptase like	0	0	0	0	0	0	0	0	0	0	0	0	0	0	0	0	0	0	0	0	0
LotjaGi1g1v0113600	FBD-associated F-box protein	0	0	0	0	0	0	0	0	0	0	0	0	0	0	0	0	0	0	0	0	0
LotjaGi1g1v0113700_LC	Retrovirus-related Pol polyprotein from transposon TNT 1-94	41.3353	67.2774	47.9539	85.4425	52.8528	37.3834	43.9207	29.5587	25.7173	11.996	25.4892	69.0472	24.204	6.03083	15.0826	42.9606	13.4139	11.4269	5.63687	12.5744	25.0654
LotjaGi1g1v0113800	FBD-associated F-box protein	286.387	339.745	236.151	181.915	164.723	126.278	137.749	171.631	124.914	308.718	249.612	285.331	317.45	355.818	253.887	347.624	380.361	398.008	304.396	368.076	274.782
LotjaGi1g1v0113900	FBD-associated F-box protein	0	0	0	0	0	0	0	0	0	0	0	0	0	0	0	0	0	0	0	0	0
LotjaGi1g1v0114000_LC	Pol-polyprotein	35.3096	2.23746	7.24447	9.22431	7.92124	2.50742	0	10.4899	0	9.68858	0	11.1921	17.7327	0	0	0	12.3694	19.8129	6.59317	0	15.7122
LotjaGi1g1v0114100	FBD-associated F-box protein	0	0	0	0	0	0	0	0	0	0	0	0	0	0	0	0	0	0	0	0	0
LotjaGi1g1v0114200	FBD-associated F-box protein	0	0	0	0	1.76362	0	0.997986	0	0	0	0	0	0	0	0	0	0	0	0	0	0
LotjaGi1g1v0114300	sorting nexin	631.39	482.132	452.703	527.009	477.913	475.014	567.991	500.401	412.073	529.17	563.671	497.658	410.956	484.452	429.994	444.432	531.1	458.714	454.715	515.397	497.889
LotjaGi1g1v0114400	Laccase	585.896	686.81	1749.32	783.709	478.16	218.892	275.272	280.324	334.475	480.453	305.521	849.366	352.151	349.748	486.544	1086.36	603.212	539.25	653.425	294.574	443.099
LotjaGi1g1v0114500	Pre-mRNA-splicing factor cwc22, putative	0	0	1.80696	10.1052	0	0	0	0	0	0	0	0	0	0	0	7.84199	2.8606	0	0	0	0
LotjaGi1g1v0114600	Mitochondrial carrier protein, putative	165.037	150.735	264.895	323.587	256.695	243.896	166.278	131.636	144.169	283.572	235.151	266.054	185.542	319.056	217.293	256.935	232.136	225.108	159.391	201.199	142.515
LotjaGi1g1v0114700_LC	Protein CbrA	0	0	0	0	0	0	0	0	0	0	0	0	0	0	0	0	0	0	0	0	0
LotjaGi1g1v0114800	Serine-threonine protein phosphatase, putative, expressed	92.357	75.0397	46.1582	111.364	125.905	135.781	73.776	79.1383	108.451	110.841	139.517	147.358	87.6022	110.259	111.347	117.886	117.459	105.234	82.7646	102.701	86.1506
LotjaGi1g1v0114900	UDP-glycosyltransferase	65.8534	45.9316	48.8702	39.5602	29.0581	34.1329	47.8677	62.9297	36.7579	49.7505	47.4007	57.9161	59.6297	63.7462	75.3619	105.953	43.0044	55.9897	47.9542	39.9547	72.2898
LotjaGi1g1v0115000_LC	UDP-glycosyltransferase	28.5162	0	10.8585	0.919473	8.80624	18.2995	16.9583	8.58093	6.43102	10.4177	10.5381	6.09457	13.0391	8.61429	10.0503	7.8338	20.0873	0.950155	3.75969	20.5576	11.1279
LotjaGi1g1v0115100	UDP-glycosyltransferase	467.036	486.32	486.861	278.658	354.897	436.816	462.841	389.023	372.122	477.011	417.976	434.801	368.874	424.702	422.104	364.48	389.223	415.088	397.647	415.683	428.372
LotjaGi1g1v0115200	Zinc finger protein CONSTANS-LIKE 2	0	12.3105	0	0	0	7.53442	0	5.72591	0	1.61822	4.38062	3.05547	0	4.30998	0	0	2.85353	3.77137	0	0	0
LotjaGi1g1v0115300	Protein flx-like 1	152.167	156.712	165.65	175.94	145.241	236.887	194.294	197.365	184.793	214.902	135.897	168.769	199.54	172.266	171.552	161.591	196.403	225.159	169.38	120.856	117.524
LotjaGi1g1v0115400_LC	AP2/B3-like transcriptional factor family protein	517.726	371.172	307.623	249.87	258.105	370.452	332.423	369.961	376.561	250.253	395.561	218.3	344.419	282.59	392.168	163.973	339.247	329.56	288.401	289.241	373.243
LotjaGi1g1v0115500_LC	Transposon protein, putative, CACTA, En/Spm sub-class	0	0	9.92341	11.057	7.00419	0	0	0	0	0	0	0	8.37996	0	0	19.935	1.8832	0	0	0	0
LotjaGi1g1v0115600_LC	Transposon protein, putative, CACTA, En/Spm sub-class	0	5.59064	0	0	0	0	0	0	0	0	0	0	0	0	0	0	0	0	7.53729	0	0
LotjaGi1g1v0115700	Cinnamoyl-CoA reductase-like protein	777.124	781.341	1118.93	1133.82	1093.65	1276.88	1035.69	1062.28	1289.72	1310.65	1024.46	975.019	1054.64	1273.72	1283.33	1068.02	1084.15	1021.19	1066.02	1013.63	923.919
LotjaGi1g1v0115800	APO protein	141.707	118.849	123.958	179.172	256.329	152.881	160.698	197.375	136.858	131.989	151.163	159.426	150.819	159.385	102.221	128.927	157.105	178.024	148.447	96.0129	95.6081
LotjaGi1g1v0115900	LIGHT-DEPENDENT SHORT HYPOCOTYLS-like protein (DUF640)	435.451	882.827	724.898	455.367	244.798	341.288	324.122	310.835	347.352	482.168	344.119	499.889	550.616	485.853	381.848	608.087	679.569	518.242	696.713	547.993	659.939
LotjaGi1g1v0116000	Protein kinase, putative	92.4068	97.4757	142.081	153.614	153.223	197.251	87.7682	97.2554	83.6187	68.9792	77.2584	76.199	83.8452	65.4701	104.678	94.1235	62.138	69.3057	50.7696	79.9234	98.261
LotjaGi1g1v0116100	Pathogenesis-related thaumatin family protein	134.436	126.45	143.032	94.0013	141.701	81.8016	143.432	102.019	96.5503	130.539	124.444	83.3862	106.327	68.9033	124.66	67.1103	63.8226	123.789	99.7748	108.264	63.8154
LotjaGi1g1v0116200	Ubiquitin activating enzyme E1	2500.56	2846.93	3415.83	4530.09	3720.95	3575.35	2762.43	2623.85	3290.38	2998.23	2399.79	2930.08	2420.04	3000.32	2388.96	2703.07	2499.18	2868.35	2936.01	2611.43	2549.19
LotjaGi1g1v0116300	Vacuolar protein sorting-associated protein, putative	599.615	441.916	405.315	534.466	592.023	422.558	413.381	421.453	428.857	428.193	360.517	338.056	362.029	379.096	460.12	327.559	423.853	495.714	487.455	409.42	376.185
LotjaGi1g1v0116400	Glutaredoxin family protein	156.384	126.651	261.514	157.209	176.144	150.519	165.624	208.815	269.18	175.427	114.19	120.871	134.108	119.747	127.322	219.215	128.229	142.598	140.98	147.366	183.664
LotjaGi1g1v0116500	Ethylene-overproduction protein 1	178.102	62.7841	304.02	142.433	101.296	91.4097	129.748	75.3267	94.6101	149.623	132.695	151.309	108	135.26	149.974	195.41	144.625	137.054	135.302	108.576	127.153
LotjaGi1g1v0116600	Acyl-CoA N-acyltransferases superfamily protein	14.8059	66.2489	88.3141	21.3287	46.4077	13.8415	23.0852	11.4233	18.1568	47.9136	30.5387	30.0403	43.6076	34.3042	54.8201	6.28777	25.6741	26.5626	38.5697	31.7436	12.8791
LotjaGi1g1v0116700_LC	Histone deacetylase	11.7951	0	2.7228	3.69835	2.64625	0	2.99378	0	0	0	7.02261	0	0.935445	0.863327	0.838352	0	0.953441	5.67209	3.77619	0	5.55721
LotjaGi1g1v0116800	Exocyst complex component, putative	200.786	172.687	148.384	122.183	174.418	172.775	96.8301	116.328	94.6005	129.533	146.793	164.489	184.314	175.757	195.243	222.557	179.197	240.009	108.974	162.336	137.408
LotjaGi1g1v0116900_LC	Protein FAR1-RELATED SEQUENCE 5	0	0	0	0	0	0	0	0	1.83865	0	0	0	0	0	0	0	0	0	0	19.4257	0
LotjaGi1g1v0117000	Zinc transporter protein	738.423	1185.6	873.477	465.992	439.271	375.212	499.27	531.078	572.717	1000.69	879.582	834.598	866.1	900.111	915.61	811.226	926.178	891.7	859.95	513.189	739.598
LotjaGi1g1v0117100	Disease resistance protein	29.1921	44.3607	68.9719	29.1334	55.7838	32.9494	61.2081	14.7575	50.9319	50.0101	83.4028	78.4369	46.9317	39.2227	42.8206	77.6234	55.8319	42.5677	59.0679	19.2129	26.6101
LotjaGi1g1v0117200_LC	#N/A	258.399	340.007	324.455	144.47	158.282	197.527	182.208	148.726	184.621	156.746	213.208	170.956	206.273	175.332	269.902	93.1157	156.461	148.193	200.851	87.1932	225.272
LotjaGi1g1v0117300_LC	Transducin/WD40 repeat-like superfamily protein	69.7962	40.3346	40.724	33.1146	63.4024	35.7885	44.8813	71.5113	19.2967	46.5216	71.9904	74.1673	37.2647	47.3797	87.0921	54.9066	57.3574	44.6207	50.7698	45.6702	66.7428
LotjaGi1g1v0117400_LC	XK-related protein 6	0	0	6.33482	1.84211	13.1995	4.17048	12.948	0	0	5.6349	2.62914	3.04945	2.79681	2.58325	1.67309	23.6547	5.71717	0.945405	5.64506	5.69829	0.924952
LotjaGi1g1v0117500	6-phosphofructo-2-kinase/fructose-2, 6-bisphosphatase	238.015	163.635	173.74	254.665	384.872	370.072	251.426	273.653	189.255	310.818	283.712	205.179	230.035	288.6	306.576	234.889	180.854	248.109	234.03	218.188	339.491
LotjaGi1g1v0117600_LC	Alpha/beta-hydrolase superfamily protein	0	0	0	0	0	0	0	0	0	0	0	0	0	0	0	0	0	0	0	0	0
LotjaGi1g1v0117700	Protein CHUP1, chloroplastic	30.4531	27.9967	28.9629	7.3642	1.76082	3.33294	15.9497	11.4416	26.655	24.9097	16.6691	11.1798	15.8447	9.47526	18.4167	27.5235	27.6844	14.2147	15.9903	29.664	37.0462
LotjaGi1g1v0117800	Potassium transporter	0	14.9403	0	3.89566	12.1172	3.69823	13.8023	5.93283	8.48896	3.56357	0	9.3873	2.48409	3.06298	2.97774	6.96864	5.09991	11.819	3.34257	1.01505	0
LotjaGi1g1v0117900_LC	Clathrin heavy chain	61.4706	51.6323	33.1699	39.5454	96.5251	68.6338	49.0828	69.8976	97.1871	41.4959	68.9661	71.5489	77.3978	43.5271	66.0613	16.4199	42.9269	52.7149	56.4454	23.9177	80.5902
LotjaGi1g1v0118000_LC	Kinase family protein	179.737	107.493	187.36	327.773	292.28	413.412	278.083	385.2	398.016	381.064	222.797	336.443	188.295	233.432	274.548	405.271	224.255	170.491	195.671	93.537	94.4447
LotjaGi1g1v0118100	Protein phosphatase 2C	387.084	374.059	357.505	334.119	269.413	524.862	318.017	335.622	374.076	343.032	321.128	409.57	310.351	372.123	402.674	703.585	505.091	587.677	402.557	320.629	365.873
LotjaGi1g1v0118200	Asparagine synthetase	3267.74	5085.39	5224.56	37207.2	12403.4	13762.3	15803.8	15788.4	12883.8	12206.6	13168.1	11518.7	6685.27	15379.9	5998.56	10270.4	7808.28	10897.1	6503.93	3825.15	4358.23
LotjaGi1g1v0118300_LC	B3 domain-containing protein	287.374	373.234	261.383	180.339	289.444	178.047	282.875	318.959	246.841	338.163	329.565	307.21	248.64	212.981	252.157	332.33	273.236	313.925	304.011	283.07	264.024
LotjaGi1g1v0118400_LC	RING/FYVE/PHD zinc finger protein	7.87013	0	0	1.83713	0	1.66128	0	0	0	2.39915	0	0	0	0	0	0	0	2.85502	0	0	0
LotjaGi1g1v0118500_LC	Telomerase activating protein Est1	0	5.60349	9.97706	0	0	0	0	1.91037	0	0	0	1.01903	0	1.72566	6.70372	0	2.86017	0	6.60313	15.9757	7.40777
LotjaGi1g1v0118600	ABC1-like kinase	247.515	336.473	167.663	327.804	309.405	231.553	239.226	229.572	233.034	192.891	245.417	238.523	255.612	231.32	318.695	252.158	241.752	272.18	268.772	301.347	222.402
LotjaGi1g1v0118700_LC	#N/A	163.313	214.112	111.297	126.835	136.522	93.099	65.8633	83.9079	91.8609	112.069	126.52	115.777	82.872	145.596	80.4252	125.145	101.488	172.188	88.3322	62.8477	122.484
LotjaGi1g1v0118800	S-adenosylmethionine synthase	0	0	0	0.92348	0	0	0	0	0	0	0	0	0	0	0	0	0	0.948584	0	0	0
LotjaGi1g1v0118900	NBS-LRR disease resistance protein-like	451.823	551.417	335.419	291.346	299.187	301.933	346.106	331.555	181.673	286.897	358.245	340.226	322.217	342.551	331.247	290.99	373.741	361.531	272.617	408.2	493.528
LotjaGi1g1v0119000	Internal alternative NAD(P)H-ubiquinone oxidoreductase A1, mitochondrial	684.301	631.287	1061.82	1417.3	1046.43	1066.54	1001.54	931.418	1285.12	1142.33	943.124	814.118	657.765	1232.05	1032.5	1049.38	1037.35	978.554	1087.28	810.772	658.55
LotjaGi1g1v0119100	SelT-like protein	502.035	352.136	527.472	385.783	400.825	454.26	299.506	453.87	419.709	418.832	426.375	407.131	462.604	461.799	381.297	320.004	452.432	463.999	395.465	395.609	407.656
LotjaGi1g1v0119200_LC	Elongation factor G	16.6114	3.3467	2.71612	1.84934	3.51481	2.51775	0	5.71716	13.805	0.813124	2.61793	0	12.1475	4.30244	0.834559	4.00024	7.56111	14.9666	1.88602	0	2.75997
LotjaGi1g1v0119300	Jacalin lectin family protein	503.284	547.852	471.499	160.985	187.562	132.35	232.373	217.394	215.026	611.309	539.012	397.266	672.658	379.896	684.988	192.223	403.357	445.176	261.382	478.36	394.859
LotjaGi1g1v0119400	Pentatricopeptide repeat-containing protein	42.2974	65.0115	100.441	116.744	119.782	89.7961	70.8451	75.3262	67.0625	43.2435	65.0076	54.8461	55.8742	64.6127	53.6126	70.4329	59.3431	86.5354	48.8695	45.7001	58.4469
LotjaGi1g1v0119500	Pentatricopeptide repeat-containing protein	30.4804	26.8934	66.9659	70.8135	51.9577	60.7377	27.9302	50.5349	26.6457	40.0844	30.7337	37.5879	44.7118	56.8567	46.0631	27.4334	38.2534	28.4961	26.3217	41.1117	14.8355
LotjaGi1g1v0119600	Omega-3 fatty acid desaturase	79.6483	123.268	125.786	79.0843	116.247	129.78	110.729	83.9071	92.7979	114.62	94.8423	124.95	112.706	90.4546	72.0287	117.54	131.993	92.1552	141.942	74.2352	125.186
LotjaGi1g1v0119700	Ribonuclease H	33.3766	39.1763	33.4925	46.0605	68.658	24.1916	40.8498	23.8364	34.9368	31.3952	16.6573	22.3676	27.974	31.0077	58.5769	19.7106	25.7391	25.5392	31.9953	50.1635	23.1329
LotjaGi1g1v0119800	Zinc finger CCCH domain protein, putative	177.039	247.697	421.681	546.095	296.802	399.168	214.513	335.63	500.694	322.018	297.771	312.844	285.911	296.353	227.84	336.652	332.055	335.581	313.916	202.199	230.043
LotjaGi1g1v0119900	Chaperone protein clpB	271.018	307.692	241.116	340.999	322.91	393.845	200.933	247.21	285.082	268.181	234.177	248.558	262.393	336.198	235.166	301.69	299.231	291.747	269.726	246.104	286.29
LotjaGi1g1v0120000_LC	NBS-LRR resistance protein	0	0	0	0	0	0	0	0	0	0	0	0	0	0	0	0	0	0	0	0	0
LotjaGi1g1v0120100	Phosphoinositide phospholipase C	43.2538	49.3045	19.0144	9.20686	31.7111	13.3322	6.98235	26.7091	25.7447	32.1348	30.7275	30.5	20.5105	10.3415	59.4697	0	35.3548	34.1529	15.9948	46.8109	3.70746
LotjaGi1g1v0120200	Phosphoinositide phospholipase C	443.317	386.518	575.574	470.084	492.238	542.727	591.4	553.973	480.594	603.305	424.006	555.77	509.622	708.966	422.881	651.233	720.673	652.081	677.907	705.544	683.114
LotjaGi1g1v0120300	AT2G18410-like protein	378.409	257.664	257.926	257.603	292.341	325.515	306.153	293.672	314.281	254.374	337.947	314.984	286.969	282.55	344.989	345.339	351.675	282.79	257.638	302.512	301.205
LotjaGi1g1v0120400	Cytosolic Fe-S cluster assembly factor NBP35	0	11.2003	0	5.52698	14.0904	4.16981	0.996985	3.81523	0	3.21792	5.26417	1.01688	20.5164	15.5101	4.18644	0	11.4526	11.3665	9.4114	10.2686	0
LotjaGi1g1v0120500	Kinase PfkB	203.468	366.345	385.528	419.5	225.424	313.831	309.157	392.835	338.166	377.093	325.676	467.382	424.848	416.075	288.895	435.508	378.476	388.182	399.606	271.706	296.592
LotjaGi1g1v0120600	Vacuolar cation/proton exchanger, putative	0	3.36373	0	0	0	3.33721	5.98846	0	0	0	1.75678	0	0.933211	0	0	0	0	0.948767	0	0	0
LotjaGi1g1v0120700	ABC transporter family protein	69.8724	10.0912	51.5736	33.0765	42.2816	34.8944	27.9484	52.4427	49.5988	29.5944	50.0966	34.5246	46.5478	31.877	49.436	39.0631	28.7409	38.0839	44.1571	54.8668	52.912
LotjaGi1g1v0120800_LC	Replication factor-A carboxy-terminal domain protein	261.899	252.618	181.957	147.654	138.398	139.606	159.719	188.69	269.314	159.727	233.887	228.831	342.278	323.015	336.537	279.591	326.582	353.762	241.264	321.026	385.497
LotjaGi1g1v0120900_LC	PIF1 helicase	12.7732	7.84346	9.06514	0	0	0	11.9684	5.72848	16.5746	12.1059	8.77494	8.14667	4.67009	5.17477	15.0796	0	1.90746	8.51445	14.1391	7.98761	4.63016
LotjaGi1g1v0121000	Protein DAMAGED DNA-BINDING 2	105.201	118.775	109.499	173.826	118.884	128.144	128.673	125.86	123.124	96.2167	101.854	128.006	138.798	142.141	108.036	105.837	126.222	164.303	136.314	111.909	131.655
LotjaGi1g1v0121100_LC	Glutamate--tRNA ligase 1	0	0	0.907094	0	6.16038	1.68365	1.98798	0.954529	0	0.816313	6.11427	4.08183	1.87314	0.861928	8.35673	0	0	0.935092	0	3.40698	4.60332
LotjaGi1g1v0121200	Alkyl transferase	0	0	0	0	0	0	0	0	0	0	0	0	0	0	0	0	0	0	0	0	0
LotjaGi1g1v0121300	Alkyl transferase	0	0	0	0	0	0	0	0	0	0	0	0	0	0	0	0	0	0	0	0	0
LotjaGi1g1v0121400	RNA binding protein	674.959	506.728	558.283	651.572	737.239	768.777	727.541	657.915	677.908	993.966	1009.62	876.411	730.903	830.509	702.08	711.51	743.112	769.81	779.906	766.819	664.465
LotjaGi1g1v0121500	30S ribosomal protein S18	476.342	534.098	366.575	467.732	521.171	570.131	766.46	610.218	545.095	611.831	549.084	541.772	427.865	487.535	508.913	550.902	515.283	481.134	533.399	463.111	487.949
LotjaGi1g1v0121600	Glycosyltransferase	138.561	269.953	202.728	336.789	157.61	209.856	207.398	266.02	178.289	431.113	400.197	464.389	343.844	479.81	200.945	632.232	571.266	610.84	394.025	375.5	406.764
LotjaGi1g1v0121700	Glycosyltransferase	186.785	239.772	166.515	151.77	115.358	133.16	24.9346	72.4648	42.2684	62.5584	109.745	255.009	145.329	82.6993	120.591	243.129	109.942	113.935	52.649	117.605	153.886
LotjaGi1g1v0121800	Glycosyltransferase	39.3054	107.528	41.6321	65.3379	20.2511	61.6312	27.9176	36.2321	46.8709	77.8867	66.6951	67.0694	72.6857	72.3586	41.8622	66.7737	72.5928	46.4689	59.2474	85.5944	51.8834
LotjaGi1g1v0121900	Glycosyltransferase	22.5983	34.7198	42.5361	28.5288	0	28.3191	21.9334	23.836	27.5709	30.5165	51.7712	40.648	20.5013	24.9799	25.1156	55.0016	52.5255	32.237	21.6302	49.069	39.8342
LotjaGi1g1v0122000	Glycosyltransferase	67.7895	118.716	87.7975	66.2779	14.0875	49.9928	12.9602	14.3028	0	27.3184	63.1733	55.9006	74.5646	74.9449	33.4874	125.806	117.437	162.076	142.975	185.989	91.6996
LotjaGi1g1v0122100	Glycosyltransferase	226.254	239.878	285.938	229.798	101.288	182.903	121.738	118.234	192.916	208.182	283.764	258.989	371.551	398.016	170.895	332.538	332.163	387.083	320.46	382.759	331.221
LotjaGi1g1v0122200	NAD(P)H dehydrogenase (Quinone)	281.106	415.09	196.983	535.194	395.811	290.014	291.928	248.542	227.654	212.925	312.529	232.934	233.533	339.928	151.441	296.445	365.694	365.209	285.85	242.1	202.908
LotjaGi1g1v0122300_LC	Transcription factor MYB98	26.5219	25.7544	38.0068	3.68112	10.5635	13.3275	5.98055	9.53314	10.1085	8.83527	18.4224	1.01613	5.59096	2.58376	12.5554	27.5092	16.2292	4.73864	9.40393	30.8029	0
LotjaGi1g1v0122400	Cytochrome P450, putative	774.439	673.352	2168.91	820.124	205.563	281.148	126.464	144.316	138.919	369.666	278.39	550.185	258.098	238.593	359.344	665.038	280.697	246.678	359.66	292.999	240.004
LotjaGi1g1v0122500	JOSEPHIN-like protein, putative	78.6001	234.363	481.123	137.562	161.938	250.778	184.649	196.534	504.05	195.227	272.022	328.81	267.767	113.886	206.639	216.443	205.495	138.223	459.026	330.189	486.254
LotjaGi1g1v0122600	Thylakoid soluble phosphoprotein	0	13.2041	4.47251	18.2591	16.6652	3.51469	16.4245	17.9347	0.934054	7.09188	7.55477	0	7.68994	12.0022	0	49.8935	14.0198	5.91964	1.91669	24.286	4.40632
LotjaGi1g1v0122700	Josephin-like protein	97.2282	113.232	69.3125	84.5212	63.0662	106.273	114.001	96.7713	85.1921	108.352	112.541	121.803	103.769	108.123	57.3668	132.83	157.705	109.245	79.2945	112.88	73.6184
LotjaGi1g1v0122800	ATP-dependent zinc metalloprotease FTSH protein	635.57	770.154	748.305	1010.96	1012.92	905.155	586.801	827.638	637.504	681.941	849.658	724.099	778.415	970.071	746.464	746.835	780.38	880.072	807.182	698.213	777.633
LotjaGi1g1v0122900	dentin sialophosphoprotein	0	0	0	0	0	0	4.99243	0	0	0	0	0	0	1.72378	0	0	0	0	0	0	0
LotjaGi1g1v0123000_LC	Gibberellin-regulated family protein	0	0	0	0	0	0	0	0	0	0	0	0	0	0	0	0	0	0	0	0	0
LotjaGi1g1v0123100_LC	ERD (early-responsive to dehydration stress) family protein	0	0	0	0	2.62337	0.8781	2.90848	1.90031	0	0.890136	0	2.07282	4.79151	0	4.09709	0	0	2.57633	0	0	2.65914
LotjaGi1g1v0123200	Beta-glucosidase	8.8462	20.1654	27.15	11.9597	30.8194	14.1521	19.9453	25.744	56.9741	28.8856	34.2347	46.7387	45.6532	26.7045	28.4704	58.8577	28.671	36.0635	20.6858	37.6726	54.6825
LotjaGi1g1v0123300	Myb family transcription factor family protein	252.848	292.564	320.343	156.112	146.331	127.729	171.337	156.849	158.584	245.097	185.901	221.611	214.508	220.787	217.609	249.539	299.864	308.867	237.213	348.483	305.572
LotjaGi1g1v0123400	Laccase	87.6849	52.1892	137.225	62.9024	36.6547	19.7964	3.95386	5.66983	30.0525	42.1307	69.6081	36.2489	33.2386	31.5891	62.2464	167.131	27.4757	40.0249	44.0291	27.1577	48.692
LotjaGi1g1v0123500	Peptide transporter, putative	0	0	0	0	0	0	0	0	0	0	0	0	5.58693	1.72187	0	0	0	0	0	0	0
LotjaGi1g1v0123600	Homeobox prospero	211.853	256.169	273.414	291.372	323.841	350.025	360.442	484.345	376.158	381.631	360.883	293.958	376.93	297.13	287.732	320.345	303.574	264.244	260.816	381.575	307.783
LotjaGi1g1v0123700	UPF0503 protein, chloroplastic	166.001	180.286	214.51	179.522	110.048	118.339	190.384	92.4864	163.613	160.751	132.461	141.28	139.815	131.791	176.623	220.272	138.394	89.0544	131.694	177.965	103.715
LotjaGi1g1v0123800	Benzyl alcohol O-benzoyltransferase	0	11.1382	0	0	0	0	0	0	0	0.799695	0	0	0	0	0	7.82783	0	0	0	0	0
LotjaGi1g1v0123900_LC	Retrovirus-related Pol polyprotein from transposon TNT 1-94	0	0	0	0	0	0	0	0	0	0	0	0	0	0	0	0	0	0	0	0	0
LotjaGi1g1v0124000	Acyl-CoA thioesterase, putative	63.7082	117.402	60.6652	88.5817	56.3089	104.539	96.534	96.2952	69.9158	70.3188	93.6602	86.488	65.3385	80.9513	66.8903	59.473	51.319	107.393	88.5472	105.854	38.7854
LotjaGi1g1v0124100	Phosphate transporter	265.36	283.417	228.064	268.662	159.376	218.144	217.387	299.393	207.688	232.749	200.121	312.962	219.895	254.121	215.192	329.723	268.499	281.791	298.083	260.256	239.09
LotjaGi1g1v0124200_LC	Transposon Ty3-G Gag-Pol polyprotein	36.2557	24.6033	5.44063	14.8039	26.4151	9.23195	1.99066	5.72722	7.37243	2.43679	6.12572	11.2141	5.61239	0	5.01896	0	2.84634	1.8793	12.2719	13.6544	13.8428
LotjaGi1g1v0124300	Disease resistance protein	203.702	201.817	131.197	155.284	152.388	138.758	110.791	102.978	95.5256	99.9945	103.703	113.731	161.061	148.184	119.816	121.119	173.386	186.586	129.657	170.306	146.659
LotjaGi1g1v0124400	WD40 repeat-like protein	207.557	248.841	223.503	213.259	226.354	321.758	332.279	271.747	351.845	208.197	174.822	160.474	230.012	220.545	234.558	238.669	222.068	187.346	179.499	269.637	207.817
LotjaGi1g1v0124500_LC	ABC-2 and Plant PDR ABC-type transporter family protein	0	0	0	0	0	0	0	0	0	0	0	0	0	0	0	0	0	0	0	0	0
LotjaGi1g1v0124600_LC	A-kinase anchor protein 9	1184.33	1251.1	1679.11	1328.78	1589.19	1870.76	1858.14	1759.96	1917.24	723.513	1046.33	1009.03	1580.71	1018.63	1538.2	701.372	1241.61	748.159	1623.51	1615.1	1677.76
LotjaGi1g1v0124700	Histone H4	728.434	771.022	1183.17	1121.25	1768.68	1628.5	720.581	1148.21	1279.12	1267.62	818.977	647.062	868.016	717.209	1022.35	1068.25	781.927	496.538	1005.83	594.553	626.263
LotjaGi1g1v0124800	Protein kinase, putative	68.8647	77.3478	108.583	147.979	75.747	62.346	55.8828	83.9079	31.2331	118.482	148.481	137.107	75.4242	167.995	38.5365	215.115	151.266	216.884	126.862	106.266	109.489
LotjaGi1g1v0124900	Formamidopyrimidine-DNA glycosylase	0	0	0	0	0	0	0	0	0	0	0	0	0	0	0	0	0	0	0	0	0
LotjaGi1g1v0125000	CONSTANS-like zinc finger protein	352.015	410.136	409.937	412.907	332.886	396.848	406.995	444.326	441.944	383.165	395.164	424.632	346.507	306.683	321.611	466.295	394.999	347.692	375.073	430.55	376.472
LotjaGi1g1v0125100_LC	Pentatricopeptide repeat-containing protein, mitochondrial	187.32	468.896	410.632	65.4505	153.063	143.739	236.286	151.738	109.065	207.919	157.48	150.325	133.943	146.298	760.343	289.801	177.393	114.984	153.64	265.585	254.064
LotjaGi1g1v0125300	RING finger protein	224.508	427.086	528.977	378.585	216.452	298.569	261.847	291.265	313.192	297.162	332.416	377.342	467.381	451.067	312.465	430.252	529.276	607.045	489.338	369.281	440.245
LotjaGi1g1v0125400	Ribonuclease E/G family protein	88.5695	135.573	75.6855	167.196	165.13	109.995	46.6899	64.9286	57.3033	137.55	108.112	101.603	123.696	151.715	120.53	131.392	104.866	134.994	88.5113	90.2932	120.596
LotjaGi1g1v0125500_LC	P-loop containing nucleoside triphosphate hydrolases superfamily protein	364.731	322.69	205.428	62.5459	112.717	74.8993	546.577	116.325	155.289	218.94	237.055	228.591	276.68	341.136	300.644	286.239	264.83	342.777	223.755	457.871	429.225
LotjaGi1g1v0125600	Calcium ion-binding protein	315.334	480.888	1158.07	945.408	903.455	846.878	577.538	828.018	956.957	862.802	588.834	593.322	506.793	690.967	597.831	539.444	436.467	292.445	741.065	429.713	336.214
LotjaGi1g1v0125700	Cell wall protein AWA1 isoform 1	690.408	681.194	807.437	751.948	667.286	729.857	698.265	725.49	884.745	712.862	661.051	727.095	660.486	711.428	686.113	544.332	644.087	622.333	723.339	638.404	602.781
LotjaGi1g1v0125800	U-box domain-containing protein	124.719	143.311	120.384	77.3504	119.725	107.544	132.55	92.4859	125.938	104.547	110.507	95.5522	105.342	111.977	92.9048	145.653	121.161	108.887	111.015	172.221	136.088
LotjaGi1g1v0125900	Cell wall protein AWA1 isoform 1	645.376	590.246	957.815	1004.39	873.566	944.491	925.471	859.017	1136.3	852.104	698.632	755.224	772.96	699.683	775.569	649.749	712.146	732.535	834.14	892.529	863.888
LotjaGi1g1v0126000	Heavy metal transport/detoxification superfamily protein	46.061	70.4358	77.8702	90.4374	123.172	120.45	184.097	102.969	118.678	171.399	154.917	129.23	138.154	102.48	229.922	122.96	124.47	151.627	91.3795	127.466	60.94
LotjaGi1g1v0126100_LC	Protein sawadee homeodomain-like 2	0	0	0	0	0	0	0	0	0	0	0	0	0	0	0	0	0	0	0	0	0
LotjaGi1g1v0126200_LC	Protein sawadee homeodomain-like 2	0	0	0	0	0	0	0	0	0	0	0	0	0	0	0	0	0	0	0	0	0
LotjaGi1g1v0126300	Heavy metal-associated protein	323.093	259.554	458.63	601.417	629.353	537.544	531.986	476.972	362.208	261.151	456.113	245.168	329.859	443.322	418.69	127.312	423.343	406.888	454.193	237.623	278.282
LotjaGi1g1v0126400_LC	Protein SAWADEE HOMEODOMAIN-like protein 1	0	0	0	0	0	0	0	0	0	0	0	0	0	0	0	0	0	0	0	0	0
LotjaGi1g1v0126500_LC	Pituitary-specific positive transcription factor 1	4.91137	0	6.34366	0	2.64316	0	0	1.90892	11.9668	4.03389	0.877246	0	0.933723	0.862202	0	0	2.86044	0.945813	3.76924	1.14077	0
LotjaGi1g1v0126600_LC	Protein sawadee homeodomain-like 2	15.7598	0	0	0	0	0	0	0	0	0	0	0	0	0	0	0	0	0	0	0	0
LotjaGi1g1v0126700_LC	#N/A	0	0	2.74601	0	0	0.817961	3.00007	1.90937	0	3.98984	0	0	7.4358	0	1.66741	0	1.90542	1.92355	0	4.60443	0
LotjaGi1g1v0126800	Fructose-bisphosphate aldolase	17158.6	19727.7	29276	30964.9	26568.3	32176.6	37943.9	35904.1	52421.9	26753.8	16201.6	21441.6	24656.9	22763.5	21560.6	27269.2	23416.3	15907.3	30547.8	20121.7	20194
LotjaGi1g1v0126900	NAC domain-containing protein	822.9	869.501	904.959	769.823	767.018	1017.71	823.888	865.766	999.708	1013.56	789.348	1070.79	895.219	930.375	975.656	1144.73	1016.41	962.001	819.778	852.991	808.445
LotjaGi1g1v0127000	Mitochondrial transcription termination factor family protein	83.3312	205.032	160.318	207.551	113.63	223.51	269.935	141.383	190.19	175.114	135.311	128.122	147.964	210.113	122.588	113.104	145.558	157.409	161.994	97.8867	102.701
LotjaGi1g1v0127100	Calcium-binding endonuclease/exonuclease/phosphatase family	10.812	13.4438	4.52522	1.84012	7.92523	6.66054	27.9237	5.72113	0	16.05	17.5562	27.4354	20.4988	10.3376	17.585	15.6985	18.1575	30.3672	23.5082	15.9823	25.9507
LotjaGi1g1v0127200	WAT1-related protein	0	0	0	0	0	0	3.9912	6.68066	0	4.0216	0	0	0	0	0	0	8.59981	2.8456	0.941509	0	0
LotjaGi1g1v0127300	50S ribosomal protein L6	4544.48	5488.02	5718.26	4215.62	5714.15	7572.25	8274.09	8076.95	7599.39	5750.24	5618.58	4796.31	6227.84	5127.46	5978.96	4882.76	5190.57	4066.69	5426.26	6708.07	5541.45
LotjaGi1g1v0127400	Receptor-like kinase	277.304	381.019	327.584	355.866	236.9	178.021	182.558	246	192.025	335.011	269.608	244.815	276.635	340.283	268.019	340.822	293.658	293.594	252.858	171.318	287.478
LotjaGi1g1v0127500	Kazal-type serine protease inhibitor	239.687	452.415	491.467	307.467	281.729	171.656	229.27	279.366	303.32	369.662	247.395	404.514	367.232	316.989	271.222	467.961	442.919	355.334	380.955	349.109	424.159
LotjaGi1g1v0127600_LC	2-oxoacid-dependent dioxygenase	0	0	0	0	0	0	0	0	0	0	0	0	0	0	0	0	0	0	0	0	0
LotjaGi1g1v0127700	DNA mismatch repair MUTS family protein	209.589	114.12	115.931	156.997	118.247	160.944	112.535	128.559	54.6076	123.862	154.527	131.755	153.748	139.582	153.518	131.327	138.063	120.705	129.401	134.711	178.215
LotjaGi1g1v0127800	transmembrane protein, putative (Protein of unknown function, DUF599)	195.364	202.606	132.158	58.0322	80.9827	70.8987	101.631	140.158	158.131	314.703	368.238	272.469	274.133	217.055	164.858	141.882	232.635	227.054	238.073	169.883	222.094
LotjaGi1g1v0127900	Ribonuclease P/MRP protein subunit POP5, putative	66.6773	91.7124	109.551	71.9402	53.6762	80.2302	100.546	105.831	69.9043	101.728	139.237	121.057	70.9193	88.706	86.1406	31.6689	75.1415	84.8789	82.8723	189.028	116.42
LotjaGi1g1v0128000	F-box SKIP31-like protein	406.455	401.782	426.567	432.822	508.707	556.829	339.363	424.805	504.785	722.983	548.374	667.744	556.184	523.312	547.506	464.098	439.84	317.809	512.949	393.271	472.761
LotjaGi1g1v0128100	Response to low sulfur 1 protein	322.803	936.544	772.207	240.564	226.186	318.924	70.7136	123.948	153.568	861.678	1091.81	950.866	388.966	248.91	242.611	55.2928	127.614	118.08	134.613	181.176	121.137
LotjaGi1g1v0128200_LC	Retrovirus-related Pol polyprotein from transposon TNT 1-94	0	0	0	0	0	0	0	0	0	0	0	0	0	0	0	0	0	0	0	0	0
LotjaGi1g1v0128300	Autophagy-related protein 13	514.809	490.372	536.026	594.196	464.514	500.935	500.312	480.042	524.02	470.536	504.51	544.864	461.438	537.864	434.264	461.466	489.393	564.988	471.312	497.521	599.484
LotjaGi1g1v0128400	Spindle assembly checkpoint component	32.3435	24.5989	3.62223	11.9981	14.958	12.5484	0.995207	8.58158	0	3.23436	4.37655	2.03533	6.53499	6.89006	11.7062	3.967	4.75111	2.82554	9.42156	23.9019	5.54047
LotjaGi1g1v0128500	Zinc finger with UFM1-specific peptidase domain protein	44.27	105.372	51.5768	87.3171	42.2774	116.38	92.8051	73.4194	60.629	69.6489	53.5937	46.7179	27.935	37.9065	61.1556	39.1125	37.3375	28.537	50.7452	42.2779	67.7344
LotjaGi1g1v0128600	Vacuolar iron transporter-like protein	483.957	281.341	301.324	180.173	298.573	320.112	311.317	282.235	333.476	273.082	238.066	178.758	222.567	225.713	213.612	156.523	254.596	268.157	282.881	300.475	275.532
LotjaGi1g1v0128700	Calcium-dependent lipid-binding (CaLB domain) family protein, putative	271.095	323.612	314.979	250.418	305.491	352.535	337.9	262.203	320.796	225.872	205.265	208.365	291.753	206.73	315.573	271.436	303.493	294.614	270.918	428.927	241.685
LotjaGi1g1v0128800_LC	#N/A	0	0	0	0	0	0	0	0	0	0	0	0	0	0	0	0	0	0	0	0	0
LotjaGi1g1v0128900	RING finger protein	489.649	538.985	580.071	618.935	477.305	522.519	469.822	488.186	602.747	432.922	398.656	517.09	476.929	537.554	383.578	705.456	477.201	549.011	460.632	572.132	497.91
LotjaGi1g1v0129000	Hydroxyacylglutathione hydrolase	908.654	1348.29	1049.91	974.868	953.477	872.441	916.087	1016.4	954.996	1167.64	1137.85	1208.46	1152.95	1158.56	1004.53	1238.7	1121.63	1074.54	974.489	1086.12	1082.63
LotjaGi1g1v0129100_LC	SAC3/GANP/Nin1/mts3/eIF-3 p25 family	86.4705	138.889	156.573	120.555	127.669	124.931	171.492	194.509	141.533	217.61	160.592	195.113	168.67	145.578	152.377	149.268	111.751	121.383	167.399	162.056	154.72
LotjaGi1g1v0129200	Polyprotein	0	0	0	0	0	0	0	0	0	0	0	0	0	0	0	0	0	0	0	0	0
LotjaGi1g1v0129300_LC	Pol polyprotein	0	0	0	0	0	0	0	0	8.20712	1.60705	0	0	0	0	0	0	0	0	0	0	0
LotjaGi1g1v0129400_LC	low-molecular-weight cysteine-rich 16	0	0	0	0	0	0	0	0	0	0	0	0	0	0	0	0	0	0	0	0	0
LotjaGi1g1v0129500	Ribosomal protein	12944.1	12408.5	14000.3	14795.5	15670.3	17132.3	19644.2	18955.5	20604.7	13542.1	10715.1	9450.22	15621.2	13039.8	11831.2	11999.4	14123.5	12686.1	14920.6	12624.9	12117.4
LotjaGi1g1v0129600	Receptor-like protein kinase	80.7068	267.999	135.717	265.499	132.134	205.175	262.537	233.609	173.588	146.33	171.403	189.874	158.251	202.465	88.8224	163.998	123.614	217.143	155.008	138.326	212.607
LotjaGi1g1v0129700	Receptor-like protein kinase	136.651	66.1064	66.0627	88.3005	51.9556	57.4231	29.922	44.8138	34.917	28.8715	34.2412	107.692	107.132	82.6995	37.6852	137.239	81.2651	163.316	45.1271	46.8146	109.392
LotjaGi1g1v0129800	Receptor-like protein kinase	252.666	202.806	65.1573	190.39	130.331	145.629	108.72	133.488	90.9667	110.663	115.898	143.248	160.228	229.147	97.9834	235.234	144.376	169.031	111.875	165.571	132.574
LotjaGi1g1v0129900	Receptor-like protein kinase	776.183	456.057	353.044	848.069	367.515	634.579	549.903	471.469	316.422	551.569	562.028	906.859	728.271	926.541	428.782	1020.11	931.98	1094.42	733.488	632.148	726.242
LotjaGi1g1v0130000	Phosphate transporter	0	0	0	0	0	0	0	0	0	0	0	0	0	0	0	0	0	0	0	0	0
LotjaGi1g1v0130100	Pentatricopeptide repeat-containing protein family	83.5171	122.082	104.082	115.962	104.775	113.283	78.7629	122.998	116.722	87.5409	89.5044	110.771	81.0769	69.7738	112.186	129.659	82.131	102.399	91.2271	83.3047	113.946
LotjaGi1g1v0130200_LC	MLO-like protein	35.4255	0	7.24002	1.8384	18.5001	14.1323	10.9796	9.53669	20.2125	11.2072	9.66702	6.09444	1.86255	5.17004	6.70349	0	9.57715	5.70977	22.5561	37.7176	8.35328
LotjaGi1g1v0130300_LC	E3 ubiquitin-protein ligase SHPRH	255.79	254.468	220.784	247.237	256.309	286.78	319.336	302.259	229.653	203.327	311.907	222.415	209.508	244.67	236.249	281.579	258.506	254.951	226.469	253.675	292.29
LotjaGi1g1v0130400_LC	H(+)/Cl(-) exchange transporter 4	0	0	0	0	0	0	0	0	0	0	0	0	0	0	0	0	0	0	0	0	0
LotjaGi1g1v0130500	Receptor-like protein kinase	179.05	8.96761	52.4743	55.1335	110.089	9.14112	0	5.72034	26.6355	19.2047	27.2365	24.3701	15.8266	43.9326	6.70166	31.2713	14.3627	12.3689	32.8837	17.14	0
LotjaGi1g1v0130600	Polynucleotidyl transferase, ribonuclease H-like superfamily protein	139.466	170.196	88.7021	190.59	152.302	145.865	163.459	115.369	147.074	138.282	142.097	127.057	157.535	155.908	116.347	161.33	160.313	166.696	126.999	88.9728	118.517
LotjaGi1g1v0130700_LC	DNA helicase ROCK-N-ROLLERS	58.0517	43.7228	51.5754	37.6781	76.6311	28.2567	20.9583	32.419	22.9642	30.4095	32.5126	23.3572	40.9672	31.8764	38.5394	7.81816	30.6452	39.0161	34.7664	31.9991	42.6903
LotjaGi1g1v0130800_LC	SNF2 domain protein/helicase domain protein	772.45	597.479	620.965	740.034	718.947	583.479	502.872	611.147	679.283	527.119	688.369	524.751	631.005	594.089	745.812	580.412	623.894	609.488	551.89	679.555	675.439
LotjaGi1g1v0130900	Methyl esterase 17	332.704	274.188	233.552	454.272	220.042	252.024	324.749	395.681	339.287	454.304	435.615	709.749	505.475	536.592	240.135	836.47	585.046	731.663	509.181	532.283	542.067
LotjaGi1g1v0131000	Extra-large G-like protein, putative (DUF3133)	459.763	262.442	227.089	303.995	181.479	116.241	161.747	173.539	7.34685	95.0867	148.59	61.9289	189.867	100.804	106.435	159.931	111.218	221.113	77.0204	96.0561	104.948
LotjaGi1g1v0131100	ABC1 family kinase	396.846	575.097	470.513	733.089	591.201	486.556	542.974	505.135	416.835	544.691	517.146	506.018	489.801	758.198	546.336	705.819	598.023	688.393	597.244	492.093	665.079
LotjaGi1g1v0131200	E3 ubiquitin-protein ligase SHPRH	525.468	315.1	425.866	358.619	376.52	313.379	275.947	272.862	342.474	299.086	294.216	273.342	318.072	321.891	342.773	284.399	368.291	292.555	371.085	297.811	279.999
LotjaGi1g1v0131300_LC	Zinc finger protein ZAT5	13.7636	11.2061	2.71626	4.60291	0.880873	13.33	10.9728	10.4927	3.67762	9.638	15.8039	34.5645	10.2545	13.7885	12.5644	0	10.5126	17.0803	11.2896	11.4182	14.8313
LotjaGi1g1v0131400	UPF0176 protein	170.919	132.138	200.027	248.559	245.63	264.163	313.994	233.6	282.183	227.439	200.893	158.555	180.823	194.672	165.744	121.918	187.085	155.388	204.12	184.817	162.064
LotjaGi1g1v0131500	Chalcone synthase	0	0	0	0	0	0	0	0	0	0	0	0	0	0	0	0	0	0	0	0	0
LotjaGi1g1v0131600_LC	#N/A	0	0	0	0	0	0	0	0	0	0	0	0	0	0	0	0	0	0	0	0	0
LotjaGi1g1v0131700	APO protein 2	470.611	289.731	298.666	201.27	264.947	262.015	331.741	239.738	267.457	240.526	292.357	272.31	283.802	295.736	375.391	208.079	264.249	267.511	326.51	322.563	302.517
LotjaGi1g1v0131800	FBD-associated F-box protein	126.709	86.2225	158.394	116.001	74.8323	168.347	173.437	163.996	176.483	146.291	135.091	171.773	151.934	117.147	117.189	125.878	125.981	121.259	131.696	143.738	150.939
LotjaGi1g1v0131900_LC	WRKY family transcription factor	7.80029	0	0.903355	0.922559	1.75354	7.53576	0	0.950752	0	0	0.870765	1.01595	0	3.43436	0.832739	3.99044	0	0	0	0	0
LotjaGi1g1v0132000_LC	WRKY transcription factor 55	1.90029	0	0	0	0	0.830717	0	0	0	0	0	0	0	0	0	16.1249	0	0	0	0	0
LotjaGi1g1v0132100	Transmembrane protein 87A	188.225	73.0111	225.048	96.5245	137.333	138.732	140.983	148.187	227.597	118.294	128.494	93.7334	127.06	97.0402	177.991	122.007	100.105	69.4502	155.108	120.179	214.648
LotjaGi1g1v0132200	Glycerol-3-phosphate dehydrogenase [NAD(P)+]	74.5723	2.67405	12.7702	8.72374	14.9712	15.7169	29.0949	16.4876	81.2884	51.9922	34.738	74.9689	31.0309	25.3725	27.2384	11.1187	7.26624	27.7072	25.7006	12.853	31.4258
LotjaGi1g1v0132300	Sucrose transporter	1081.92	1689.07	1923.8	1664.92	1272.65	1174.18	1488.64	1651.45	1863.12	2133.87	1660.17	2013.15	1943.61	1705.76	1399.72	2450.36	1789.52	1920.41	1799.82	1447.41	1663.21
LotjaGi1g1v0132400	Protein DETOXIFICATION	19.4593	12.0125	26.1182	50.052	65.3373	83.7193	4.61948	14.939	4.26245	12.5605	13.0339	25.1316	8.44942	1.42076	14.4895	30.455	10.5781	2.34988	7.7519	0	0
LotjaGi1g1v0132500	Glutamyl-tRNA reductase	462.608	395.79	537.079	2493.92	1620.33	1200.97	847.958	737.06	596.388	2681.25	2149.86	2438.67	1417.2	2047.75	1400.85	1037.29	885.411	886.221	406.556	402.491	416.373
LotjaGi1g1v0132600_LC	Serine/threonine-protein phosphatase 6 regulatory subunit 3	27.5471	14.5732	9.04848	32.1677	29.9469	25.7678	21.9547	17.163	4.59302	19.211	22.8443	27.4207	28.8652	15.5073	10.891	19.5527	13.4045	21.8812	16.9145	25.1395	23.1982
LotjaGi1g1v0132700_LC	RNA-directed DNA polymerase (Reverse transcriptase)	9.83073	0	1.81022	2.76018	0.880676	5.8277	0.997417	5.72162	0	0	0	0	0	0.861549	0	0	4.77947	0	2.82108	0	0
LotjaGi1g1v0132800	Auxin-responsive protein	1528.74	1657.59	1654.68	1437.34	1896.7	1718.11	2123.77	1943.44	2233.69	1558.49	1484.16	1345.54	1592.37	1395.24	2022.14	1571.28	1449.07	1364.67	1670.52	1743.92	1589.48
LotjaGi1g1v0132900_LC	RNA-directed DNA polymerase (Reverse transcriptase)	0	0	0	0	0	0	0	0	0	0	0	0	0	0	0	0	0	0	0	0	0
LotjaGi1g1v0133000_LC	HAT transposon superfamily	1.94003	0	7.26177	4.67968	25.4638	4.26708	0	0	0	0	0	0	0	0	0	0	0.929201	0	0	0	0
LotjaGi1g1v0133100_LC	Sec14p-like phosphatidylinositol transfer family protein	24.2791	0	20.8558	23.31	21.9413	0.849291	0	0.953495	0.923453	0.830446	6.9344	2.04638	1.87971	1.72117	0	0	1.86523	3.67549	3.7944	5.63648	0
LotjaGi1g1v0133200	Hydroxyproline-rich glycoprotein family protein	523.969	529.956	703.166	453.48	587.355	528.496	744.038	533.951	749.81	564.66	542.568	621.782	834.722	662.455	1060.19	709.834	602.267	681.673	572.566	895.147	759.21
LotjaGi1g1v0133300_LC	Kinase family protein	8.81876	4.47348	5.44167	1.85112	1.76119	0	0	0.954684	8.29589	2.43831	7.00064	2.03942	1.87131	4.31104	9.202	0	1.89719	2.81807	5.66548	0	1.84558
LotjaGi1g1v0133400	Transcription factor bHLH	0	15.6746	0	0	3.52127	3.33449	0	2.86034	0	4.0207	7.01633	1.01648	9.322	6.02941	0.836975	11.8084	11.4486	13.2564	3.76308	21.6703	24.9961
LotjaGi1g1v0133500	Phosphoglycerate mutase family protein	377.397	501.857	404.543	359.754	389.193	353.032	350.011	357.555	226.987	430.195	536.285	402.382	430.475	406.594	488.156	522.08	415.639	425.997	419.388	503.385	495.78
LotjaGi1g1v0133600_LC	basic helix-loop-helix (bHLH) DNA-binding superfamily protein	30.4501	0	28.0552	6.44314	7.92295	7.49852	1.99351	16.2075	6.4334	5.62437	9.64955	16.2601	2.79587	6.89046	6.69632	7.86335	5.72719	4.73769	16.9295	13.6897	19.4472
LotjaGi1g1v0133700	L-ascorbate oxidase	291.35	117.745	110.382	99.2112	170.016	119.604	146.748	137.305	158.889	172.69	316.455	289.372	140.558	141.295	164.243	70.269	148.546	223.846	143.729	224.08	168.985
LotjaGi1g1v0133800_LC	Elongation factor P	0	0	3.6173	0	2.63627	0.835207	0	0	0	11.3001	0	1.01622	3.72889	2.58038	3.34048	7.91836	5.69569	3.76407	7.52637	15.9162	0
LotjaGi1g1v0133900_LC	Octicosapeptide/Phox/Bem1p domain-containing protein	28.5013	59.3715	17.1953	29.4428	30.8184	26.6439	59.831	52.4414	12.8657	42.538	40.375	18.2901	51.2471	31.0114	66.1481	31.4033	77.3949	38.8995	36.6729	35.3853	20.3872
LotjaGi1g1v0134000_LC	TRAF-like superfamily protein	0	0	3.61978	2.76448	0	1.66954	0.995442	20.0141	3.67704	6.44866	0	0	0.932495	6.88733	1.67236	0	0	2.83154	0	0	5.54484
LotjaGi1g1v0134100	Octicosapeptide/Phox/Bem1p domain-containing protein	126.735	294.542	348.455	271.531	247.402	212.446	137.574	145.881	227.02	198.432	112.306	200.212	221.813	156.774	175.803	385.211	246.336	172.509	219.15	262.435	215.817
LotjaGi1g1v0134200	Glycine-rich domain-containing protein 1	127.841	58.2751	29.8624	53.3315	23.7783	59.891	20.9499	43.8606	42.2631	33.6577	49.1814	80.249	21.4223	39.628	27.64	54.8364	22.9589	66.5174	19.7393	3.42652	24.1124
LotjaGi1g1v0134300	Non-specific serine/threonine protein kinase	190.407	204.371	154.041	293.327	192.802	260.309	143.039	134.363	144.153	111.348	138.612	108.851	103.345	126.285	163.306	100.099	87.909	130.631	150.533	120.643	62.2758
LotjaGi1g1v0134400	Pentatricopeptide repeat-containing protein	16.7295	0	0	0	7.92939	14.967	0.998215	10.4916	0.918884	2.40225	12.3041	0	2.79428	7.75591	10.8941	0	19.154	19.0314	9.39987	0	7.42536
LotjaGi1g1v0134500	Serine hydroxymethyltransferase	1843.34	1765.32	1776.24	1512.48	1716.67	1729.23	1618.07	1827.78	1789.2	1694.27	1570.88	1188.86	1428.61	1397.35	1833.79	1791.32	1328.56	1173.69	1820.25	1609.53	1469.48
LotjaGi1g1v0134600	AGAMOUS-like MADS-box transcription factor	603.914	255.433	460.758	524.425	526.952	390.121	528.35	421.506	454.858	504.056	687.461	584.559	381.66	629.066	531.483	662.448	530.696	443.285	451.1	432.565	249.958
LotjaGi1g1v0134700_LC	Retrovirus-related Pol polyprotein from transposon TNT 1-94	140.674	81.8291	49.7675	97.4318	81.9114	82.303	107.77	99.1637	52.3623	78.4636	99.2759	81.2503	82.876	76.6743	181.787	35.2067	44.9927	74.1879	88.3366	115.402	103.916
LotjaGi1g1v0134800	histone acetyltransferase of the CBP family 5	312.549	349.298	297.568	208.552	219.783	191.432	220.799	124.414	189.21	265.049	461.353	501.129	330.751	392.154	302.911	252.608	357.473	289.893	336.573	209.69	377.491
LotjaGi1g1v0134900	TRAF-type zinc finger domain-containing protein 1	476.931	377.029	694.773	727.326	546.638	589.528	502.466	559.349	490.633	725.522	518.307	703.919	530.619	654.141	513.085	617.224	468.031	622.401	529.416	492.69	387.502
LotjaGi1g1v0135000_LC	LINE-1 reverse transcriptase-like protein	0	0	0	0	0	0	0	0	0	0	0	0	0	0	0	0	2.87916	0	0	0	0
LotjaGi1g1v0135100_LC	Kinase, putative	0	0	0.906852	0	0	0	0	5.73168	0.920976	0	0	0	0	0	0.838606	0	0.955983	1.89767	1.8851	0	0.927623
LotjaGi1g1v0135200	Transcription initiation factor IIA subunit 2	709.08	962.785	916.264	705.553	571.41	813.488	936.048	980.552	1011.45	933.66	838.097	891.052	907.471	1088.96	960.646	1099.26	1389.56	985.247	1032.8	961.025	960.811
LotjaGi1g1v0135300	E3 ubiquitin-protein ligase	2362.02	1808.02	2147.75	2843.94	2691.37	2143.4	2069.88	2236.89	2259.01	1700.96	1727.83	2035.38	2213.05	1970.75	1989.64	1750.73	1952.43	2047.73	2232.45	1951.03	2080.86
LotjaGi1g1v0135400	HVA22-like protein	239.734	303.517	345.735	254.943	300.234	325.71	218.336	249.81	287.672	329.316	288.684	296.75	220.87	253.252	283.808	349.737	220.59	326.126	246.414	237.352	181.563
LotjaGi1g1v0135500	HVA22-like protein	484.568	374.249	222.789	119.185	175.021	60.3335	176.984	139.196	62.5856	284.597	218.562	156.791	165.344	83.524	287.441	143.388	155.481	170.909	135.752	246.678	273.837
LotjaGi1g1v0135600	Golgi-body localization protein domain isoform 1	657.468	307.053	445.746	494.233	620.888	343.399	223.674	317.783	304.731	360.589	501.867	429.763	355.362	335.206	425.011	336.648	380.984	411.977	355.542	413.972	363.244
LotjaGi1g1v0135700	carboxyl-terminal peptidase, putative (DUF239)	0	0	0	0	0	0	0	0	0	0	0	0	0	0	0	0	0	0	0	0	0
LotjaGi1g1v0135800_LC	Retrovirus-related Pol polyprotein from transposon TNT 1-94	0	0	0	0	1.76679	0	7.96955	0	0	0	0	0	0	0	0	0	0	0	0	0	0
LotjaGi1g1v0135900	Retrovirus-related Pol polyprotein from transposon TNT 1-94	0	0	2.71396	0	0	0	0	0	0	0	0	0	0	0	0	0	0	0	0	0	0
LotjaGi1g1v0136000_LC	Non-specific serine/threonine protein kinase	9.80575	0	1.80993	4.60776	7.03763	1.66969	0	0	0	0	1.75146	0	0	0	0	0	0	0	0	0	0
LotjaGi1g1v0136100_LC	Gag-pol polyprotein	0	0	0	0.917932	0	0	0	0	0	0	0	0	0	0	0	0	0	0	0	0	0
LotjaGi1g1v0136200_LC	Protein FAR1-RELATED SEQUENCE 5	68.8077	74.8493	34.6272	18.2018	105.059	35.4863	19.4748	46.5706	28.3861	34.3576	56.305	23.0209	28.2366	42.2455	58.0639	36.5564	54.8957	49.0096	23.2458	39.873	36.1661
LotjaGi1g1v0136300	GATA transcription factor	142.286	135.402	236.274	235.926	242.916	208.68	229.092	294.615	283.215	249.802	224.348	193.212	227.579	220.49	249.32	209.231	295.295	269.307	261.675	231.342	237.687
LotjaGi1g1v0136400_LC	Galactose oxidase/kelch repeat superfamily protein	0	0	0	2.8605	0	0	0	0	0	0	1.74635	0	0	1.74598	0	0	4.67024	2.74874	0.968166	1.13668	0
LotjaGi1g1v0136500	Protein kinase family protein	461.452	573.993	594.477	526.587	418.385	492.017	403.192	512.983	515.32	529.794	463.953	523.003	486.958	571.19	461.63	480.855	558.292	680.364	518.684	602.256	510.413
LotjaGi1g1v0136600	Hydroxyproline-rich glycoprotein family protein, putative	168.931	127.647	163.827	180.462	135.575	218.38	226.252	245.041	211.419	191.343	163.148	168.731	140.756	142.126	156.525	177.068	192.759	166.697	205.079	220.151	224.071
LotjaGi1g1v0136700	Protein VERNALIZATION INSENSITIVE 3	253.642	92.9978	165.609	140.727	172.599	147.3	175.544	129.674	131.398	115.483	108.871	124.963	82.9104	84.4225	119.756	86.2613	67.8817	86.408	93.074	150.722	132.57
LotjaGi1g1v0136800_LC	Zinc finger family protein	0	0	0	0	0.881089	0	0	0	0	0	0	0	0	0	0	0	0	0	0	0	0
LotjaGi1g1v0136900	Kinase interacting (KIP1-like) family protein	8.85035	11.2057	0	0	0	2.49374	2.99259	0.953235	0	3.20252	0	1.0154	0.930996	3.44506	0	0	0	0	8.45598	0	9.2745
LotjaGi1g1v0137000	Oxygen-dependent choline dehydrogenase	502.961	671.914	555.727	494.329	568.744	442.457	541.286	393.783	401.666	404.997	561.477	490.899	621.675	590.911	624.488	711.712	816.192	766.619	689.471	839.708	750.173
LotjaGi1g1v0137100	Kinesin-like protein	1049.97	495.563	980.817	936.328	1429.61	1074.39	703.659	651.243	764.213	453.609	530.806	386.894	593.981	458.337	521.989	207.095	426.255	412.171	629.507	601.198	584.757
LotjaGi1g1v0137200	Sentrin-specific protease	555.932	310.596	430.818	467.675	490.249	413.113	495.172	485.512	421.258	422.761	497.49	494.322	492.719	454.746	496.968	423.228	504.916	540.287	462.423	452.994	500.277
LotjaGi1g1v0137300	hAT transposon superfamily	0	0	0	0	0	0	0	0	0	0	0	0	0	0	0	0	0	0	0	0	0
LotjaGi1g1v0137400	MADS-box transcription factor	89.4236	79.9229	60.6175	151.069	162.45	52.847	65.8379	87.8671	53.8952	50.4839	157.819	46.4527	53.2706	66.1713	88.386	36.2612	36.8321	213.171	54.4774	61.4414	52.651
LotjaGi1g1v0137500	Eukaryotic translation initiation factor 3 subunit G	1727.73	2031.57	2180.63	2314.07	2347.58	2792.86	2844.55	2729.74	2812.41	2598.54	2179.48	2225.57	2451.45	2011.19	1999.15	2306.12	2157.33	1869.1	2007.23	2169.58	2037.55
LotjaGi1g1v0137600	Redox-regulatory protein FAM213A-like protein	76.6635	54.893	175.571	102.123	97.7402	131.541	71.8005	120.139	65.2457	178.149	316.876	408.466	76.4016	154.196	122.252	137.358	140.475	112.922	84.6263	38.8123	85.2625
LotjaGi1g1v0137700	Basic helix-loop-helix transcription factor	35.3465	14.553	31.6811	14.7365	44.8942	50.0364	10.9612	35.278	11.0319	54.7141	98.2086	71.163	48.4824	15.5042	52.7243	23.6367	20.9803	33.1224	15.0548	30.7881	33.3193
LotjaGi1g1v0137800	Carbonic anhydrase	248.556	133.065	52.2718	244.636	343.458	149.411	28.3554	260.099	49.122	231.25	445.923	232.395	171.702	184.222	225.331	147.391	213.794	267.685	104.111	59.0058	110.342
LotjaGi1g1v0137900	AP-4 complex subunit mu	568.232	674.51	635.288	695.364	700.96	649.128	796.925	660.765	671.693	603.089	646.194	523.22	579.444	595.264	530.943	560.716	582.243	587.752	604.514	601.741	642.446
LotjaGi1g1v0138000	AT hook motif DNA-binding family protein	31.4624	99.727	65.1565	39.5469	33.4639	74.0548	148.624	72.465	153.445	46.5026	36.0009	73.1454	32.6032	28.4283	29.3123	78.3924	49.7255	41.79	69.5662	77.6523	95.4988
LotjaGi1g1v0138100	Ubiquitin carboxyl-terminal hydrolase family protein	329.534	272.38	213.55	195.794	251.896	229.471	194.578	208.816	214.047	208.999	224.017	198.053	188.107	185.223	254.663	125.204	197.181	160.718	176.679	228.506	178.129
LotjaGi1g1v0138200	Universal stress protein	791.642	1175.15	770.478	1238.42	816.094	858.799	810.494	976.814	909.656	1189.7	911.42	1257.19	1090.31	1439.37	837.375	1447.17	1221.38	1501.95	1036.98	849.959	1220.48
LotjaGi1g1v0138300_LC	Polynucleotidyl transferase, ribonuclease H-like superfamily protein	0	0	0	0	0.872032	0	0	0	0	0	0	0	1.88016	0	0	0	0	0	0	0	0
LotjaGi1g1v0138400	RING finger protein	561.573	773.51	596.517	648.457	544.88	686.417	795.141	742.743	671.126	659.112	746.154	827.555	711.42	793.29	666.141	953.61	841.946	889.398	715.139	667.023	708.891
LotjaGi1g1v0138500	Pesticidal crystal cry8Ba	542.992	503.271	715.256	744.039	737.935	852.839	662.986	589.613	749.852	495.709	677.481	612.301	535.573	471.172	703.59	327.871	433.099	454.302	582.949	671.755	497.251
LotjaGi1g1v0138600_LC	Transcription factor protein	0	0	7.26166	6.49186	0	1.68385	0	0	0	0	2.62339	1.02101	1.87405	0	2.50942	0	0.946731	6.55717	0.945645	0	11.0617
LotjaGi1g1v0138700_LC	#N/A	0	0	0	0	0	0	0	0	0	0	0	0	0	0	0	0	0	0	0	0	0
LotjaGi1g1v0138800	Glucose-6-phosphate isomerase	641.397	904.605	861.429	753.717	753.937	779.798	776.346	756.124	774.41	736.594	673.847	676.408	721.673	708.16	865.375	770.631	806.999	663.889	730.186	754.113	749.679
LotjaGi1g1v0138900_LC	Chaperone protein dnaJ	130.518	182.408	124.925	139.151	124.981	154.409	169.336	143.971	173.787	160.333	222.608	174.903	138.034	174.843	124.663	185.506	157.191	173.894	123.303	151.578	135.963
LotjaGi1g1v0139000	Cyclin-like protein	139.606	81.795	84.1615	62.5434	73.0909	97.363	70.8176	81.9998	116.695	106.653	94.8257	103.626	73.5931	123.188	128.132	66.649	70.7543	97.8104	79.9104	74.2215	60.2613
LotjaGi1g1v0139100_LC	Polynucleotidyl transferase, ribonuclease H-like superfamily protein	6.87408	15.6743	15.3875	10.1295	18.4867	16.6743	15.9455	10.4881	18.3853	20.1068	14.9092	8.13223	7.45801	22.3953	4.18484	15.7481	20.0333	10.4145	13.1715	11.405	4.62868
LotjaGi1g1v0139200_LC	Cysteine-rich receptor-like protein kinase 13	27.4959	66.0553	50.6884	8.28795	27.2898	17.5084	20.9283	21.9296	15.6276	28.1507	50.8657	32.5292	33.5614	26.702	42.6849	23.6235	22.8945	17.9879	22.58	30.793	32.4
LotjaGi1g1v0139300	Transcription factor	3734.74	3795.86	3735.19	2705.66	2641.52	2735.38	2188.54	2555.38	3345.51	2825.36	3247.53	3063.95	2962.8	2667.27	3536.29	2795.67	2796	3250.14	2986.28	3134.56	2949.09
LotjaGi1g1v0139400	RING/FYVE/PHD zinc finger-containing protein	276.685	361.411	218.174	189.874	280.751	333.96	369.5	266.011	238.17	291.804	477.552	493.233	329.271	315.228	276.073	327.824	351.404	398.625	260.756	225.612	229.325
LotjaGi1g1v0139500	Glutathione s-transferase, putative	342.404	534.824	244.43	654.454	581.735	385.756	488	398.539	370.597	391.006	449.489	500.365	396.445	581.36	332.952	525.41	541.81	522.297	439.629	374.861	372.628
LotjaGi1g1v0139600	Zinc finger homeodomain protein 1	12.7214	0	0	0	0	0	3.97372	0	0	0.804995	2.62181	0	0.93087	0	6.6762	7.89174	0	0	1.87886	0	0
LotjaGi1g1v0139700_LC	zinc finger (CCCH-type) family protein / RNA recognition motif (RRM)-containing protein	0	0	0	0	0	0	0	0	0	0	0	0	0	0	0	0	0	0	0	0	0
LotjaGi1g1v0139800	Heat shock protein	184.482	351.373	173.811	100.453	122.338	72.6201	133.472	115.367	116.78	229.655	240.999	233.888	223.847	168.813	188.245	292.131	253.384	149.301	225.906	192.596	197.92
LotjaGi1g1v0139900	Transport inhibitor response 1-like protein	1212.99	1313.78	1554.55	1396.17	1550.17	1360	886.134	1237.64	1456.94	1918.99	1755.4	1690.99	1249.63	1214.73	1322.8	1040.42	913.319	897.946	1060.95	1149.49	1065.18
LotjaGi1g1v0140000	Mitochondrial carrier protein, expressed	152.167	178.32	142.884	201.883	175.014	214.59	219.456	165.49	158.725	202.362	233.714	132.279	166.583	160.2	166.39	150.291	141.364	175.07	134.66	161.61	170.809
LotjaGi1g1v0140100_LC	Retrotransposon protein, putative, Ty3-gypsy subclass	98.0906	22.3727	67.879	27.6442	44.8735	10.0161	0	3.81279	18.3868	12.8939	10.5123	24.4011	24.2459	3.44423	0	7.89715	18.0896	15.1101	24.4689	7.97421	12.9425
LotjaGi1g1v0140200	Dihydrofolate reductase-like protein	77.6526	97.4684	54.2996	43.2376	47.5504	39.1242	49.8644	49.5811	26.6488	68.1962	76.3722	95.508	98.7579	72.3609	92.1118	86.314	119.47	86.3702	54.5341	54.7984	42.6356
LotjaGi1g1v0140300	Bet1-like protein family	601.844	727.326	543.856	470.781	424.489	652.13	647.46	471.025	499.804	592.192	616.533	763.883	622.172	673.677	639.076	622.75	914.558	841.004	649.51	696.737	636.209
LotjaGi1g1v0140400	Phosphoribosylaminoimidazole-succinocarboxamide synthase	273.269	206.145	268.781	308.171	279.141	292.998	345.071	368.044	379.511	240.67	265.118	200.157	275.77	253.264	294.763	156.914	256.163	214.522	273.604	380.178	211.334
LotjaGi1g1v0140500	Chaperone protein DNAj, putative	96.9451	123.056	138.328	93.6955	137.818	144.326	176.475	154.128	112.751	104.627	125.116	111.553	125.188	123.292	113.781	104.736	101.644	109.471	157.873	127.935	183.533
LotjaGi1g1v0140600	Purine permease	0	0	0	0	0	1.66357	0	0	0	0.80234	0	0	0	0	0	0	1.90417	0	0	0	0
LotjaGi1g1v0140700	2-oxoglutarate (2OG) and Fe(II)-dependent oxygenase superfamily protein	135.49	119.78	265.217	176.844	73.0624	124.264	137.51	115.368	205.012	117.484	145.554	200.276	166.895	179.158	210.894	169.416	200.253	158.028	236.177	212.089	143.452
LotjaGi1g1v0140800_LC	Alanine--glyoxylate aminotransferase 2, mitochondrial	0	0	0	0	0	0	0	0	0	0	0	0	0	0	0	0	0	0	0	0	0
LotjaGi1g1v0140900_LC	Glutamyl-tRNA(Gln) amidotransferase subunit E	4.9007	0	0	0	0.881897	0	0	0	0	1.63589	2.62594	2.04513	2.8155	0	2.51228	0	0	0.937114	0	3.41419	4.61309
LotjaGi1g1v0141000_LC	Retrovirus-related Pol polyprotein from transposon TNT 1-94	0	0	0	0	0	0	0	0	0	0	0	0	0	0	0	0	0	0	0	0	0
LotjaGi1g1v0141100	H+-transporting two-sector ATPase, alpha/beta subunit, central region, related	0.981293	0	15.3842	0	0	2.50219	0	2.85952	2.75745	5.63461	0	2.03291	2.79673	4.30533	5.01918	0	2.85858	0	0	0	6.47461
LotjaGi1g1v0141200	Ring finger protein, putative	0	0	3.61157	0	0	0	0	3.80443	0	0.802075	0	0	0.929887	0	0	0	0	0	0	0	0
LotjaGi1g1v0141300_LC	RP/EB family microtubule-associated protein	4.91964	0	14.4753	5.51255	14.9726	16.6165	0	9.53392	0	7.99913	6.15103	22.3377	4.65447	12.9215	5.0266	23.4417	0.957773	3.80718	4.69725	0	8.35273
LotjaGi1g1v0141400_LC	L-rhamnose mutarotase	835.607	581.235	653.469	693.795	787.642	553.05	477.175	560.627	504.699	435.526	555.691	544.964	508.063	517.393	659.573	447.187	536.44	471.641	540.487	624.56	484.927
LotjaGi1g1v0141500	Basic helix loop helix (BHLH) DNA-binding family protein	338.035	398.757	366.541	335.883	272.952	270.666	340.003	312.74	294.089	256.929	339.627	216.448	260.919	323.03	213.5	270.997	343.878	442.907	355.479	473.635	371.534
LotjaGi1g1v0141600	Ring finger protein, putative	144.441	184.808	225.358	91.1092	55.4697	97.451	126.622	110.603	213.22	175.868	129.874	212.391	63.3689	85.2794	215.167	172.854	108.88	129.908	151.414	157.486	183.434
LotjaGi1g1v0141700_LC	Orotidine 5'-phosphate decarboxylase	0	0	0	0	0	0	0	0	0	0	0	0	0	0	0	0	0	0	0	0	0
LotjaGi1g1v0141800_LC	Retrovirus-related Pol polyprotein from transposon TNT 1-94	0	0	0	0	0	0	0	0	0	0	0	0	0	0	0	0	0	0	0	0	0
LotjaGi1g1v0141900	Carboxypeptidase	0	4.4794	10.8594	20.2456	29.0513	4.99749	27.9116	19.0671	17.4604	16.8653	14.0376	21.3389	5.59095	18.0872	6.69668	11.7874	4.77409	11.3751	6.58274	6.84582	2.77868
LotjaGi1g1v0142000_LC	ATPase E1-E2 type family protein / haloacid dehalogenase-like hydrolase family protein	399.464	274.475	204.125	161.671	225.431	149.869	174.722	161.057	169.124	217.87	303.073	272.773	188.581	256.197	286.327	200.249	245.855	310.902	239.116	181.651	236.402
LotjaGi1g1v0142100_LC	Cadherin EGF LAG seven-pass G-type receptor 2	0	0	0	0	0	0	0	0	0	0	0	0	0	0	0	0	0	0	0	0	0
LotjaGi1g1v0142200	O-fucosyltransferase family protein	966.073	817.245	734.719	1245.4	1653.13	1184.59	1141.1	956.964	1090.58	634.54	1067.21	669.963	565.401	731.191	878.639	722.556	669.222	682.261	684.435	730.112	789.394
LotjaGi1g1v0142300	Cytochrome c oxidase subunit 6B	2855.34	3331.31	2448.33	2666.21	2842.74	3224.47	3792.66	3812.92	3484.63	2648.55	2838.64	3108.2	2749.75	2257.67	2764.82	2828.4	2792.54	2388.2	2858.75	3333.32	3078.02
LotjaGi1g1v0142400	14-3-3 protein	10940.4	12465	16854.9	16726.1	14136.7	14476.6	14972.3	13364.6	17439.5	15143.1	10923.5	13700.7	13213.1	14019.8	11695.4	16134.6	14794.2	13553.4	16370.2	10808.6	11838.8
LotjaGi1g1v0142500	Adenylate kinase	170.088	194.675	149.877	88.0539	217.714	210.144	252.863	151.661	160.148	173.132	171.566	188.466	241.357	143.079	190.651	134.444	119.291	140.745	155.075	152.891	250.51
LotjaGi1g1v0142600_LC	Glycine dehydrogenase (decarboxylating)	95.6267	62.4226	33.5253	40.788	19.3307	53.0592	24.7984	25.7393	14.7435	32.7083	33.1123	57.1058	26.2103	43.898	32.531	24.1916	48.0443	38.1803	48.1801	63.4446	29.3824
LotjaGi1g1v0142700	Protein kinase	329.128	374.066	376.51	215.377	192.817	232.429	331.98	256.484	237.127	381.567	426.427	431.922	314.073	319.579	384.262	322.281	317.967	413.299	317.901	371.986	421.463
LotjaGi1g1v0142800_LC	Transposon protein, putative, CACTA, En/Spm sub-class, expressed	0	0	0	0	0	0	0	0	0	0	0	0	0	0	0	0	0	0	0	0	0
LotjaGi1g1v0142900_LC	Dihydroxy-acid dehydratase	1.96318	21.2701	3.62347	0	0	1.67127	0	0.954024	3.68079	4.03463	0	2.03537	3.7338	0	3.3481	0	0.952586	4.7239	0	4.55983	0
LotjaGi1g1v0143000	Phospho-2-dehydro-3-deoxyheptonate aldolase	6500.38	6392.9	10605.4	10168.6	7245.97	6165.01	5661.18	5581.1	8829.21	8962.15	5794.54	9030.8	7060.99	8567.97	7199.94	12169.6	7644.03	6858.93	7523.12	6341.27	6145.02
LotjaGi1g1v0143100	F-box protein	0	0	7.25079	10.1609	0	0	0	1.90869	11.0505	0	7.88495	1.01855	0	0	2.51072	0	0	0	0	5.69609	1.84851
LotjaGi1g1v0143200_LC	Glycosyltransferase	0	0	0	0	0.880814	0	5.9847	0	0	0.803172	0	0	0	0	0	0	0	0	0	7.99204	4.63436
LotjaGi1g1v0143300	Ubiquitin carboxyl-terminal hydrolase family protein	90.4509	90.7603	60.6322	92.8931	152.347	95.6951	115.704	121.093	52.3742	98.6278	135.217	85.338	128.553	124.05	137.346	78.404	139.603	140.552	112.813	116.474	122.38
LotjaGi1g1v0143400	Glycosyltransferase	0	0	0	0	0	0	0	0	0	0	0	0	0	0	0	0	0	0	0	0	0
LotjaGi1g1v0143500_LC	Retrovirus-related Pol polyprotein from transposon TNT 1-94	10.4107	0	0	2.79171	0	0.851705	0	0	0	0	0	0	0	0	0	0	0	0	0	0	0
LotjaGi1g1v0143600_LC	fanconi anemia group D2 protein	0	0	0	0	0	0	0	0	0	0	0	0	0	0	0	0	0	0	0	8.00882	0
LotjaGi1g1v0143700	Protein yippee-like	87.0206	72.75	73.7119	41.0206	62.9158	95.1643	79.1331	69.0417	74.3529	60.808	54.1993	61.8083	86.5234	40.5612	43.7256	62.0735	70.0958	48.8066	62.7827	77.5173	84.0012
LotjaGi1g1v0143800	Zinc finger family protein	0	0	0	0	0	0	0	0	0	0	0	0	0	0	0	0	0	0	0	0	0
LotjaGi1g1v0143900	RNA binding protein, putative	519.651	330.48	536.767	325.365	529.31	119.073	273.246	316.833	360.904	437.338	334.177	291.769	370.767	428.496	409.015	308.982	297.381	387.906	627.005	211.465	415.327
LotjaGi1g1v0144000_LC	zinc finger MYM-type-like protein	0	0	0	0	0	0	0	0	0	0	0	0	0	0	0	0	0	0	0	0	0
LotjaGi1g1v0144100	S-adenosyl-L-methionine-dependent methyltransferases superfamily protein	1130.25	1134.36	870.486	973.451	997.014	937.002	1262.26	1136.57	1042.67	963.308	1174.56	893.777	942.397	1075.16	1004.41	602.538	961.98	1090.8	901.251	1151.67	1060.43
LotjaGi1g1v0144200	Leucine-rich repeat-containing protein	24.5815	8.9646	26.2433	21.1516	18.4935	1.66399	24.938	9.53488	18.3762	10.4214	13.1719	8.12702	4.65742	14.6449	30.9882	31.35	16.2584	9.49924	7.52037	15.9882	8.3452
LotjaGi1g1v0144300	Alpha/beta-hydrolase superfamily protein	272.999	284.377	162.926	231.138	181.346	193.422	198.322	197.367	92.8458	262.193	306.076	192.124	246.115	310.95	266.992	232.286	310.038	395.748	351.868	299.951	241.616
LotjaGi1g1v0144400_LC	Glycosyltransferase	200.385	191.487	101.372	57.0775	111.81	97.5014	153.506	122.044	121.33	144.667	140.36	109.77	171.504	105.088	122.214	133.725	145.081	132.642	185.309	274.939	251.888
LotjaGi1g1v0144500	F-box protein	0	0	6.34775	0	0.880657	0	0	0	0	0	0	0	0	0	0.836689	0	0	0	0	0	0
LotjaGi1g1v0144600_LC	B-block binding subunit of TFIIIC	17.7166	2.24309	7.24286	12.8755	0.881242	0	0.998404	0.954015	0	0	0.879011	0	0	6.8958	6.70543	0	0.957782	0	0.940271	8.00238	0
LotjaGi1g1v0144700	Protein EXORDIUM-like 1	16.7296	75.1222	155.626	194.789	50.209	41.5427	35.9329	130.63	97.3616	26.3968	98.433	368.606	66.099	51.6924	9.21676	918.07	180.101	284.658	152.204	145.165	248.771
LotjaGi1g1v0144800	Protein EXORDIUM-like 1	197.968	197.62	272.313	434.418	171.429	162.559	173.625	183.273	320.755	412.991	149.626	315.182	305.318	288.217	160.185	380.475	275.032	569.672	169.132	152.586	242.035
LotjaGi1g1v0144900	Protein EXORDIUM-like 1	91.4169	210.626	152.038	206.061	170.831	160.65	70.8091	116.325	183.783	193.339	73.7412	151.388	118.321	148.168	103	368.751	188.298	434.737	146.675	108.459	188.161
LotjaGi1g1v0145000_LC	Cyclin-SDS	8.70575	0	8.01234	8.14246	14.6198	6.47724	6.62401	1.05527	8.13513	24.9397	11.4053	14.9452	12.0908	8.47106	11.1231	6.77438	0	7.07394	25.6984	7.58353	14.9943
LotjaGi1g1v0145100_LC	AT-hook motif nuclear-localized protein 19	0	0	0	0	0	0	0	0	0	0	0	0	0	0	0	0	0	0	0	0	0
LotjaGi1g1v0145200_LC	magnesium transporter, putative (DUF803)	0	0	2.71396	0	1.75735	0	0	0	0	0	0	0	1.86596	0	0	0	0	0	0	0	0
LotjaGi1g1v0145300_LC	Cyclic di-GMP binding protein VCA0042	9.98583	12.519	6.95667	5.30247	2.6834	2.53592	0	0	7.94628	6.16336	2.67542	2.0639	0.946243	5.25009	0	0	0	3.85793	8.59447	0	0
LotjaGi1g1v0145400	Glycosyltransferase	298.67	416.623	307.725	56.1454	70.4352	79.143	55.8283	153.509	127.755	483.591	356.231	770.348	609.509	634.85	317.287	1206.61	601.553	633.212	446.756	362.856	524.278
LotjaGi1g1v0145500_LC	SAUR-like auxin-responsive protein family	46.2235	13.449	32.5766	24.8244	33.4667	24.9509	17.9583	43.8607	33.0743	22.4332	43.9159	13.2049	23.2837	37.9054	32.667	27.4091	41.1422	18.0591	48.8754	75.3907	31.5353
LotjaGi1g1v0145700_LC	F-box family protein, putative	0	0	0	0	0	0	0	0	0	0	0	0	0	0	0	0	0	0	0	0	0
LotjaGi1g1v0145800	Aquaporin	290.391	229.897	121.237	117.573	187.639	36.5406	117.805	177.353	60.6146	118.298	228.571	155.34	183.367	129.235	134.082	117.078	254.968	179.117	95.814	77.7492	156.932
LotjaGi1g1v0145900	Cryptochrome 1	579.214	849.789	645.267	1793.85	1383.91	1126.74	359.944	407.041	580.806	766.867	728.876	756.453	578.24	1722.84	599.143	1339.25	714.324	1071.67	731.859	567.479	589.137
LotjaGi1g1v0146000	Synaptonemal complex protein 1	69.8073	36.4601	66.0106	51.5535	99.8224	66.4046	55.078	48.7401	27.1696	28.4292	50.2208	20.026	59.3036	26.3843	45.2718	38.5925	59.427	27.1754	42.62	49.5485	53.0037
LotjaGi1g1v0146100	E3 ubiquitin-protein ligase	0	0	0	7.36585	0	0	0	0	0	0	0	0	0	0.859799	0	7.90262	0.949674	0	3.76055	4.54758	0
LotjaGi1g1v0146200	Histone deacetylase	1207.64	1146.95	1097.78	1015.08	1102.55	1196.98	1093.54	1194.16	1014.47	1076.87	1126.01	1123.87	1107.66	1080.67	1220.25	974.142	1310.69	971.605	1158.19	1004.87	1221.15
LotjaGi1g1v0146300	Sugar transporter, putative	175.876	123.34	117.458	162.617	107.806	146.939	78.2035	84.359	48.0676	143.175	84.0388	119.536	69.3505	129.12	158.322	174.466	128.627	97.3916	89.9752	138.898	128.714
LotjaGi1g1v0146400	Annexin	2701.55	2543.7	3369.11	5108.21	5360.8	4748.17	3207.42	2594.45	3211.71	2311.2	2640.76	3421.6	2299.28	1989.22	2504.74	3179.44	2306.65	2173.54	2486.61	2202.82	2083.17
LotjaGi1g1v0146500_LC	Retrovirus-related Pol polyprotein from transposon TNT 1-94	0	0	0	0	0	0	0	0	0	0	0	0	1.86084	0	0	0	0	0	0	0	0
LotjaGi1g1v0146600	F-box protein	0	0	0	0	0	3.34393	0	0	0	0	0	0	0	5.16994	0	0	0	1.8877	1.88424	0	0
LotjaGi1g1v0146700	Pumilio	0	0	0	0	1.76021	0	0	0	0	0.800711	0.877705	0	0	0	0	0	0	0	0	0	0
LotjaGi1g1v0146800	Major facilitator superfamily transporter	100.518	84.2222	85.0888	80.526	50.5756	52.2913	37.9998	53.0229	58.6716	84.0855	108.829	92.3632	80.5936	84.4092	57.4403	36.362	68.8884	63.1661	78.4297	56.6942	62.0425
LotjaGi1g1v0146900	VQ motif protein	77.6979	155.788	158.357	97.4545	85.429	61.5415	92.7872	120.14	154.344	99.337	101.011	113.763	136.905	133.531	102.191	125.28	133.005	125.476	149.442	126.799	157.684
LotjaGi1g1v0147000	TPR repeat-containing thioredoxin TTL1	199.707	118.824	186.4	400.738	481.786	220.29	222.533	225.026	163.514	236.965	335.62	329.056	179.715	279.13	231.219	125.159	177.114	232.102	176.668	109.694	124.335
LotjaGi1g1v0147100_LC	Solute carrier family 2, facilitated glucose transporter member 1	23.4748	0	3.62026	0	4.39435	0	0	0	1.83962	2.43182	1.74704	7.12265	2.80083	0	10.0195	3.98266	1.89425	0	3.76874	9.08649	1.84241
LotjaGi1g1v0147200	Trehalose 6-phosphate phosphatase	90.3875	162.394	119.469	68.1105	121.501	82.4747	98.6968	68.65	71.6896	135.758	160.568	140.248	138.863	148.16	226.036	165.071	133.68	136.502	77.124	108.401	101.892
LotjaGi1g1v0147300	Endoplasmic reticulum-Golgi intermediate compartment protein 3	890.114	854.298	783.761	1304.45	968.708	989.231	1220.29	1074.02	1063.72	896.636	962.519	875.856	875.724	1020.33	856.923	701.735	735.696	776.304	804.954	1064.01	868.451
LotjaGi1g1v0147400	ethylene-responsive transcription factor	774.543	1576.53	1410.57	1513.16	911.711	1094.92	956.271	1406.42	1004.81	1018.07	1249.85	1203.25	2237.01	2156.45	1329.78	1823.89	2451.86	2802.42	2110.07	1982.18	1642.24
LotjaGi1g1v0147500	Protein FAR1-RELATED SEQUENCE 5	57.7829	136.447	112.558	112.535	74.8306	166.758	634.192	304.288	509.483	123.57	137.034	230.599	102.369	144.697	136.491	77.7883	128.809	148.921	116.952	170.637	229.269
LotjaGi1g1v0147600	Beta-xylosidase, putative	640.148	523.334	1044.29	445.99	546.892	678.83	778.107	737.048	993.206	580.284	371.473	520.11	476.898	383.356	681.766	646.427	325.213	286.93	686.202	590.467	656.549
LotjaGi1g1v0147700	Sec14p-like phosphatidylinositol transfer family protein	911.839	591.384	739.428	654.335	660.353	644.683	713.867	686.502	608.415	774.152	790.647	760.14	621.577	806.278	829.686	750.364	799.395	700.732	753.314	688.142	755.965
LotjaGi1g1v0147800	2,3-bisphosphoglycerate-dependent phosphoglycerate mutase	0	0	0	150.737	53.6077	90.8055	50.1321	90.9234	10.3616	26.7876	35.4105	11.4557	3.94478	7.06674	0	0	2.94414	0	0	0	0
LotjaGi1g1v0147900	Pollen Ole e 1 allergen/extensin	0	0	0	0.919789	0	1.66809	8.91487	0	0	2.42016	1.74207	0	0	0	0	0	0	0	0	0	0
LotjaGi1g1v0148000_LC	PLAC8 family protein	0	0	20.8171	15.6667	7.03901	10.0176	5.97406	17.158	0.91939	45.1388	14.0157	30.5033	6.52826	18.0826	13.3818	11.8494	7.61571	2.83266	0	10.252	2.7732
LotjaGi1g1v0148100	Glucan 1,3-beta-glucosidase	789.916	834.374	387.37	1981.63	792.399	1192.11	1169.42	1053.59	986.187	643.425	538.742	778.473	610.435	605.563	488.911	1041.48	794.455	733.72	490.016	492.944	684.539
LotjaGi1g1v0148200_LC	Glucan 1,3-beta-glucosidase	1017.3	1114.69	619.022	601.678	596.132	868.296	796.803	935.365	815.103	752.664	741.739	1095.32	597.226	760.647	651.464	604.311	799.893	923.374	785.129	1059.38	1287.33
LotjaGi1g1v0148300	Glucan 1,3-beta-glucosidase	241.868	226.347	142.982	134.275	159.394	277.082	320.19	392.837	312.403	292.646	264.299	325.091	260.826	296.343	227.798	293.972	359.553	305.827	227.5	304.899	280.006
LotjaGi1g1v0148400	Glucan 1,3-beta-glucosidase	22.5819	145.611	6.74355	29.2622	45.908	9.29068	36.5852	43.3983	22.7042	103.584	75.2213	36.8121	36.8249	19.7793	55.9369	42.2976	21.3738	51.0905	17.9186	10.4883	35.8209
LotjaGi1g1v0148500_LC	5'-3' exonuclease family protein	0	0	0	1.84566	6.16359	0	0	0	0	0	0	0	0	0	0	0	2.85567	0	2.82686	0	0
LotjaGi1g1v0148600_LC	Retrovirus-related Pol polyprotein from transposon TNT 1-94	20.6703	12.335	17.1893	5.51095	10.5705	4.15215	0	0	5.51009	12.7886	5.27431	11.1676	8.37672	2.58452	5.02772	3.90253	10.5429	1.90532	3.7572	0	13.9278
LotjaGi1g1v0148700_LC	Retrovirus-related Pol polyprotein from transposon TNT 1-94	24.5779	7.84308	7.23924	5.51804	8.80572	1.66415	0	5.7206	0	0.801789	6.14595	0	0	0.861411	0	0	0	0.94964	1.8801	0	0
LotjaGi1g1v0148800_LC	Replication factor-A carboxy-terminal domain protein	0	0	0	0	0	0	0	0	0	0	0	0	0	0	0	0	0	0	0	0	0
LotjaGi1g1v0148900_LC	Replicase polyprotein 1a	276.335	201.723	277.81	352.169	353.153	331.06	225.463	293.675	305.947	331.763	333.733	335.216	300.842	329.947	350.946	285.925	243.942	238.517	283.868	358.645	396.931
LotjaGi1g1v0149000_LC	senescence-associated family protein, putative (DUF581)	205.815	209.51	310.8	310.661	234.579	286.509	323.286	358.435	511.476	333.134	207.308	377.378	273.401	287.478	311.901	355.317	291.823	274.45	301.438	220.839	282.67
LotjaGi1g1v0149100	Sulfate transporter 1	123.931	104.292	105.47	96.7801	81.1938	37.6266	193.831	68.834	99.094	72.5044	76.3815	44.1783	186.72	81.6727	254.563	29.1694	83.1923	127.256	73.5844	102.316	92.7537
LotjaGi1g1v0149200	Sulfate transporter, putative	37.129	44.5426	9.89299	30.1636	16.6283	19.8478	32.7122	7.58072	17.3501	26.2977	35.7841	24.2316	26.8478	15.4104	22.472	23.376	10.4529	27.37	20.5545	35.1798	11.978
LotjaGi1g1v0149300	MADS-box transcription factor	0	0	3.62519	1.84496	0	0	0	1.90914	0	0.806358	0	0	0	0	4.18854	0	0.954045	0.946519	0	0	6.48317
LotjaGi1g1v0149400	Aldo/keto reductase family oxidoreductase	1154.12	1068.71	1019.01	855.554	1094.07	1012.51	1196.65	1417.24	1251.78	894.462	998.151	885.912	865.949	949.196	1291.61	767.199	1064.63	973.594	984.033	1449.28	1463.42
LotjaGi1g1v0149500	Structural constituent of ribosome, putative	0	0	4.51524	0	0	0	0	0	0	0.805015	0.873588	0	0	0	0	0	0	0	0	0	0
LotjaGi1g1v0149600_LC	Ribonuclease H	99.2081	68.3071	19.0072	81.9356	73.072	53.3359	94.694	68.6497	83.6449	13.6638	40.3526	167.706	54.9939	72.3558	17.5786	121.935	103.08	66.3174	31.0421	31.9424	62.0442
LotjaGi1g1v0149700_LC	Helicase/SANT-associated, DNA binding protein	0	0	0	0	0	0	0	0	0	0	0	0	0	0	0	0	0	0	0	0	0
LotjaGi1g1v0149800	Aminotransferase	0	0	0	0	3.5213	0	0	3.81332	0	0	0	0	1.86357	4.30637	0	0	0	0	0	0	0
LotjaGi1g1v0149900	Glycerol-3-phosphate acyltransferase	55.0169	129.912	75.1213	226.428	85.4021	62.4837	51.8397	69.6034	22.9777	141.391	99.1458	148.38	155.642	335.944	105.482	216.186	382.875	407.581	219.149	143.769	176.915
LotjaGi1g1v0150000	electron protein, putative (Protein of unknown function, DUF547)	0	0	0	0	0	0	0	0	0	0	0	0	2.79441	0	0	0	0	0	0	0	1.85657
LotjaGi1g1v0150100	Glycosyltransferase	1163.33	819.848	795.548	731.674	374.195	386.504	598.193	529.178	712.281	728.46	469.453	1010.15	1692.38	1239.56	1154.5	3438.09	2531.67	2317.17	1897.92	2229.8	1739.73
LotjaGi1g1v0150200	LINE-1 reverse transcriptase like	3.93379	17.9315	19.908	1.8389	2.64208	6.65391	4.9883	12.3954	27.5623	12.0188	9.6612	9.14202	2.79411	3.44593	14.2392	19.5802	11.4808	8.55357	9.3993	3.42673	11.1296
LotjaGi1g1v0150300	DNA-directed RNA polymerase II	290.985	291.709	329.508	313.278	351.529	299.71	309.415	354.521	309.318	244.535	264.789	292.543	377.412	320.045	364.401	392.689	345.42	431.332	304.357	313.803	365.776
LotjaGi1g1v0150400	Ribonuclease H	0	0	2.71577	0.924255	0	0	8.93718	0	2.76044	0	0.87291	0	0	0.860468	0	11.9833	1.89153	0	0.942724	0	9.20369
LotjaGi1g1v0150500_LC	Cysteine-rich receptor-like protein kinase 10	85.5738	24.6586	36.1954	25.7402	66.9358	20.788	44.9	35.2793	10.1055	36.0413	60.6119	18.2825	54.0137	61.1663	39.3706	3.91372	31.5824	63.7037	53.5704	49.1248	35.2512
LotjaGi1g1v0150600	transcription factor-like protein	776.521	914.254	654.152	684.438	734.928	641.253	1161.85	966.431	724.927	1010.73	1013.03	992.642	702.088	820.819	1123.56	605.604	1012.48	1046.47	924.92	674.205	845.02
LotjaGi1g1v0150700	FAR1 DNA-binding domain protein	30.5071	77.365	28.9537	25.7266	50.2091	14.1243	81.8477	53.3962	32.1476	23.1967	44.8225	39.6021	41.8935	17.2308	31.0019	15.6263	43.1098	35.226	31.9438	42.2924	56.6239
LotjaGi1g1v0150800_LC	N-alpha-acetyltransferase 16, NatA auxiliary subunit	0	0	10.9007	0	0	0	0	0	0	0	0	0	0	0	1.67708	0	0	4.71874	5.6717	0	0
LotjaGi1g1v0150900	Protein BPS1, chloroplastic	105.2	150.149	229.859	74.4968	105.675	125.648	102.739	85.8138	100.153	123.479	134.342	160.515	90.3586	61.1637	142.372	125.437	89.8848	65.531	101.53	138.173	100.132
LotjaGi1g1v0151000	Hexosyltransferase	77.5219	149.046	153.297	147.626	109.017	154.651	122.764	97.3951	173.172	193.908	156.147	146.781	126.24	127.681	215.42	190.468	118.544	115.046	150.673	113.906	62.0271
LotjaGi1g1v0151100	Purine nucleoside phosphorylase DeoD-type	0	15.6705	37.106	5.52505	6.16106	10.005	7.97079	8.57979	9.19163	11.2616	14.0282	19.3122	7.45743	14.6406	11.7149	23.629	18.1181	4.73159	7.526	34.2052	27.7633
LotjaGi1g1v0151200_LC	GPI transamidase component Gpi16 subunit family protein	432.454	486.329	308.609	271.374	470.634	352.227	627.649	600.36	557.939	423.652	627.35	538.22	421.557	382.823	550.636	334.052	486.127	424.194	413.265	517.153	484.09
LotjaGi1g1v0151300_LC	Transcription elongation factor SPT5	0	0	1.81211	1.86429	0	0	0	0.952729	0	0	0	0	0	0	0	0	0	0	0	3.37759	0
LotjaGi1g1v0151400_LC	PI-PLC X domain-containing protein	0	0	0	1.89523	19.7884	0	3.78459	5.85362	1.88526	2.50332	5.06703	7.30108	0	2.64286	2.20997	0	0	0	3.86436	0	0
LotjaGi1g1v0151500_LC	Aspartate--ammonia ligase	4.91264	0	3.61886	0	0	8.32291	0	0	0	0.802249	0	0	0	0	0	0	0	3.79428	0	0	0
LotjaGi1g1v0151600_LC	Serine/threonine-protein kinase prk-2	13.7541	0	0	1.8382	0	2.49471	0	0	0	1.60266	0	0	0	0	0	0	0	2.84679	1.87891	0	0
LotjaGi1g1v0151700_LC	Preprotein translocase SecA family protein	0	0	0	0	0	0	0	0	0	1.68032	4.28516	0	0	0	0	0	0	0	0	8.92357	0
LotjaGi1g1v0151800_LC	glutamate receptor 1.3	1.96843	0	0	56.946	45.8027	27.4046	6.98738	11.4408	4.59159	31.9731	8.78975	13.1977	22.3374	31.8741	13.4063	3.90287	3.8333	7.62015	2.81783	0	0
LotjaGi1g1v0151900_LC	Transposon protein, putative, CACTA, En/Spm sub-class	0	0	0	0	0	0	0	0	0	0	0	0	0	0	0	0	0	0	0	0	0
LotjaGi1g1v0152000	Nitrate reductase	184.907	271.234	223.509	17082.5	6674.97	8568.79	12365.9	14217.5	13573.9	17876	20863.3	24730.9	10591.7	17561.5	8120.99	3456.55	3326.29	3873.92	461.475	551.764	352.486
LotjaGi1g1v0152100_LC	Ribonuclease H	6.84835	0	10.8608	9.2329	0.878949	5.8617	26.8295	49.5451	24.8341	119.104	108.341	97.6761	75.616	91.2158	38.413	7.95989	50.2184	36.6033	12.2474	5.6804	0
LotjaGi1g1v0152200_LC	SANTA (SANT associated) protein	103.298	61.6543	76.9127	63.4191	132.117	81.4648	80.8308	76.2799	79.9198	108.073	81.7091	77.1858	44.6957	55.1368	85.4507	43.0223	26.8069	35.1965	58.2626	66.274	57.5285
LotjaGi1g1v0152300_LC	#N/A	0	0	3.62325	0.930995	0	0	0	0	0	0.799679	0	0	0.933339	0	0	0	0.940148	0	0	0	0
LotjaGi1g1v0152400_LC	RNA-dependent RNA polymerase	0	0	0	0	0	0	0	0	0	0	0	0	0	0	0	0	0	0	0	0	0
LotjaGi1g1v0152500	Phosphatidylinositol-4-phosphate 5-kinase family protein	272.444	349.69	409.917	459.675	383.113	395.008	308.301	345.165	463.946	394.91	355.745	464.186	338.064	300.661	412.961	317.077	288.994	294.705	380.646	300.443	250.451
LotjaGi1g1v0152600	C-jun-amino-terminal kinase-interacting protein 3, putative	267.541	251.069	228.031	312.56	307.376	314.315	180.598	225.025	321.539	333.984	337.318	282.364	246.787	320.477	260.516	293.53	317.738	272.879	261.273	263.903	196.664
LotjaGi1g1v0152700_LC	Vacuolar membrane protease	4.83692	0	0	0	0	0	0	0	0	0	0	1.03989	0	0	1.66275	0	0	0	1.93144	0	2.71634
LotjaGi1g1v0152800	F-box protein family	29.8229	49.0866	20.1388	32.572	32.9534	25.2646	29.2504	34.7191	50.1938	30.8476	28.4096	17.472	31.1007	27.882	30.4895	23.8214	40.5923	23.0326	29.4844	30.019	41.5133
LotjaGi1g1v0152900	F-box protein interaction domain protein	0	0	1.80947	0	0	0	0.994907	0.952771	0	0.806554	0	0	0.932429	6.8851	4.17895	3.9541	2.85218	0.942743	2.82301	0	0
LotjaGi1g1v0153000	F-box protein, putative	61.3699	49.9605	94.4354	55.2617	68.6798	57.4427	42.8653	49.5682	63.7971	47.4307	33.388	47.6748	23.8495	68.5969	61.6215	18.301	65.4002	43.493	68.2629	66.9814	22.8554
LotjaGi1g1v0153100_LC	LINE-1 reverse transcriptase isogeny	0	0	0	0	0	0	0	0	0	0	0	0	0	0	0	0	0	0	0	0	0
LotjaGi1g1v0153200_LC	Serine/threonine protein phosphatase 7 long form isogeny	143.7	222.027	379.102	293.054	338.265	289.894	206.638	239.33	318.702	186.303	251.395	231.502	213.171	179.203	227.924	163.987	160.033	150.483	224.524	192.06	279.459
LotjaGi1g1v0153400_LC	HOPM interactor 7	15.7082	11.194	15.3882	24.8701	14.9643	36.6985	25.9067	24.7899	22.9839	16.9007	47.3465	52.8662	51.2823	38.76	46.0271	43.3474	42.907	24.5997	25.4064	25.0844	51.8243
LotjaGi1g1v0153500	Ubiquitin-fold modifier 1	1246.71	1614.8	1336.95	1246.43	1247.56	1726.3	1381.56	1261.13	1342.17	1407.5	1486.64	1838.31	1661.03	1218.09	1098.17	1857.24	1491.1	1407.16	1096.55	1451.35	1290.33
LotjaGi1g1v0153600	Pathogenesis-related thaumatin family protein	429.221	392.528	464.133	310.44	375.286	271.528	375.4	297.495	445.411	423.55	443.11	328.942	358.339	280.872	487.743	222.384	341.29	369.744	297.759	338.466	421.624
LotjaGi1g1v0153700_LC	STE20/SPS1-related proline-alanine-rich protein kinase	0	0	0	0	0	0	0	0	0	0	0	0	0	0	0	0	0	0	0	0	0
LotjaGi1g1v0153800_LC	Retrotransposon protein, putative, Ty3-gypsy subclass	0	0	0	0	0	0	0	0	0	0	0	0	0	0	0	0	0	0	0	0	0
LotjaGi1g1v0153900_LC	Transposon protein, putative, Mutator sub-class	0	0	0	0	0	0	0	0	0	0	0	0	0	0	0	0	0	0	0	0	0
LotjaGi1g1v0154000_LC	ECA1 gametogenesis family protein (DUF784)	0	0	0	0	0	0	0	0	0	0	0	0	0	0	0	0	0	0	0	0	0
LotjaGi1g1v0154100	Flavonol synthase	3195.25	3776.36	3363.84	6167.88	2731.71	3451.1	2345.47	2458.75	2689.39	3544.87	2669.08	3981.31	4825.12	5614.39	3127.01	7880.61	6933.11	7412.96	5003.5	5133.91	4213
LotjaGi1g1v0154200_LC	Outer capsid protein VP4	0	0	0	2.7719	0	0	1.99005	0	0	0	0	0	1.86869	0	0	0	0	0	0	0	1.84575
LotjaGi1g1v0154300	Selenoprotein K	593.209	858.943	865.552	1035.8	815.693	835.781	917.834	792.298	888.533	750.115	942.223	1002.05	893.045	1010.21	707.51	894.768	1027.18	881.712	889.957	732.172	853.707
LotjaGi1g1v0154400	DIS3-like exonuclease 2	380.915	284.828	413.481	587.926	509.164	457.661	313.458	356.612	304.003	377.372	556.426	444.721	312.768	301.544	308.372	316.225	288.46	253.366	288.4	189.78	272.971
LotjaGi1g1v0154500_LC	Threonine--tRNA ligase	0	0	0	0	0	0	0	0	0	0	0	0	0	0	0	0	0	0	0	0	0
LotjaGi1g1v0154600	DIS3-like exonuclease 2	580.826	497.424	376.115	431.877	473.313	517.115	688.607	614.446	506.322	368.292	435.479	448.408	537.307	383.049	471.953	334.785	498.614	520.784	382.1	664.379	468.293
LotjaGi1g1v0154700	Transmembrane protein, putative	23.7507	23.0967	25.126	31.6783	41.136	35.1738	46.4373	30.3226	24.2946	26.738	41.1823	21.7084	28.8102	12.8746	38.4836	50.4577	43.153	55.3402	42.3245	43.0361	75.0787
LotjaGi1g1v0154800_LC	Myb/SANT-like DNA-binding domain protein	0	0	0	0	0	0	0	1.91036	0	0	1.75873	0	0	0	0	0	0	0	0	2.28722	6.49919
LotjaGi1g1v0154900_LC	Polypeptide N-acetylgalactosaminyltransferase 18	0	0	0	0	0	0	0	0	0	1.59607	0	0	0	0	0	0	0	0	0	0	0
LotjaGi1g1v0155000	histone-lysine N-methyltransferase	405.322	413.803	369.363	251.951	395.289	316.096	452.966	386.341	397.18	382.973	498.524	413.479	459.776	398.987	361.557	321.894	459.858	482.141	446.324	455.232	474.162
LotjaGi1g1v0155100	Nodulation signaling pathway 2 protein	60.928	78.41	83.263	24.8448	27.2956	43.3031	27.9192	52.4413	22.9753	68.238	51.7803	77.2285	57.773	57.7151	38.5147	70.6822	59.2293	47.4266	38.556	25.1097	25.0176
LotjaGi1g1v0155200_LC	Protein FAR1-RELATED SEQUENCE 5	7.86484	21.2861	0	0	0	9.97681	0	0	0	14.4164	0	7.10774	0	0	0	0	3.82569	0	24.4288	0	0
LotjaGi1g1v0155300_LC	Ribonuclease H	0	0	0	0	0	0	0	0	0	0	0	0	0	0	0	0	0	0	0	0	0
LotjaGi1g1v0155400_LC	Cortactin-binding protein 2	0	0	0	0	0	0	0	0	0	0	0	0	0	0	0	0	0	0	0	0	0
LotjaGi1g1v0155500	Phosphatidylinositol-4-phosphate 5-kinase	428.68	523.29	447.95	792.768	606.756	588.268	485.775	569.232	758.952	924.414	863.153	946.822	763.842	717.599	665.811	795.653	644.532	605.022	465.338	461.351	521.078
LotjaGi1g1v0155600_LC	RING/U-box superfamily protein, putative	38.272	13.4288	40.7365	26.7245	41.3668	16.6929	39.8437	12.3948	58.8486	36.2565	40.3147	36.6077	50.364	14.642	50.2	35.5228	25.722	38.7478	22.5898	33.0507	20.3482
LotjaGi1g1v0155700_LC	glycosyl hydrolase family 10 protein / carbohydrate-binding domain-containing protein	82.6343	102.007	104.059	69.8563	152.373	118.881	143.694	93.4428	123.097	111.289	71.1628	65.0001	104.293	99.9351	135.713	35.2059	109.132	75.1402	116.529	83.4099	71.4426
LotjaGi1g1v0155800	Dehydrogenase/reductase	402.516	479.097	424.534	462.407	413.718	454.573	380.624	499.611	469.793	488.533	493.623	540.867	497.91	520.245	389.972	516.261	553.958	501.434	540.127	582.631	521.008
LotjaGi1g1v0155900	Aminoacylase	583.26	669.13	755.583	860.49	695.774	585.422	661.511	738.005	808.452	825.817	693.06	645.994	730.132	778.791	663.425	743.697	809.604	900.33	748.122	691.151	670.672
LotjaGi1g1v0156000	Ethylene-responsive transcription factor	11.7635	1.11819	10.8631	18.4455	21.1146	29.2512	37.8205	11.4393	29.4301	13.727	8.75475	11.1891	23.3268	7.74973	8.3614	31.6767	31.3767	55.6186	0	14.7995	0
LotjaGi1g1v0156100_LC	Retrovirus-related Pol polyprotein from transposon 297 family	0	0	0	0	0	0	0	0	0	0	0	0	0	0	0	0	0	0	0	0	0
LotjaGi1g1v0156200_LC	agenet domain protein (DOMAIN OF UNKNOWN FUNCTION 724 10)	0	0	0	0	0	0	0	0	0	0	0	0	0	0	0	0	0	0	0	0	0
LotjaGi1g1v0156300	carboxyl-terminal peptidase, putative (DUF239)	0	0	0	0	0	1.66548	1.98953	1.90381	0	0.803547	2.626	25.3755	0	0	0	0	0	0	0	0	0
LotjaGi1g1v0156400_LC	Protein kinase superfamily protein	291.672	468.208	219.296	105.483	341.91	592.228	666.017	518.336	565.166	197.696	309.545	102.359	275.531	312.146	315.568	53.9539	199.729	111.55	348.356	375.648	378.538
LotjaGi1g1v0156500_LC	AMP deaminase	0	0	0	0.91868	0	2.49435	0	0	0	0	0	0	0	0	3.34304	0	0	0	0	0	0
LotjaGi1g1v0156600	carboxyl-terminal peptidase, putative (DUF239)	0	0	0	0	0	0	0	0	0	0	0	0	0	0	0	0	0	0	0	0	0
LotjaGi1g1v0156700	ECA1 gametogenesis family protein (DUF784)	0	0	0	0	0	0	0	0	0	0	0	0	0	0	0	0	0	0	0	0	0
LotjaGi1g1v0156800_LC	ECA1 gametogenesis family protein (DUF784)	0	0	0	0	0	0	0	0	0	0	0	0	0	0	0	0	0	0	0	0	0
LotjaGi1g1v0156900	MADS-box transcription factor	0	0	0	0	1.76	0	0	0	0	0.805598	0	0	5.59516	0.861157	0	0	0	1.88978	0	0	0
LotjaGi1g1v0157000	Wound-responsive family protein	257.914	263.203	150.209	98.407	201.5	218.518	278.063	200.012	193.092	110.501	168.633	70.1445	125.816	116.238	146.715	121.449	157.075	117.756	115.474	257.256	128.12
LotjaGi1g1v0157100	DNA topoisomerase 2-binding 1	149.082	178.611	140.661	117.088	149.972	131.017	107.039	169.233	98.55	112.786	121.029	84.9161	80.2845	100.759	118.004	52.9823	62.0439	117.32	65.9369	112.136	118.054
LotjaGi1g1v0157200	NAD kinase	524.33	306.018	373.709	693.973	546.076	505.459	420.104	371.864	300.394	317.86	462.115	415.393	324.055	389.402	362.737	328.598	328.349	396.618	323.275	303.929	376.693
LotjaGi1g1v0157300	Receptor-like kinase	363.701	234.153	285.976	429.601	320.528	283.844	263.29	308.928	263.728	344.162	240.536	373.898	338.192	411.769	272.99	470.749	465.486	394.868	264.203	250.026	388.371
LotjaGi1g1v0157400_LC	Phosphoenolpyruvate carboxykinase (ATP)	0	0	0	0	0	0	0	0	0	0	0	0	0	0	0	0	0	0	0	0	0
LotjaGi1g1v0157500	Pentatricopeptide repeat-containing protein	27.5404	35.8658	41.6214	25.7371	31.7047	42.4011	11.9729	33.37	55.116	14.4137	35.1366	27.4212	35.3846	20.6746	40.2065	23.4764	33.4974	22.8206	29.1317	0	7.42125
LotjaGi1g1v0157600	Proteasome subunit beta type	1102.96	1169.95	1072.21	1065.42	1049.22	1135.83	1432.91	1361.84	1507.9	963.583	1011.21	1062.8	1112.4	915.332	1008.93	1024.22	1156.43	968.046	1153.58	936.001	968.507
LotjaGi1g1v0157700	RING/U-box superfamily protein, putative	97.856	72.5968	55.2482	14.7884	14.0705	21.8	48.707	25.7415	14.728	69.7979	39.3264	34.6226	52.3245	30.9974	98.5798	19.9426	39.7891	32.8353	26.4025	31.8168	80.1766
LotjaGi1g1v0157800	U-box domain-containing protein	682.198	741.296	880.322	822.977	729.42	793.878	708.845	739.923	705.323	648.98	598.702	701.555	700.873	647.898	693.049	647.742	625.007	801.343	712.951	676.902	837.631
LotjaGi1g1v0157900	Kinesin-like protein	195.893	115.51	119.428	76.2377	182.354	152.803	166.725	222.168	172.659	92.7175	132.748	67.009	107.041	61.1711	146.653	58.5365	63.2644	106.711	122.115	121.199	125.362
LotjaGi1g1v0158000	Eukaryotic aspartyl protease family protein	621.599	766.638	590.477	557.934	571.206	564.848	757.734	719.4	686.837	658.243	668.34	726.374	660.491	725.881	696.983	824.942	692.766	836.626	712.731	749.27	605.808
LotjaGi1g1v0158100_LC	Retrovirus-related Pol polyprotein from transposon TNT 1-94	0	0	0	0	0	0	0	0	0	0	0	0	0	0	0	0	0	0	0	0	0
LotjaGi1g1v0158200	Aldehyde dehydrogenase	272.076	335.232	539.109	572.528	272.877	348.092	256.511	278.697	341.29	331.076	346.673	391.817	308.675	404.121	262.901	484.212	386.937	551.445	404.226	325.591	317.34
LotjaGi1g1v0158300_LC	Protein disulfide-isomerase	0	0	0	0	0	0	0	0	0	1.31461	4.31059	0	1.52572	2.32893	0	0	2.57501	0	0	0	0
LotjaGi1g1v0158400	Kinase, putative	1.9671	49.317	20.8155	5.51745	4.40397	0	0	0	0	9.61654	24.5947	19.3022	36.328	42.2176	18.4293	50.9173	16.2659	30.4151	15.9809	34.2708	27.8269
LotjaGi1g1v0158500	V-type proton ATPase proteolipid subunit	1550.16	2628.81	3209.13	3224.31	2405.27	2463.54	2146.37	2646.85	3943.1	4024.32	2609.85	3123.99	2793.54	3667.26	2520.7	4050.78	3622.69	2902.55	3961.22	1773.73	2409.84
LotjaGi1g1v0158600	BTB/POZ domain-containing protein	412.278	745.359	328.451	387.386	362.556	362.557	345.614	370.471	291.305	434.997	487.421	580.628	451.276	481.107	437.659	578.615	559.862	518.474	523.413	531.258	524.674
LotjaGi1g1v0158700	Cytochrome P450	0	0	0	0	0	0	0	0	0	0	0	0	0	0	0	0	0	0	0	0	0
LotjaGi1g1v0158800	PLATZ transcription factor family protein	0	0	3.61705	2.7733	0	22.667	15.8504	9.51514	0	0.814323	0.870472	8.13897	2.80134	3.43674	6.66336	4.01121	0	1.86298	3.76949	6.79057	6.4221
LotjaGi1g1v0158900	Glycosyl hydrolase family 35 protein, putative	0	0	0	0	0	0	0	0	0	0	0	0	0	0	0	0	0	0	0	0	0
LotjaGi1g1v0159000_LC	#N/A	0	0	0	0	0	0	0	0.94417	0	0.805935	0	0	0	0	0	0	0	0	0	0	0
LotjaGi1g1v0159100	Zinc-ribbon domain protein	168.368	274.814	239.092	113.646	135.441	115.647	159.082	159.217	127.934	278.142	198.445	231.12	305.474	256.598	221.425	346.576	361.178	236.617	245.115	247.803	237.865
LotjaGi1g1v0159200	Chlorophyllide A oxygenase	369.747	288.01	436.173	1002.29	739.766	690.431	465.881	365.187	350.97	365.444	365.34	373.822	313.887	417.816	266.347	297.704	297.498	333.521	275.414	284.396	294.906
LotjaGi1g1v0159300	Filament-like plant protein	214.847	93.5988	185.035	184.352	263.039	258.515	307.947	231.278	230.234	215.76	211.237	149.679	168.988	159.74	240.085	117.834	114.072	136.154	153.582	225.498	161.714
LotjaGi1g1v0159400	methionine sulfoxide reductase B 2	159.415	96.4222	108.577	186.529	86.323	93.063	128.755	123.955	137.779	88.8004	72.9423	93.423	103.341	114.584	80.4351	113.314	138.894	191.334	130.599	108.582	96.532
LotjaGi1g1v0159500	GDSL esterase/lipase	0	0	0	0	0	0	0	0	0	0	0	0	0	0	0	0	0	0	0	0	0
LotjaGi1g1v0159600_LC	H+-transporting two-sector ATPase, alpha/beta subunit, central region, related	0	7.83045	2.71386	0	2.63904	0	0	0	0	0.804417	0	0	0.931849	0	0	0	0	0	0	0	3.69907
LotjaGi1g1v0159700_LC	Retrotransposon protein, putative, unclassified	8.82638	0	0	1.84975	0	6.70928	0	0	5.52943	0	0	0	0.93526	1.72469	0	0	2.85039	3.76535	0	0	0
LotjaGi1g1v0159800	GDSL esterase/lipase	33.4023	26.878	24.4372	89.2851	65.1516	110.809	66.7922	84.8589	60.6617	59.4524	60.5388	89.4358	52.1921	85.2779	24.2773	51.1035	24.8235	76.7716	45.1473	34.2299	44.4589
LotjaGi1g1v0159900	Long-Chain Acyl-CoA Synthetase	146.511	54.9095	126.691	232.659	228.089	120.632	123.696	108.698	86.367	121.839	162.459	126.982	163.937	210.199	115.58	219.422	185.549	170.052	143.824	125.627	91.8013
LotjaGi1g1v0160000	Tetratricopeptide repeat	516.902	607.114	632.619	569.595	552.954	511.316	673.048	667.434	658.014	744.21	731.94	865.775	608.483	672.768	810.48	808.94	608.524	617.482	654.514	747.578	715.312
LotjaGi1g1v0160100	Sister chromatid cohesion PDS5-like protein	297.186	218.634	228.917	283.006	320.63	398.001	296.439	301.307	315.97	180.794	219.709	178.721	282.091	211.938	273.146	144.565	217.447	253.218	226.431	275.46	207.919
LotjaGi1g1v0160200	EamA-like transporter family protein	167.955	284.413	329.463	105.879	108.285	140.022	193.366	232.646	290.467	162.385	101.752	164.662	175.242	84.4145	145.646	153.44	182.274	114.615	166.506	212.174	225.007
LotjaGi1g1v0160300	Adenine nucleotide alpha hydrolases-like superfamily protein	116.791	79.4593	66.9877	21.1929	29.0457	65.0912	97.6247	55.3001	62.5241	76.5206	54.3429	43.7235	39.1693	70.627	88.6915	23.6726	58.1248	39.7039	114.824	71.8078	80.4788
LotjaGi1g1v0160400	Replication factor C subunit 5	281.41	255.614	137.534	202.17	211.398	215.241	232.542	216.445	147.888	186.446	230.23	203.103	196.453	178.336	206.105	144.623	184.838	247.435	191.682	196.571	169.839
LotjaGi1g1v0160500	Elongation factor 4	682.305	837.293	846.355	851.135	816.87	759.027	796.115	839.995	779.622	870.051	749.631	910.939	891.396	1033.6	898.77	1296.62	1067.84	1105.01	1058.62	809.516	909.667
LotjaGi1g1v0160600	Gamma-glutamylcyclotransferase	170.543	382.396	172.941	102.422	167.167	186.496	183.117	184.01	99.3539	177.007	282.733	225.886	233.351	244.576	302.679	126.873	284.158	244.936	237.381	251.547	209.627
LotjaGi1g1v0160700	WAT1-related protein	2819.78	2698.03	2215.6	4133.44	3982.27	4225.99	6049.55	6396.85	6789.29	5210.59	4079.26	4417.74	2796.78	3423.21	3321.11	2310.73	3299.22	3716.19	3252.31	1906.77	2303.78
LotjaGi1g1v0160800	WAT1-related protein	309.389	247.461	91.4169	335.133	454.269	362.561	962.836	771.354	1091.09	798.275	1000.85	694.227	277.779	591.763	325.61	527.217	248.119	331.524	399.804	107.227	190.745
LotjaGi1g1v0160900	Pectin lyase-like superfamily protein, putative	0	0	1.80931	0	0	0	0	0	0	0	0	0	0	0	0	0	0	0	0	0	0
LotjaGi1g1v0161000	WAT1-related protein	300.844	229.7	176.467	148.079	320.544	176.415	197.493	208.813	171.825	291.081	387.209	327.131	143.459	145.586	220.255	113.69	247.646	216.519	204.945	118.756	145.556
LotjaGi1g1v0161100	Pectin lyase-like superfamily protein, putative	0	0	1.80931	0	0	0	0	0	0	0	0	0	0	0	0	0	0	0	0	0	0
LotjaGi1g1v0161200_LC	CUB and sushi domain-containing protein 3	0	0	0	0	0	0	0	0	0	0	0	0	0	0	0	0	0	0	0	0	0
LotjaGi1g1v0161300	WAT1-related protein	16.0926	0	0	27.514	22.41	7.12085	29.0188	6.93128	45.0726	12.8195	34.3327	20.9266	5.07629	19.5708	9.04145	11.1665	1.82288	6.05238	17.0765	0	7.94977
LotjaGi1g1v0161400	ECA1 gametogenesis family protein (DUF784)	0	0	0	0	0	0	0	0	0	0	0	0	0	0	0	0	0	0	0	0	0
LotjaGi1g1v0161500_LC	ECA1 gametogenesis family protein (DUF784)	0	0	0	0	0	0	0	0	0	0	0	0	0	0	0	0	0	0	0	0	0
LotjaGi1g1v0161600_LC	Retrovirus-related Pol polyprotein from transposon TNT 1-94	0	0	0	0	0	0	0	0	0	0	0	0	0	0	0	0	0	0	0	0	0
LotjaGi1g1v0161700_LC	Amyloid beta A4 precursor protein-binding family B member 1-interacting protein	0	6.71584	4.52898	0	0	0	0	0	0	0	0	8.14104	0	0.861703	4.18455	0	0	0	0	0	0
LotjaGi1g1v0161800	Protein kinase family protein	458.704	544.969	457.825	624.723	370.244	393.13	327.072	416.93	314.722	410.381	713.396	628.111	480.352	483.123	418.94	470.939	339.65	400.104	424.873	324.452	315.256
LotjaGi1g1v0161900_LC	Leucine--tRNA ligase	3.9199	12.2979	16.2985	9.22876	7.91808	13.3844	26.8672	20.9751	4.6	6.46866	10.5023	5.08792	5.601	16.3622	6.68849	19.8356	7.6005	6.59168	10.3629	17.0704	1.84656
LotjaGi1g1v0162000	Zinc finger CCCH domain protein, putative	1641.91	651.553	949.997	937.845	1156.66	592.14	584.025	690.34	645.642	424.455	668.997	585.83	616.195	498.845	600.011	472.245	614.395	642.124	693.25	695.156	800.428
LotjaGi1g1v0162100_LC	RNA-binding protein	10.798	0	0	0.920923	0	0.833867	0	1.90659	1.83837	1.60917	0.876672	0	0	0.861192	5.02039	0	0.953395	0	2.82239	3.42015	0
LotjaGi1g1v0162200	Cytochrome c-type biogenesis protein CcmE	336.068	432.358	505.013	479.442	574.078	520.518	548.389	484.366	496.277	497.809	438.791	336.36	415.608	404.865	363.367	345.63	362.977	407.807	420.37	456.512	357.633
LotjaGi1g1v0162300	Calcium-binding family protein	8.81115	39.1032	48.9041	72.9818	90.5912	87.9731	28.8365	64.8311	54.3005	12.97	87.4328	69.2293	75.6613	79.2193	35.0962	27.8713	55.9456	77.9608	34.8789	4.54749	23.9751
LotjaGi1g1v0162400_LC	Transposon protein, putative, CACTA, En/Spm sub-class	84.7059	114.455	60.6556	64.1763	40.5472	49.0287	97.8958	87.7759	48.7051	66.9117	170.52	118.862	86.6176	70.4465	108.865	39.0523	87.2251	116.3	39.4772	132.709	104.992
LotjaGi1g1v0162500	Alcohol dehydrogenase	0	0	5.22338	3.19393	0	0	0	0	0	0	3.02963	0	0	0	0	0	3.74501	0	0	0	0
LotjaGi1g1v0162600	S-adenosyl-L-methionine-dependent methyltransferases superfamily protein	230.07	255.481	333.927	291.541	184.933	223.827	160.595	229.79	218.681	214.871	261.667	226.547	256.167	218.812	217.749	231.253	238.111	229.849	226.559	207.835	314.314
LotjaGi1g1v0162700	PHD-finger protein	365.833	317.159	311.291	198.607	317.928	267.831	392.073	309.885	203.963	320.522	258.211	222.459	242.16	268.782	273.055	278.064	235.345	250.888	296.083	266.136	250.409
LotjaGi1g1v0162800	Tetratricopeptide repeat protein	136.614	181.479	156.567	119.607	165.541	174.842	224.371	189.743	179.198	191.004	228.214	172.737	183.554	189.515	192.586	164.848	160.533	197.36	217.212	178.074	223.342
LotjaGi1g1v0162900_LC	RNA-directed DNA polymerase (Reverse transcriptase)	5.89758	0	5.43249	0.920703	2.64242	3.33322	0	0	0	4.82077	1.75566	10.1665	3.72916	0.861742	3.35013	0	0.955368	1.89697	0	0	4.63371
LotjaGi1g1v0163000	MADS-box transcription factor family protein	68.9224	129.406	78.5674	60.7346	51.2682	69.6778	71.8767	66.2785	91.5197	54.6733	90.7143	89.158	92.7636	72.242	88.4405	46.26	48.3968	65.73	75.2165	85.691	59.5163
LotjaGi1g1v0163100_LC	Mutator-like transposase-like protein	3.93373	0	12.6684	12.8719	29.0623	12.4756	6.9835	6.67428	0	10.4158	0.878278	5.07875	8.38207	4.30732	5.02552	31.3265	0.956729	1.90079	1.8798	4.56891	2.78238
LotjaGi1g1v0163200_LC	LINE-1 reverse transcriptase like	0	0	0	0	0	0	0	0	0	0	0	0	0	0	0	0	0	0	0	0	0
LotjaGi1g1v0163300	Gibberellin 20 oxidase 2	0	0	0	0	0	0	0	0	0	0	0	2.03303	0	1.72062	0	0	0	0	0	0	0
LotjaGi1g1v0163400_LC	Retrovirus-related Pol polyprotein from transposon TNT 1-94	0	0	0	0	0	0	0	0	0	0	0	0	0	0	0	0	0	0	0	0	0
LotjaGi1g1v0163500_LC	Gypsy retrotransposon integrase-like protein 1	0	0	0	0	0	0	0	0	0	0	0	0	0	0	0	0	0	0	0	0	0
LotjaGi1g1v0163600_LC	ERD (early-responsive to dehydration stress) family protein	89.4011	47.0368	51.5895	81	103.891	89.1457	48.8484	57.2083	59.7423	90.783	71.9454	85.3701	75.4916	48.2381	45.2062	51.1015	44.8743	63.5042	63.9583	52.4864	71.3205
LotjaGi1g1v0163700	Retrovirus-related Pol polyprotein from transposon TNT 1-94	228.443	59.4489	106.755	112.026	210.561	32.3725	14.9785	35.28	47.7513	74.2791	72.9886	76.1355	111.674	57.7265	46.9359	89.6621	87.278	43.861	91.0994	25.162	79.8896
LotjaGi1g1v0163800	Wall-associated receptor kinase-like protein	146.664	96.441	97.7146	67.9755	37.8795	53.1543	35.9391	54.35	19.2868	41.5698	74.7211	107.624	46.5415	87.0175	23.4637	97.5834	88.1755	130.509	52.6055	81.1749	74.2824
LotjaGi1g1v0163900_LC	Polyribonucleotide nucleotidyltransferase	0	0	0	0	0	0	0	0	0	0	0	0	0	0	0	0	0	0	0	0	0
LotjaGi1g1v0164000	Wall-associated receptor kinase-like protein	35.8863	0	13.0246	34.3888	6.76256	20.9454	0	5.49022	9.69603	0	9.27736	6.8214	39.3595	7.44104	10.453	0	7.35443	15.5309	13.5032	6.58138	6.23548
LotjaGi1g1v0164100_LC	DNA-directed RNA polymerase subunit beta''	15.7388	24.6634	8.14837	11.9615	23.7883	14.1516	24.9489	10.4933	0	15.2402	15.8129	8.13103	0	12.928	9.21683	0	26.7886	13.3036	14.1077	9.13999	14.842
LotjaGi1g1v0164200	Retrotransposon protein, putative, Ty3-gypsy subclass	0	0	0	0	10.5806	0	0	0	7.35833	0	0	0	5.59456	0.862479	0	0	3.83156	9.51561	0	0	4.64286
LotjaGi1g1v0164300	Wall-associated receptor kinase-like protein	132.87	181.655	209.909	225.079	191.154	324.794	440.221	297.494	326.053	206.305	188.981	251.813	191.764	238.65	178.482	347.527	313.342	365.708	229.225	277.794	324.943
LotjaGi1g1v0164400_LC	Transposon protein, putative, CACTA, En/Spm sub-class	4.91979	11.2123	7.24123	17.471	6.16712	13.3073	4.9906	6.67652	18.3789	1.60212	12.3024	3.04794	0	6.03236	0.837951	0	12.4466	19.0244	7.5207	7.99994	17.6321
LotjaGi1g1v0164500_LC	Retrovirus-related Pol polyprotein from transposon TNT 1-94	0	0	0	0	0	0	0	0	0	0	0	0	0	0	0	0	0	0	0	0	0
LotjaGi1g1v0164600_LC	GPCR-type G protein 2	0	0	0	0	0	0	0	0	0	0	1.75948	0	0	0	0	0	0	0	0	9.15214	0
LotjaGi1g1v0164700	Wall-associated receptor kinase-like protein	111.139	48.1939	26.242	52.4039	36.1093	54.0552	7.98179	11.4419	16.5368	10.4139	7.02695	14.2203	10.2445	9.4764	1.67528	19.5739	18.1811	19.0123	22.557	65.114	16.6964
LotjaGi1g1v0164800	Wall-associated receptor kinase-like protein	59.0498	30.2746	34.3821	12.8625	26.4263	80.5835	27.9493	40.0472	22.962	32.79	30.7625	27.4159	38.1681	31.8772	54.4647	46.868	52.6965	29.5186	46.0347	27.4347	34.3484
LotjaGi1g1v0164900_LC	Fibroblast growth factor receptor 3	44.152	13.4307	17.2181	39.7045	14.0902	22.5937	6.97335	18.1308	11.0482	12.9376	20.1537	20.3661	16.8141	15.5151	5.02162	0	11.4182	12.2629	23.5677	18.2307	15.7161
LotjaGi1g1v0165000	TOM1-like protein 2	604.459	524.282	592.78	606.301	486.939	417.106	516.562	462.438	787.546	560.938	458.194	641.151	496.613	533.226	478.96	569.068	516.979	668.032	626.237	559.35	548.641
LotjaGi1g1v0165100	Histone-lysine N-methyltransferase	69.7255	109.723	74.2215	54.329	99.4774	89.2016	140.524	119.183	59.7513	116.607	112.262	52.8584	77.3749	68.0474	97.0901	35.4281	77.2773	58.7058	111.014	111.774	61.1016
LotjaGi1g1v0165200	2-oxoglutarate (2OG) and Fe(II)-dependent oxygenase superfamily protein	5.88582	55.9388	35.3073	59.0012	11.4406	29.2302	90.6199	34.3238	7.35713	65.3242	21.902	47.8023	50.3761	152.443	40.9887	102.761	155.171	180.334	72.4931	101.392	72.1093
LotjaGi1g1v0165300_LC	Chaperone protein DnaK	0	0	6.32134	0	0	0	0	0	0	0.799452	0	0	0	0	0	0	0	0	0	0	0
LotjaGi1g1v0165400_LC	AP-4 complex subunit epsilon-1	0	0	0	0	0	0	0	0	0	0	0.879666	0	0	0	0	0	0	0	0	0	0
LotjaGi1g1v0165500_LC	Polynucleotidyl transferase, Ribonuclease H fold	0	0	0	0	0	0	0	0	0	0	0	0	0	0	0	0	0	0	0	0	0
LotjaGi1g1v0165600	patatin-like phospholipase domain protein	1530.06	1870.33	1389.07	869.91	1066.48	992.456	1152.2	1129.89	1128.27	1166.18	1063.48	1317.55	1229.5	1114.75	1108.08	1833.5	1540.94	1415.65	1441.02	1507.58	1460.54
LotjaGi1g1v0165700_LC	Acetyl-CoA carboxylase beta subunit	0	0	0	0	0	0	0	0	0	0	0	0	0	0	0	3.89374	0	0	0	0	0
LotjaGi1g1v0165800	Bifunctional uridylyltransferase/uridylyl-removing enzyme	881.545	776.819	652.045	384.417	689.029	474.315	553.394	492.655	549.447	765.76	931.057	786.577	833.94	673.208	927.297	665.078	757.27	812.075	729.771	616.624	724.599
LotjaGi1g1v0165900_LC	myosin 2	13.7681	15.6901	0	4.59744	7.0456	13.3085	2.99297	16.2096	3.67506	7.21183	21.0788	25.3952	8.38257	13.7839	1.67521	23.4986	24.8743	23.7588	14.0994	4.56893	32.4609
LotjaGi1g1v0166000	Chaperone protein dnaJ, putative	231.828	285.558	326.74	143.608	197.21	193.323	266.152	225.972	295.967	207.334	160.543	238.846	182.684	186.059	332.33	401.114	223.367	153.503	237.98	263.542	252.827
LotjaGi1g1v0166100	Ras-related protein Rab-18	375.113	322.434	245.297	295.611	409.344	448.568	386.667	411.895	299.685	503.528	427.086	480.828	252.647	209.309	340.638	362.261	302.382	275.48	319.888	159.663	238.827
LotjaGi1g1v0166200_LC	Indole-3-glycerol phosphate synthase	533.315	409.214	369.168	279.355	350.57	381.436	412.195	337.54	417.021	582.508	740.796	617.426	387.314	350.643	658.539	324.396	418.539	397.825	382.418	436.582	543.872
LotjaGi1g1v0166300	FBD-associated F-box protein	17.705	86.3053	47.9589	69.8662	41.3946	56.5431	85.8091	87.7216	61.5517	80.0913	35.1374	41.6435	117.34	81.8423	68.6893	66.5326	63.1651	73.2122	57.3296	98.25	90.9113
LotjaGi1g1v0166400_LC	Disease resistance protein RPS6	732.683	546.091	517.89	639.847	665.966	426.909	343.554	557.148	531.881	651.157	710.917	598.855	539.773	641.381	596.919	647.764	721.939	717.528	482.736	751.043	546.035
LotjaGi1g1v0166500	FBD-associated F-box protein	109.145	154.642	113.117	94.7196	101.275	89.0193	144.644	95.3489	135.064	102.603	68.4957	148.316	111.776	151.619	112.229	168.489	135.813	132.999	126.904	111.921	153.001
LotjaGi1g1v0166600_LC	#N/A	8.2124	10.3972	21.8191	11.0807	9.80281	0.770865	5.55341	21.5225	20.4264	16.3308	10.5939	14.1283	4.31781	12.7843	6.99307	18.1315	12.4331	7.05945	4.35749	28.6159	29.2622
LotjaGi1g1v0166700_LC	RNA-directed DNA polymerase (reverse transcriptase)-related family protein	0	0	0	0	0	0	0	0	0	0	0	0	0	0	0	0	0	0	0	0	0
LotjaGi1g1v0166800	FBD-associated F-box protein	0	0	12.6676	8.28786	5.27908	1.66782	11.9506	3.81221	22.0565	6.43819	11.3917	2.03262	4.66052	12.0534	0	3.94123	3.81119	2.8361	6.58472	9.11629	7.39891
LotjaGi1g1v0166900_LC	Ribonuclease H	178.791	313.565	191.879	48.7873	90.6827	86.6549	126.601	147.788	111.215	130.17	110.544	136.19	150.989	116.287	322.293	117.953	153.7	73.9185	132.625	159.731	164.858
LotjaGi1g1v0167000	Transposon protein, putative, Mutator sub-class	0	0	0	0	0	0	0	0	0	0	0	0	0	0	0	0	0	0	0	0	0
LotjaGi1g1v0167100	GRAS family transcription factor	1139.89	1050.16	1385.4	2075.99	1406.49	1458.72	1112.44	1196.63	1233.84	1575.01	1579.26	1806	1289.89	1329.28	1150.9	1158.89	1105.16	1349.78	1110.01	1016.66	1025.86
LotjaGi1g1v0167200	Small RNA degrading nuclease	157.391	194.782	261.652	232.145	176.435	298.889	275.272	250.03	274.335	236.254	243.18	203.544	201.276	249.747	288.699	242.556	179.366	229.444	265.91	259.063	163.899
LotjaGi1g1v0167300_LC	Retrovirus-related Pol polyprotein LINE-1	0	0	0	0	0	0	0	0	0	0	0	0	0	0	0	0	0	0	0	0	0
LotjaGi1g1v0167400_LC	Transposon TX1 uncharacterized	0	0	0	0	0	0	0	0	0	0	0	0	0	0	0	0	0	0	0	0	0
LotjaGi1g1v0167500	Ribosome maturation protein SBDS	181.67	257.505	213.615	204.435	200.712	184.254	160.45	217.389	198.562	279.091	285.025	303.944	239.591	235.15	260.295	362.222	259.473	283.075	249.32	263.452	275.865
LotjaGi1g1v0167600	Transcriptional corepressor SEUSS	977.534	844.727	706.305	1152.35	1227.66	1043.81	835.112	781.623	893.729	625.359	767.023	586.762	713.256	789.757	720.949	627.01	791.205	870.378	738.436	759.21	633.176
LotjaGi1g1v0167700	Thioredoxin	478.497	436.3	441.506	881.62	772.619	593.601	664.991	381.405	345.294	336.347	283.129	372.577	418.807	619.476	321.828	662.984	508.212	595.767	440.502	348.797	458.836
LotjaGi1g1v0167800_LC	Helicase	0	0	0	0	0	0	0	0	0	0	0	0	0	0	0	0	0	0	0	0	0
LotjaGi1g1v0167900_LC	basic helix-loop-helix (bHLH) DNA-binding superfamily protein	0	15.653	7.24563	0	0	0	0	2.86085	6.44191	1.61839	2.62561	7.12537	6.53679	2.58401	3.34461	7.94205	1.89976	0.941364	1.88483	4.55212	7.38586
LotjaGi1g1v0168000_LC	B3 domain-containing protein	2.94168	20.1322	6.33767	0.922297	9.67935	5.01427	15.9283	3.81371	12.877	5.65136	18.3901	11.1901	17.7297	8.61224	8.36323	15.8336	14.2678	16.0333	8.4755	20.4973	7.39188
LotjaGi1g1v0168100_LC	CBS domain protein with a domain protein (DUF21)	3.92373	4.4751	31.6893	8.29878	7.04072	1.67076	8.96235	2.86054	0	5.64752	11.3886	8.13771	9.33039	4.30661	28.4417	11.8633	9.51818	1.88787	1.88324	1.13919	4.62206
LotjaGi1g1v0168200_LC	Replication factor-A carboxy-terminal domain protein	0	0	0	0	0	0	0	0	0	0	0	0	0	0	3.44735	0	0	0.928234	0	0	0
LotjaGi1g1v0168300	RNA-directed DNA polymerase (reverse transcriptase)-related family protein	0	0	0	0	0	0	0	0	0	0	0	0	0	0	0	0	0	0	0	0	0
LotjaGi1g1v0168400	Bidirectional sugar transporter SWEET	41.2595	0	0	0	5.28626	0	1.99426	0	0	0.806424	2.63199	6.10731	4.66791	0.862169	2.51259	0	4.76855	0	3.76867	1.14088	0.925903
LotjaGi1g1v0168500	Exostosin family protein	188.727	98.5892	95.9292	102.113	95.9816	88.2366	153.583	82.953	123.136	112.321	118.509	115.828	93.1674	84.4211	105.51	90.2352	108.958	113.897	106.247	122.156	84.3452
LotjaGi1g1v0168600	Auxin efflux carrier component	13.7443	0	29.8666	17.4968	12.3223	6.6704	0	24.7866	9.19193	4.82681	5.26057	3.0494	5.59329	14.6409	17.5726	15.7545	8.58203	2.83883	0	20.5231	23.1359
LotjaGi1g1v0168700	Acyl-[acyl-carrier-protein] desaturase	67.7666	146.679	357.526	116.936	41.3765	971.927	2501.67	999.231	3006.78	54.6741	40.3471	193.129	47.5413	30.1478	73.6575	169.22	55.3428	38.8293	137.35	247.519	144.436
LotjaGi1g1v0168800_LC	Glycosyltransferase	0	0	6.32255	1.8421	0	0	0	0	0	1.61541	0	0	0	0	0	0	0.946514	0	0	0	0
LotjaGi1g1v0168900_LC	Pol polyprotein	27.4753	27.9731	14.4803	22.108	35.1992	11.6793	0	18.1113	36.7695	21.7399	6.13438	20.3312	33.5647	5.16665	0	43.3814	23.8185	10.3976	38.578	23.9316	24.972
LotjaGi1g1v0169000_LC	Gag-pol polyprotein	46.0469	23.4745	10.8676	12.9268	21.115	0	0	12.3957	17.4845	4.04726	1.74993	23.4114	23.3457	5.1674	0	7.94603	10.4442	11.2904	28.2725	9.10172	11.0753
LotjaGi1g1v0169100_LC	Retrotransposon protein, putative, Ty3-gypsy subclass	44.0277	25.6832	36.2193	31.4157	33.4102	4.19086	0	5.71897	10.1229	20.2817	7.86393	22.3968	23.3526	1.72168	4.17627	11.9597	7.57808	10.319	30.1659	6.81676	10.1357
LotjaGi1g1v0169200_LC	Mu-type opioid receptor	131.955	119.511	89.6091	119.711	157.729	69.7779	85.023	77.9638	60.3616	123.078	103.933	112.791	141.778	81.5649	79.1087	190.856	115.652	116.103	117.421	102.802	101.457
LotjaGi1g1v0169300	Leucine-rich repeat transmembrane protein kinase	212.852	97.3276	122.219	88.5101	72.1621	44.2692	58.7497	89.623	41.3853	83.0855	65.7003	92.5574	125.014	80.0966	48.515	47.4438	111.361	82.1226	56.4914	118.47	99.8323
LotjaGi1g1v0169400	Hexosyltransferase	327.41	402.273	255.196	410.178	354.895	329.495	283.286	357.558	375.8	297.446	306.451	388.074	282.248	317.019	242.037	344.91	315.574	357.127	280.142	383.699	401.473
LotjaGi1g1v0169500	CRS2-associated factor 1, chloroplastic	396.62	430.574	289.533	321.559	313.593	310.7	391.292	332.773	362.799	311.1	323.448	276.189	347.235	340.311	333.492	351.502	323.848	350.419	298.755	333.791	399.187
LotjaGi1g1v0169600	Receptor kinase, putative	290.313	155.852	194.532	222.349	171.769	180.29	131.756	116.328	128.59	114.381	210.932	223.395	167.573	192.124	235.449	117.192	136.038	198.985	144.686	136.023	109.536
LotjaGi1g1v0169700_LC	RNA-directed DNA polymerase (reverse transcriptase)-related family protein	9.8355	0	7.23859	3.67691	6.16475	0	0	0	0	3.20341	6.14867	3.04688	4.65603	6.03009	2.51286	3.91336	9.56994	4.75378	13.1567	6.85423	0
LotjaGi1g1v0169800	Calcium-dependent lipid-binding domain-containing protein	0	0	0	0	0	0	0	0	0	0	0	0	0	0	0	0	0	0	0	0	0
LotjaGi1g1v0169900	MYB family protein	9.8239	17.9183	21.722	7.36395	20.2496	27.4953	10.9656	23.8368	7.35302	18.4799	17.547	22.3593	16.7763	15.505	16.7427	19.6573	18.1392	33.1704	22.5741	26.2421	24.081
LotjaGi1g1v0170000	DUF506 family protein	59.8863	10.0745	9.95709	14.7381	9.68276	59.2199	27.8991	42.9055	22.984	9.65804	26.3031	49.8167	13.9862	21.5333	10.0422	3.94096	20.0225	11.3531	13.1739	11.4018	26.8369
LotjaGi1g1v0170100_LC	Unknown protein	0	0	0	0	0	0	0	0	0	0	0	0	0	0	0	0	0	0	0	0	0
LotjaGi1g1v0170200	Transmembrane protein 184C	341.304	341.803	349.088	307.201	295.335	375.159	483.777	384.093	434.229	316.351	455.921	410.372	342.464	366.877	507.976	299.432	431.373	426.848	383.322	394.002	395.193
LotjaGi1g1v0170300	Transmembrane protein, putative	547.055	550.453	595.381	324.405	442.168	540.216	564.87	650.287	654.023	378.532	505.255	361.531	540.959	503.13	602.384	402.657	496.054	433.918	588.215	621.688	535.475
LotjaGi1g1v0170400_LC	Retrotransposable element Tf2	0	0	0	0.918995	4.39727	0	0.995958	0	0	0.80168	0	1.0149	2.79195	2.58114	0	0	0	0	0.939206	0	0
LotjaGi1g1v0170500	Glycolipid transfer protein domain-containing protein	126.806	51.5367	40.7244	84.631	63.4014	54.9362	22.9384	29.558	39.5131	61.7703	21.9471	52.833	35.4027	208.469	108.025	66.6858	74.5564	40.8173	76.1574	61.6512	40.7844
LotjaGi1g1v0170600	Receptor-like kinase	39.3314	39.2208	155.649	148.977	122.411	103.163	27.9311	41	90.9613	78.5562	103.621	89.3961	56.8196	49.9652	64.4898	31.3473	34.4311	43.6993	47.0016	49.108	76.0364
LotjaGi1g1v0170700_LC	flavin-monooxygenase glucosinolate S-oxygenase 2	34.2828	30.1759	26.2609	17.5434	34.3069	18.4177	51.7263	25.7418	27.605	21.8586	51.6119	21.3743	31.7487	17.2225	21.7322	43.7149	23.7293	16.9291	26.3865	29.574	33.2178
LotjaGi1g1v0170800	myosin heavy chain-like protein	585.161	490.881	577.331	593.956	473.815	665.374	564.682	556.84	555.835	696.26	679.808	680.567	633.324	603.04	515.967	544.298	681.216	649.148	565.832	566.563	567.623
LotjaGi1g1v0170900	Ethylene-responsive transcription factor, putative	5.8953	0	9.05448	1.84205	6.16483	19.1767	45.8663	10.492	20.2298	10.4544	14.9174	0	16.7847	5.17013	5.86147	0	5.72797	3.79028	0.941055	6.84682	0
LotjaGi1g1v0171000	Plastid division PDV1-like protein, putative	183.691	91.8257	185.545	167.545	120.614	123.33	207.337	164.95	202.215	125.37	132.468	162.62	173.365	122.316	109.66	165.174	142.225	138.337	144.859	133.48	124.096
LotjaGi1g1v0171100	Phosphate transporter protein	0	0	0	0	0	0	0	0	0	0	0	0	0	0	0	0	0	0	0	0	0
LotjaGi1g1v0171200_LC	#N/A	38.8891	49.1228	66.1234	82.5493	38.4426	5.95843	16.8993	46.1406	50.5471	46.0693	63.9847	115.949	106.273	90.4028	28.8408	321.684	156.065	209.743	125.307	60.4513	80.9519
LotjaGi1g1v0171300_LC	ATP-dependent zinc metalloprotease FTSH, chloroplastic	349.369	170.432	171.911	148.841	273.07	180.282	124.771	161.142	193.801	152.763	207.422	178.714	169.432	182.647	245.507	136.71	158.082	156.153	149.38	174.892	196.801
LotjaGi1g1v0171400_LC	LINE-1 reverse transcriptase like	0	0	0	0	4.41916	0	0	0	0	0	0	0	0	0	0	0	2.87023	0	0	0	0
LotjaGi1g1v0171500_LC	DNA-directed RNA polymerase subunit beta'	20.6484	0	4.52644	4.60126	22.0212	19.985	5.98564	14.3069	21.1422	20.0645	16.6843	11.1801	4.65992	7.75547	11.7271	0	3.82425	13.2918	3.76221	18.272	5.56293
LotjaGi1g1v0171600_LC	Eukaryotic translation initiation factor 3 subunit K	17.4063	0	0	9.52471	3.52556	0	0	0	0	0	0	0	0	0	0	0	0.916045	0	0.965355	0	0
LotjaGi1g1v0171700	Bidirectional sugar transporter SWEET	535.981	508.167	399.196	151.081	102.106	95.0999	117.567	51.4865	81.8262	246.34	654.01	400.586	346.88	265.288	743.085	149.808	470.917	282.813	350.069	345.439	299.797
LotjaGi1g1v0171800	ATP-dependent zinc metalloprotease FTSH protein	526.456	669.461	525.143	687.589	760.475	777.252	759.663	695.132	579.13	690.227	534.317	526.465	670.955	807.386	672.985	650.371	734.082	659.993	681.824	603.463	537.327
LotjaGi1g1v0171900	Abscisic acid receptor	31.341	78.9824	130.85	112.297	80.1944	110.29	136.125	74.8937	113.573	106.805	75.4155	115.221	121.885	159.846	132.258	164.123	148.171	123.515	100.954	78.7816	90.9183
LotjaGi1g1v0172000	Hemoglobin-like protein	563.312	668.904	475.109	339.407	459.674	394.475	705.159	586.393	395.115	482	734.864	615.675	515.168	548.745	586.212	529.363	626.212	701.678	528.365	585.75	684.156
LotjaGi1g1v0172100	Chlorophyll a-b binding protein, chloroplastic	4468.69	5735.04	4011.53	7845.72	8455.78	5532.28	3750.52	3474.43	2709.87	3141.32	3112.88	2915.23	3141.44	3833.08	2278.37	3640.14	2958	2809	2886.22	2091.94	2598.01
LotjaGi1g1v0172200	N-acetyltransferase, putative	1064.29	1032.93	1046.31	893.371	828.748	931.538	1490.05	971.421	1059.89	1007.69	931.751	776.112	916.753	1147.94	950.356	807.065	826.039	964.524	1169.04	910.33	874.12
LotjaGi1g1v0172300	Chaperone protein DnaJ	65.5736	22.6446	47.5398	72.9205	101.431	66.7885	73.5771	44.4269	79.8257	90.5531	71.3977	52.3641	42.4727	59.1835	72.2419	47.4808	56.9083	59.358	76.4083	73.8537	73.5131
LotjaGi1g1v0172400_LC	Cyclic nucleotide-gated ion channel-like protein	0	0	0	0	0	0	0	0	0	0	0	0	0	0	0	0	0	0	0	0	0
LotjaGi1g1v0172500	Glucosamine-6-phosphate deaminase	996.172	663.658	699.749	496.646	540.427	280.387	595.715	387.101	378.821	876.335	589.014	523.662	581.007	379.836	1030	504.995	464.057	521.839	454.586	593.846	594.812
LotjaGi1g1v0172600	Glucosamine-6-phosphate deaminase	532.25	226.158	300.509	185.094	223.602	75.8679	269.081	173.53	101.119	291.146	271.873	164.678	270.353	165.38	338.135	118.11	178.392	204.503	190.046	230.381	264.76
LotjaGi1g1v0172700	Protein phosphatase 2C-like protein	127.755	72.8104	94.123	88.3351	39.6229	99.9265	40.8823	94.3943	126.822	94.7249	221.168	180.875	183.566	93.8949	101.312	39.2646	87.8926	56.9153	121.308	97.017	80.6147
LotjaGi1g1v0172800	Receptor-like kinase	9.83923	0	0	149.758	0	16.6166	26.9454	43.856	118.476	53.5948	24.604	180.732	10.2398	49.9631	3.35106	199.257	145.58	130.394	60.1249	97.1403	0
LotjaGi1g1v0172900	Receptor-like protein kinase	59.4596	234.641	172.783	480.46	121.317	127.323	230.378	252.194	347.402	560.277	387.708	608.108	305.341	1038.61	350.416	968.001	746.493	1234	513.54	554.975	456.839
LotjaGi1g1v0173000	Receptor-like kinase	280.292	219.666	207.223	572.798	500.239	370.103	248.423	348.978	327.987	274.806	223.093	267.145	284.993	327.365	257.148	368.062	236.329	383.994	203.96	282.144	259.703
LotjaGi1g1v0173100	F-box protein interaction domain protein	0	0	0	0	0	0	0	0	0	0	0	0	0	0	0	0	0	0	0	0	0
LotjaGi1g1v0173200_LC	Pol polyprotein	0	0	0	0	0	0	0	0	0	0	0	0	0	0	0	0	0	0	0	0	0
LotjaGi1g1v0173300_LC	Cytochrome c oxidase subunit 2	9.83817	15.6941	16.2873	24.8154	5.28473	6.64985	25.9463	23.8375	19.2907	9.60575	21.0869	26.4052	15.8294	12.0612	22.6197	3.91067	7.65959	11.416	6.5779	5.71346	7.42334
LotjaGi1g1v0173400	Transposon Ty3-I Gag-Pol polyprotein	353.464	176.891	293.211	252.873	355.043	217.293	170.234	171.565	250.613	157.038	207.394	195.288	201.12	170.459	220.227	170.305	255.749	233.061	200.317	154.843	178.479
LotjaGi1g1v0173500	Receptor-like kinase	19.6619	0	0	3.68266	0	11.6651	0	6.67739	0	2.40991	1.75595	0	1.86458	0.861807	0	0	0.955623	0.948801	0	0	4.63462
LotjaGi1g1v0173600_LC	Receptor kinase	16.6489	0	0.904883	7.37811	1.75843	0	0	0	0	0.808032	1.74927	0	0	0	3.34209	3.96436	0	1.88217	3.76586	0	7.38153
LotjaGi1g1v0173800_LC	#N/A	103.3	109.859	128.489	112.129	129.476	109.724	155.677	73.4194	118.501	142.487	133.55	108.668	155.501	119.751	118.962	144.698	134.999	104.645	121.222	121.125	163.312
LotjaGi1g1v0173900_LC	#N/A	0	0	0	0	0	4.14813	0	0	0	0	0	0	0	0	0	0	0	0	0	0	0
LotjaGi1g1v0174000_LC	Ribose import ATP-binding protein RbsA	64.0349	3.30704	21.7009	39.1808	90.2035	7.88432	0	0	4.66459	3.54163	23.7496	6.22741	7.65731	0.860473	0	0	9.86063	9.58082	4.8247	0	8.92182
LotjaGi1g1v0174100_LC	FERM, RhoGEF and pleckstrin domain-containing protein 1	41.3576	7.85214	19.9054	0	0.881068	4.98116	0	6.67514	7.34709	15.1783	21.9853	9.13722	22.3373	2.58497	5.02914	0	2.87727	7.6277	1.87855	6.8626	13.0056
LotjaGi1g1v0174200_LC	Retrovirus-related Pol polyprotein from transposon TNT 1-94	0	0	0	0	0	0	0	0	0	0	0	0	0	0	0	0	0	0	2.81691	0	0
LotjaGi1g1v0174300_LC	LINE-1 reverse transcriptase like	9.83428	0	5.42949	7.35579	0	1.66354	3.99058	0	0	1.60259	2.63482	1.01579	3.72553	0.861483	2.51278	0	0	1.90069	2.81983	0	2.78234
LotjaGi1g1v0174400_LC	Ribonuclease H	0	0	0	0	0	0.837746	9.96139	0	0	0.809898	1.75217	3.05663	2.80413	0	0	0	3.80348	4.71185	0	3.41753	0
LotjaGi1g1v0174500	autoinhibited Ca(2+)-ATPase, isoform 4	40.1252	11.1695	14.491	14.7868	14.0709	2.51496	16.8997	10.4873	22.0911	7.30245	19.2282	6.10955	24.2919	4.30524	28.4059	3.98697	11.3706	6.56886	9.42886	9.09154	11.0603
LotjaGi1g1v0174600	Calcium binding protein-like	0	0	0	0	0	0	0	0	0	0	0	0	0.9327	0	0.836232	0	0	0	0	0	0
LotjaGi1g1v0174700	Ribosomal RNA small subunit methyltransferase E	131.343	158.103	92.8078	103.1	136.291	141.564	147.311	137.766	115.954	119.113	129.099	79.3479	116.185	79.6669	159.052	55.3405	102.684	62.4009	92.6679	193.834	120.104
LotjaGi1g1v0174800	FBD-associated F-box protein	168.185	215.112	167.765	100.266	141.305	179.435	227.375	188.949	181.934	105.73	138.052	116.336	157.889	134.032	215.54	126.464	191.443	205.89	172.563	259.084	280.173
LotjaGi1g1v0174900_LC	Protein trichome birefringence	18.1576	0	8.09079	4.67231	29.5409	4.27183	0	0	0.919735	1.69657	6.81171	8.17156	2.81717	0	2.46194	8.5334	5.45464	0	0.948213	13.3069	3.58209
LotjaGi1g1v0175000	Alpha/beta-hydrolase	303.057	252.251	281.401	506.344	403.417	425.496	332.345	298.446	293.939	236.859	378.737	320.903	270.938	277.412	262.239	246.25	233.681	213.175	205.776	205.714	216.242
LotjaGi1g1v0175100	Nuclear pore complex Nup85-like protein	422.84	327.228	361.066	342.073	434.169	589.8	647.433	589.257	501.653	309.364	352.159	219.42	385.612	324.776	342.561	317.317	293.658	246.087	359.077	311.8	334.773
LotjaGi1g1v0175200_LC	Polynucleotidyl transferase, ribonuclease H-like superfamily protein	0	12.2839	0	0	0	0	0	0	0	0	0	0	0.932439	0	1.67021	7.92536	2.84691	0	0	0	0
LotjaGi1g1v0175300_LC	Protein kinase superfamily protein	0	14.5595	5.43577	0	0	1.67052	0	3.81679	4.6011	3.22507	4.38561	0	2.80014	2.58592	5.02402	0	2.86042	3.78355	3.76785	11.4061	10.1825
LotjaGi1g1v0175400_LC	Aspartyl/glutamyl-tRNA(Asn/Gln) amidotransferase subunit B	108.378	80.8267	31.6484	59.6572	61.1853	25.2811	78.6096	42.0253	74.0248	68.6889	116.94	96.6477	62.5672	68.252	62.4864	93.8882	94.2683	70.1576	49.8674	82.979	71.814
LotjaGi1g1v0175500	Exostosin family protein	181.025	230.851	188.288	239.167	118.312	216.699	124.532	143.953	164.352	206.119	291.388	268.319	256.874	360.283	182.891	225.365	267.482	334.982	241.563	201.08	257.529
LotjaGi1g1v0175600	60S ribosomal protein L24	832.804	1323.02	1142.84	1300.13	1257.96	1614.51	1547.67	1898.07	1689.36	1414.43	1386	1245.78	1267.23	1558.61	1462.46	1264.3	1421.18	1364.08	1595.8	1303.51	1249.74
LotjaGi1g1v0175700_LC	Na(+)-translocating NADH-quinone reductase subunit F	0	0	0	0	0	0	0	0	0	0.808633	0	0	0	0.859699	0	0	0.947267	0	0.940936	0	0
LotjaGi1g1v0175800	60S ribosomal protein L24	513.222	0	216.393	0	1032.41	299.892	369.104	160.253	0	0	0	35.58	157.54	0	0	0	0	97.7544	0	0	0
LotjaGi1g1v0175900	Protein kinase family protein	1.07306	0	2.11093	0	0	4.55746	0	0	1.00477	2.63841	0	0	0	0	3.65862	0	0	0	0	0	3.03452
LotjaGi1g1v0176000	Phosphoenolpyruvate carboxykinase (ATP)	229.819	360.54	288.736	348.043	382.953	311.746	373.757	307.016	280.362	344.922	392.949	300.874	283.382	385.031	343.178	365.977	344.466	317.27	363.129	379.836	280.542
LotjaGi1g1v0176100	Cation-transporting ATPase 4	356.858	284.59	432.576	329.294	345.195	435.264	434.861	335.627	256.366	278.302	341.527	236.721	259.915	286.002	371.823	180.384	243.786	225.023	337.517	283.166	316.116
LotjaGi1g1v0176200	Histone deacetylase	228.741	284.861	259.359	357.895	399.054	426.448	342.472	410.24	353.281	386.184	360.868	333.742	361.524	358.502	298.576	327.853	320.621	344.212	338.152	211.421	253.258
LotjaGi1g1v0176300	Pentatricopeptide repeat-containing protein	26.5667	13.4534	23.5255	27.5686	43.1603	44.0455	28.943	28.605	17.4526	15.2038	20.211	14.2172	21.4143	13.7844	22.6213	3.90872	31.6044	24.7436	25.3696	36.5714	18.5616
LotjaGi1g1v0176400_LC	RNA-directed DNA polymerase (reverse transcriptase)-related family protein	0	0	0	0	0	1.65925	0	0	0	0	0	0	0	0	0	0	0	0	0	0	0
LotjaGi1g1v0176500	LOB domain-containing protein, putative	1.05963	0	0	0	8.56018	0	0	0	0	5.2412	0.94633	4.21299	3.86409	1.86192	0	4.28462	1.57877	0	4.07298	0	0
LotjaGi1g1v0176600	Tryptophan aminotransferase-like protein	67.2201	73.3573	38.4194	38.9155	86.956	12.2345	26.314	43.2495	28.7725	55.1879	48.8837	55.1687	40.1229	41.1331	49.8764	91.9363	82.7384	74.2632	48.7742	48.6078	54.0658
LotjaGi1g1v0176700_LC	Retrovirus-related Pol polyprotein from transposon TNT 1-94	0	0	0	0	0	0	0	0	0	0	0	0	0	0	0	0	0	0	0	0	0
LotjaGi1g1v0176800	Raffinose synthase	0	0	0	0	0	1.01842	2.44182	0	0	6.40963	0	4.04235	0	0	0	0	0	0	0	0	0
LotjaGi1g1v0176900	D111/G-patch domain protein	184.082	114.389	122.142	84.5038	126.855	73.0789	137.774	102.979	67.9613	56.7485	157.365	114.727	109.833	102.526	131.569	66.3397	90.105	120.053	79.844	184.086	162.508
LotjaGi1g1v0177000	FKBP12-interacting protein of 37 kDa-like protein, putative	504.891	520.285	391.773	260.916	375.257	539.136	472.154	435.752	487.707	392.651	475.514	413.264	429.15	435.082	500.245	433.482	458.965	384.723	436.852	571.574	493.893
LotjaGi1g1v0177100_LC	Double Clp-N motif-containing P-loop nucleoside triphosphate hydrolases superfamily protein, putative	0	0	9.04952	9.24739	8.78058	5.03747	0	4.76156	11.9604	16.2793	9.58777	13.2337	12.1454	15.4791	5.00295	16.0289	27.361	4.66709	22.6286	9.06609	18.3753
LotjaGi1g1v0177200_LC	LINE-1 reverse transcriptase like	9.83314	0	14.4765	5.51589	15.8503	8.31611	16.9579	14.3003	3.67444	4.80675	8.78171	1.01563	8.38109	10.3363	1.67497	15.6615	3.82644	11.4033	10.3377	0	2.78204
LotjaGi1g1v0177300	Cell division cycle protein 48 like	76.1113	37.4664	122.934	46.8605	69.1623	34.6795	39.2985	32.7048	78.235	94.1989	63.8596	105.823	90.0357	86.3999	54.4423	29.631	54.3186	56.9287	72.3228	8.27647	100.374
LotjaGi1g1v0177400	Short-chain dehydrogenase/reductase family protein	236.81	230.229	218.158	196.358	445.51	288.296	348.624	288.2	237.798	253.756	343.102	306.883	209.61	192.47	321.47	159.214	257.42	272.441	261.209	234.132	317.588
LotjaGi1g1v0177500	JmjC domain-containing protein 4	14.738	96.3204	74.215	92.0353	61.632	77.4685	84.7435	95.3474	66.1734	72.2853	95.6449	99.5931	85.7376	90.4473	72.8363	102.163	85.9475	112.822	89.3474	112.972	93.5629
LotjaGi1g1v0177600	Embryo defective 2759 protein	158.198	191.529	163.814	179.457	194.584	152.423	228.319	149.696	118.558	106.805	189.546	190.034	176.128	203.292	199.26	125.711	141.353	188.7	169.283	200.853	129.701
LotjaGi1g1v0177700	Cytochrome P450	122.764	267.602	172.88	131.67	151.42	125.037	190.364	198.321	188.442	163.225	151.738	208.378	210.675	144.709	182.468	165.294	220.41	225.39	212.612	166.531	224.057
LotjaGi1g1v0177800_LC	BTB/POZ domain-containing protein	0	0	0	0	0	0	0	0	0	0	0	0	0	0	0	0	0	0	0	0	0
LotjaGi1g1v0177900	Cationic amino acid transporter	80.6328	109.821	115.831	174.718	139.145	126.449	78.8081	145.884	119.442	133.851	93.0874	150.345	144.374	98.2079	126.47	152.794	157.823	105.46	141.001	108.499	109.424
LotjaGi1g1v0178000_LC	PRLI-interacting factor	0	0	0.907468	0	3.52899	0	0	1.91151	0	0	0	0	0	0	0	0	1.90952	0	0	3.42692	0
LotjaGi1g1v0178100	Heme-binding protein, putative	550.26	626.464	479.827	1228.11	1395.71	1354.03	846.377	817.094	577.561	539.691	746.334	554.335	693.19	724.313	397.315	830.351	591.987	556.883	515.022	408.936	556.453
LotjaGi1g1v0178200_LC	ureide permease 3	200.898	89.7421	199.031	206.578	222.903	79.6696	47.9355	116.329	158.857	183.641	109.937	94.4019	136.789	108.562	57.8355	81.8274	155.413	112.551	209.417	59.4818	85.4773
LotjaGi1g1v0178300	MORC family CW-type zinc finger protein 4	629.545	321.696	441.579	507.42	557.514	593.649	711.446	497.725	496.078	631.831	567.5	496.661	374.357	530.686	480.001	406.941	536.005	504.001	427.607	544.976	472.216
LotjaGi1g1v0178400	Transmembrane protein, putative	137.728	96.4038	114.012	414.529	311.795	256.039	110.767	104.885	37.6636	51.2369	90.4936	51.7961	77.2871	149.042	43.5627	66.4929	65.1004	69.4388	52.6248	57.1318	64.0224
LotjaGi1g1v0178500_LC	Mitochondrial transcription termination factor family protein	54.9991	61.5827	59.7384	24.8603	47.539	21.6724	60.7976	51.4871	39.5266	31.357	58.7666	60.9881	32.6263	50.8206	75.3316	70.8357	49.6178	52.0884	50.8006	50.1882	87.0322
LotjaGi1g1v0178600	Glutaredoxin	83.1299	53.5882	54.3481	41.6173	54.5141	44.4791	72.5326	95.3375	46.9559	56.0846	93.4551	104.916	72.9073	69.7394	71.8235	67.9516	50.1532	95.5486	67.9176	124.919	129.846
LotjaGi1g1v0178700	Anthranilate phosphoribosyltransferase	737.697	969.524	690.428	1069.15	913.319	843.176	900.986	802.843	694.528	825.771	866.125	861.315	738.503	985.552	734.635	931.504	972.334	926.053	912.583	691.167	716.146
LotjaGi1g1v0178800	Pleckstrin domain-containing family M member 3	245.007	209.65	242.493	396.984	279.222	258.451	293.424	255.538	298.53	268.058	246.05	260.986	226.246	252.428	258.889	234.514	229.855	195.099	245.238	206.859	271.003
LotjaGi1g1v0178900_LC	Taste receptor type 2 member 4	0	0	0	0	0	0	0	0	0	0	0	4.05989	0	0	0	0	0	0	0	0	0
LotjaGi1g1v0179000	Transmembrane protein, putative	66.2994	24.791	17.1573	28.0862	31.4988	22.7784	16.729	15.9854	10.6453	21.362	35.3826	13.9095	20.602	14.5191	19.2186	3.45204	17.3913	21.3159	10.7799	18.048	24.4242
LotjaGi1g1v0179100	Protein ApaG	0	0	0	0	0	2.48888	0	0	0	0	0	0	0	0	0	0	0	0	0	0	0
LotjaGi1g1v0179200	Phosphate translocator	2558.95	2833.94	2464.41	1627.81	1924.77	1746.31	2804.86	2699.29	2380.25	2475.09	1916.73	1652.29	2371.5	2197.48	2188.63	2179.43	2235.39	1889.43	2499.57	2169.68	2119.99
LotjaGi1g1v0179300_LC	RNA-directed DNA polymerase (reverse transcriptase)-related family protein	0	0	0	0	0	0	0	0	0	0	0	0	0	0	0	0	0	0	0	0	0
LotjaGi1g1v0179400	Boron transporter-like protein	553.557	419.274	755.672	2330.38	1054.64	737.015	1023.78	902.871	1397.57	833.176	1013.62	985.325	668.409	1507.7	530.37	1574.36	1310.31	1996.37	1214.14	631.087	647.742
LotjaGi1g1v0179500_LC	RNA-directed DNA polymerase (Reverse transcriptase)	104.086	68.6352	68.0666	107.772	94.7317	105.181	74.2469	73.4744	64.8329	92.5538	112.715	86.1605	82.2046	82.106	114.457	100.114	90.6201	117.973	68.3378	44.5831	115.953
LotjaGi1g1v0179600_LC	ATP synthase subunit b	59.0421	10.0906	50.6695	33.9983	73.991	23.2661	9.98095	4.76751	22.0447	16.8005	20.2127	17.263	32.5852	1.72307	6.70289	3.90751	18.1995	12.3745	14.0935	11.4296	35.2709
LotjaGi1g1v0179700	Iron-sulfur cluster assembly protein	1177.15	1314.19	856.305	944.124	956.843	993.333	1211.65	1017.34	834.769	1079.99	1138.97	1385.69	1183.21	1348.85	1032.69	1241.24	1420.74	1453.34	1043.53	1107.15	1141.09
LotjaGi1g1v0179800	Pantothenate kinase	885.991	775.427	797.032	802.405	773.995	739.944	806.995	763.578	851.445	974.137	903.663	918.006	908.745	934.718	970.623	1033.17	937.605	872.533	866.357	902.28	976.552
LotjaGi1g1v0179900	Dof zinc finger protein	242.764	138.912	203.627	149.966	162.9	100.739	149.583	132.534	177.359	273.653	186.085	240.813	213.367	158.503	297.255	133.44	168.183	174.596	185.239	223.738	118.624
LotjaGi1g1v0180000_LC	ACT domain repeat 4	51.0207	50.3519	82.3808	42.3982	82.7294	69.2947	65.734	62.9273	38.6219	77.3811	52.5754	39.6617	67.1594	62.8734	51.0321	43.4438	48.5696	39.6753	60.2462	87.7397	73.9773
LotjaGi1g1v0180100	Serine/threonine-protein kinase ATM	507.01	546.027	373.344	539.304	663.138	429.797	298.783	452.213	428.141	320.318	381.808	300.877	341.676	361.511	446.814	306.063	321.734	421.595	369.023	355.572	458.006
LotjaGi1g1v0180200	Poly [ADP-ribose] polymerase	23.5788	0	23.5296	48.7745	35.2152	74.963	177.448	42.9026	118.55	21.6837	68.4372	58.9378	8.38666	25.8399	12.5569	15.7161	14.3234	20.8561	14.1063	10.2693	14.8206
LotjaGi1g1v0180300_LC	tRNA (guanine-N(1)-)-methyltransferase	269.317	352.894	332.135	295.314	182.275	335.488	208.428	245.045	307.844	269.6	209.797	345.46	253.422	203.299	267.119	404.158	322.07	248.648	275.498	265.991	225.217
LotjaGi1g1v0180400	Oxysterol-binding protein	729.91	509.984	671.525	654.362	760.43	699.771	628.038	570.578	783.437	815.84	636.458	829.275	610.068	812.554	709.552	680.708	588.418	642.71	724.168	610.53	697.598
LotjaGi1g1v0180500	NRT1/PTR family protein 2.1	411.73	573.489	274.228	276.992	369.804	237.358	157.537	159.231	101.094	285.039	381.747	263.195	453.816	522.878	460.487	271.009	600.818	466.603	352.66	408.577	329.836
LotjaGi1g1v0180600	Peroxisomal membrane protein PEX14	682.786	639.474	532.187	589.094	631.267	729.834	795.528	599.734	575.366	622.634	696.639	616.902	594.614	706.343	686.463	758.673	676.927	721.286	648.05	743.934	593.716
LotjaGi1g1v0180700_LC	SNF2 domain-containing protein / helicase domain-containing protein	11.7375	0	0	0	0	0	7.94697	0	0	2.42662	3.49417	0	5.59619	0	0	3.97129	0	0.938951	0	0	0
LotjaGi1g1v0180800	Carbonic anhydrase	0	0	0	0	0	0	0	0	0	0	0	0	0	0	0	0	2.87916	0	0	0	0
LotjaGi1g1v0180900	Protein KINESIN LIGHT CHAIN-RELATED 3	667.365	595.484	805.831	1034.91	658.28	752.546	652.115	756.308	801.609	872.482	773.024	948.838	759.243	794.1	799.722	1212.62	758.568	851.254	885.868	689.339	668.487
LotjaGi1g1v0181000_LC	T-complex protein 1 subunit alpha	0	0	0	0	0	0	0	0	0	0	0	0	0	0	0	0	0	0	0	0	0
LotjaGi1g1v0181100	Protein kinase	275.186	218.443	289.605	236.462	254.472	196.498	231.347	240.277	306.938	213.491	226.451	241.835	270.211	297.192	197.607	290.479	340.157	338.712	347.922	399.513	269.668
LotjaGi1g1v0181200_LC	Actin binding Calponin homology (CH) domain-containing protein	0	0	0	0	0	0	0	0	0	0	0	0	0	0	0	0	0	0	0	0	0
LotjaGi1g1v0181300	CASP-like protein	1018.88	1219.27	1020.26	565.886	623.935	648.634	768.655	658.566	975.901	850.25	634.77	831.397	793.461	606.883	987.627	893.164	723.833	641.153	864.723	873.998	898.611
LotjaGi1g1v0181400	Protein EXECUTER 1, chloroplastic	776.398	765.763	585.415	660.675	670.321	578.336	695.668	667.452	510.703	829.639	718.865	690.524	735.499	680.612	744.856	840.138	693.488	684.394	768.567	678.912	664.571
LotjaGi1g1v0181500	RING-finger ubiquitin ligase	247.575	159.03	145.717	196.055	191.054	155.794	138.571	212.624	162.682	216.91	232.509	192.082	171.486	204.151	167.431	231.914	224.375	199.996	197.517	256.729	293.622
LotjaGi1g1v0181600	Myb/SANT-like DNA-binding domain protein	683.112	584.753	576.967	357.55	389.764	350.152	412.764	475.484	456.033	535.413	557.641	520.453	527.548	524.268	627.522	331.926	501.231	537.771	544.75	572.609	568.262
LotjaGi1g1v0181700	Polygalacturonase non-catalytic subunit protein	281.216	361.949	882.316	622.585	690.428	963.43	568.593	526.326	871.946	414.436	292.419	289.523	401.466	206.752	409.55	474.146	210.408	151.993	354.394	502.495	495.157
LotjaGi1g1v0181800_LC	Retrovirus-related Pol polyprotein from transposon TNT 1-94	0	0	0	0	0	0	0	0	0	0	0	0	0	0	0	0	0	0	0	0	0
LotjaGi1g1v0181900_LC	RING/U-box superfamily protein, putative	0	0	0	0	0	0	0	0	0	0	3.50962	0	0	0.863836	0	0	0	0	0	0	0
LotjaGi1g1v0182000	Deleted in split hand/splt foot protein 1	378.228	402.027	269.143	206.99	274.937	421.017	433.096	442.239	366.04	555.284	461.714	451.068	500.246	353.002	406.697	436.215	447.312	258.145	320.838	364.054	435.317
LotjaGi1g1v0182100_LC	TIR-NBS-LRR class disease resistance protein	15.6573	18.9817	25.3316	7.3798	0.878835	3.34556	0	0	0	3.23533	3.4958	6.10124	7.4633	5.1619	12.526	43.675	11.3792	7.51684	5.64896	0	0
LotjaGi1g1v0182200	Cyclic nucleotide-gated channel	0	0	0	7.3627	2.64311	0	0	1.90795	0	0	2.6351	0	4.66052	0.861889	0	0	0.956415	0	1.88135	0	0.927438
LotjaGi1g1v0182300_LC	Protein kinase superfamily protein	52.0799	75.0459	48.8724	88.3438	54.59	55.8008	95.7179	146.835	46.8708	69.0535	85.1243	67.0693	79.2086	60.2989	69.4914	82.484	63.0416	73.9716	60.1877	114.126	76.899
LotjaGi1g1v0182400	Trehalose-6-phosphate synthase, putative	45.1107	87.9582	86.1037	76.1441	43.8997	105.322	64.0641	59.2755	38.3857	27.7489	39.7019	82.1517	43.6564	26.3393	28.5696	27.9155	32.1891	28.1037	25.86	23.2867	45.3818
LotjaGi1g1v0182500	Transposon protein, putative, Mutator sub-class	0	0	43.4243	31.2456	53.7152	21.6109	52.8755	15.2527	13.7767	27.2173	43.039	32.4935	27.9301	18.0878	18.426	27.3786	28.7118	21.8704	35.7033	30.843	0
LotjaGi1g1v0182600_LC	Exosome complex exonuclease RRP46 like	229.228	237.654	165.588	125.916	180.561	172.066	134.721	146.839	69.8142	210.528	253.92	216.32	173.193	204.179	156.662	222.912	213.509	214.999	229.287	124.553	86.2958
LotjaGi1g1v0182700	BURP domain protein RD22	14.7283	0	6.33476	0	0	4.16735	0	0.953284	0	2.41196	0.876899	6.09782	0	1.7224	8.36836	7.87072	10.493	6.62723	5.64364	11.4036	0
LotjaGi1g1v0182800	BURP domain protein RD22	0	0	0	0	0	0	0	1.91329	0	0	0.880514	0	0	0	0	0	4.79204	2.85475	0	0	0
LotjaGi1g1v0182900	Receptor-like kinase	0	0	0	0	0	0	0	0	0	0.798033	0	0	0	0	0	0	0	0	0	0	0
LotjaGi1g1v0183000	Polynucleotidyl transferase, ribonuclease H-like superfamily protein	65.6911	71.5762	55.2292	44.2748	68.6334	56.0017	5.97268	14.3014	22.9956	24.2263	34.1496	34.5893	52.2592	23.2528	22.5795	7.91968	41.844	16.972	40.4966	30.7428	27.7161
LotjaGi1g1v0183100_LC	RNA-directed DNA polymerase (Reverse transcriptase); Ribonuclease H	0	0	0	0	0	0	0	0	0	0	0	0	0	0	0	0	0	0	0	0	0
LotjaGi1g1v0183200	Rac-like GTP binding protein	479.893	789.083	724.374	480.86	455.804	524.429	740.074	608.649	512.475	815.06	667.748	789.875	673.37	603.007	659.944	880.404	673.719	673.087	555.835	802.508	704.726
LotjaGi1g1v0183300	BAH domain-containing protein, putative	960.707	1032.82	957.24	1345.72	965.489	951.785	791.662	933.485	1011.18	860.161	770.951	1010.24	969.92	905.5	912.573	1018.75	947.899	857.374	860.472	802.608	960.109
LotjaGi1g1v0183400	Nucleobase-ascorbate transporter-like protein	1863.21	1644.7	3587.38	2668.64	2430.26	3246.57	2695.79	2416.41	3455.04	2108.03	1740.96	2030.96	1963.52	1836	2392.33	2129.64	1632.63	1503.18	2510.72	1747.54	1936.65
LotjaGi1g1v0183500	nuclear poly(a) polymerase	81.3157	87.187	75.1579	84.0057	90.6108	97.9164	65.6623	37.1829	95.69	56.6407	61.2469	67.1697	37.3465	32.7235	66.0394	127.075	57.9227	31.9941	60.304	88.741	76.6054
LotjaGi1g1v0183600	Thiol-disulfide oxidoreductase DCC	549.182	615.96	188.256	290.862	217.467	222.445	312.033	258.391	177.388	298.053	286.029	298.794	389.572	565.075	437.832	833.328	595.785	615.148	562.455	478.086	459.419
LotjaGi1g1v0183700	U-box domain-containing protein	151.419	279.019	248.86	305.326	219.279	193.862	190.524	162.093	223.273	266.161	170.352	193.019	163.012	216.228	192.627	380.149	233.345	183.325	182.372	214.694	249.422
LotjaGi1g1v0183800_LC	RNA-directed DNA polymerase (reverse transcriptase)-related family protein	0	0	0	0	0	0	0	0	0	0	0	0	0	0	0	0	0	0	0	0	0
LotjaGi1g1v0183900	Transducin/WD40 repeat protein	30.491	88.5452	59.7227	20.2251	58.128	21.6205	5.98655	7.62796	29.3982	68.8839	50.0693	47.7384	50.2895	92.18	42.7207	58.7117	27.7527	35.1771	40.4135	47.981	19.4802
LotjaGi1g1v0184000	CDP-diacylglycerol--glycerol-3-phosphate 3-phosphatidyltransferase, putative	288.468	120.276	100.04	72.0547	71.3217	153.307	91.5408	137.282	139.447	64.254	53.4421	202.361	269.035	148.399	120.055	501.972	284.971	399.032	186.651	209.273	180.848
LotjaGi1g1v0184100	Glucose-1-phosphate adenylyltransferase family protein	395.942	548.784	581.054	466.642	444.625	437.356	678.922	572.084	604.762	443.404	399.233	487.815	500.462	494.443	476.354	550.206	521.366	494.84	574.662	617.323	603.028
LotjaGi1g1v0184200	E2F transcription factor	368.305	394.134	362.955	337.91	368.869	434.268	355.82	434.78	347.464	341.695	367.517	397.435	311.345	401.398	405.121	271.518	375.965	303.075	372.533	440.296	435.172
LotjaGi1g1v0184300	Succinate dehydrogenase subunit 4	2369.8	2858.5	2440.24	2190.54	2158.6	2252.37	2849.45	2948.11	2808.26	2836.01	2418.13	2879.7	2638.12	2405.79	2414.76	3176.14	2731.69	2414.82	2710.36	2577.77	2601.61
LotjaGi1g1v0184400_LC	Transcription factor AP-1	10.802	0	1.81162	1.84412	4.40353	5.84566	0	2.86213	2.76019	4.83656	5.26198	4.06995	1.86643	6.89469	6.69768	0	2.86007	11.3494	0	2.2809	1.85111
LotjaGi1g1v0184500	UDP-N-acetylglucosamine--N-acetylmuramyl-(pentapeptide) pyrophosphoryl-undecaprenol N-acetylglucosamine transferase	362.423	450.493	343.535	281.036	351.763	343.505	407.799	395.057	369.346	296.996	576.047	410.455	488.596	415.321	388.327	355.131	446.683	482.251	366.137	498.843	455.423
LotjaGi1g1v0184600_LC	LINE-1 reverse transcriptase like	60.9915	107.611	91.3912	82.7252	66.0575	62.3509	110.764	66.7448	51.4437	98.4802	81.7048	120.86	107.087	107.689	98.0143	105.621	121.576	107.477	87.3969	105.119	132.678
LotjaGi1g1v0184700	Response regulator	185.44	104.184	118.536	90.2705	192.741	109.372	128.514	122.97	125.865	137.727	153.27	98.7363	92.3952	85.2186	107.981	146.211	79.9671	112.424	62.1103	68.3001	89.8396
LotjaGi1g1v0184800	Formin-like protein	0	7.84585	13.5722	10.1107	10.5684	14.9644	6.98441	8.5809	3.67437	11.2097	5.27068	6.09352	5.58695	14.6446	6.70123	15.6491	10.5285	15.2151	16.9149	30.8465	11.1324
LotjaGi1g1v0184900	Enhanced disease susceptibility 1 protein	1000.26	864.133	792.688	1132.65	1046.29	1098.55	893.966	925.843	1052.84	816.274	902.97	1202.62	899.646	914.905	815.866	1092.19	1008.59	1054.26	907.916	994.995	1028.69
LotjaGi1g1v0185000	Enhanced disease susceptibility 1	4487.05	3743.52	2737.51	4275.02	3642.22	5497.26	3192.78	3644.22	2997.3	3700.76	2998.42	4577.83	3558.55	3779.21	3201.63	5425.99	4158.25	4662.62	3592.21	3665.4	4032.88
LotjaGi1g1v0185100	MYB-like transcription factor family protein	199.497	342.771	281.463	339.534	365.412	330.585	323.072	338.485	358.41	384.509	313.325	376.991	366.199	376.441	331.567	376.927	423.23	456.282	396.836	289.912	317.83
LotjaGi1g1v0185200_LC	Zinc-finger domain of monoamine-oxidase A repressor R1	342.675	294.215	214.724	209.485	243.835	290.253	244.728	230.204	220.446	250.694	349.619	300.653	235.721	179.232	390.121	137.553	195.589	202.918	199.025	328.419	273.194
LotjaGi1g1v0185300_LC	Nucleolar protein 8	0	0	0	0	0	0	0	0	0	0	0	0	0	0	0	0	0	0	0	0	0
LotjaGi1g1v0185400_LC	Retrovirus-related Pol polyprotein from transposon TNT 1-94	0	0	0	0	3.58597	0	0	0	0	0	1.7291	0	0	0	0	0	0	0	0	0	0
LotjaGi1g1v0185500	UDP-glycosyltransferase	0	0	0	0	0	3.3185	0	0	0	0	0	0	0	0	0	0	0	0	0	0	0
LotjaGi1g1v0185600	UDP-glycosyltransferase	0	0	0	0	0	0	0	0	0	0	0	0	0	0	0	0	0	0	0	0	0
LotjaGi1g1v0185700_LC	AT hook motif DNA-binding family protein	0	1.12344	0	0	0	0	0	0	0	0	0	0	0	0	0	0	0	0	0	0	4.64044
LotjaGi1g1v0185800_LC	AT hook motif DNA-binding family protein	6.86482	0	6.33498	2.76457	16.7155	8.34786	0	1.90623	5.51584	1.61216	0	0	4.66269	1.72194	0	0	0.951746	1.88794	2.82334	0	0
LotjaGi1g1v0185900	Polynucleotide 5'-hydroxyl-kinase NOL9	285.1	339.13	247.656	230.166	133.035	216.701	416.432	149.645	353.799	360.388	148.235	174.388	214.68	187.759	246.995	268.735	140.625	144.391	253.201	172.832	218.327
LotjaGi1g1v0186000	zein-binding protein (Protein of unknown function, DUF593)	0	0	0.903717	0	0	0	0	0	0.917585	0.800749	0	0	0	1.72055	0	0	0	0	5.63291	0	0
LotjaGi1g1v0186100	5-formyltetrahydrofolate cyclo-ligase	312.685	276.787	250.668	223.466	297.66	309.489	296.269	262.209	298.61	311.017	320.523	333.203	301.796	334.25	348.413	348.737	349.094	302.096	300.81	316.347	287.455
LotjaGi1g1v0186200	Basic helix-loop-helix transcription factor	476.544	510.733	527.648	350.643	500.104	451.46	522.431	603.549	468.723	551.735	582.662	463.406	522.803	478.08	534.978	436.11	452.684	507.267	515.383	584.28	524.344
LotjaGi1g1v0186300	tRNA (Ile)-lysidine synthase	495.062	736.824	658.012	619.576	596.902	559.187	645.916	640.731	579.079	580.298	600.029	803.97	725.171	623.639	672.175	1022.66	659.528	614.868	697.033	690.189	693.605
LotjaGi1g1v0186400_LC	Myb transcription factor	0	0	0	0	0	3.3185	0	0	0	0	0	0	0	0	0	0	0	0	0	0	0
LotjaGi1g1v0186500	Beta-1,3-galactosyltransferase-like protein	228.111	295.827	241.62	355.908	233.369	225.479	241.396	322.279	274.727	297.427	265.187	402.292	317.641	403.166	343.379	454.613	309.851	341.003	396.705	203.274	330.089
LotjaGi1g1v0186600_LC	S3 self-incompatibility locus-linked pollen protein	94.0518	149.57	79.6518	139.857	89.038	145.989	179.284	126.469	138.599	130.742	165.292	86.5066	137.177	118.727	112.566	132.745	122.631	160.285	111.574	173.168	110.13
LotjaGi1g1v0186700	DDT domain-containing protein	336.379	252.183	356.527	331.881	376.069	271.927	280.366	328.002	337.163	314.797	379.466	277.291	300.809	311.861	354.327	223.119	262.206	298.516	314.853	289.023	230.975
LotjaGi1g1v0186800	HIPL1 protein	1865.97	1809.65	1947.99	3004.54	2100.56	1640.76	1801.95	1790.25	2152.45	2945.42	1726.43	2411.77	2272.15	3173.45	1415.72	3659.11	2971.92	3736.49	2386.47	1605.42	1975.7
LotjaGi1g1v0186900	Chaperone DnaJ	127.415	88.3302	93.2616	131.029	121.416	127.122	205.009	199.264	137.072	202.879	115.542	133.294	122.277	120.566	153.011	134.811	144.45	108.332	146.01	173.006	130.206
LotjaGi1g1v0187000_LC	Retrovirus-related Pol polyprotein from transposon TNT 1-94	0	0	0	0	0	0	0	0	0	0	0	0	0	0	0	0	0	0	0	0	0
LotjaGi1g1v0187100	Serpin-like protein	0	48.147	7.23977	32.2149	40.4932	24.9947	5.9802	16.2068	32.1658	12.0522	14.0349	34.5516	20.5024	12.919	16.7399	19.6587	6.68122	19.8966	15.9884	7.98518	12.038
LotjaGi1g1v0187200_LC	tobamovirus multiplication 2B	0	0	0	0	0	2.5016	0	7.62091	0	2.41475	6.1297	3.04792	2.79549	4.30273	0.835951	0	5.71142	0	0.940397	0	0
LotjaGi1g1v0187300	General transcription factor 3C polypeptide 3	690.503	497.661	593.603	694.975	688.737	568.745	571.733	626.446	532.833	397.24	476.996	430.652	507.537	454.871	536.953	610.506	530.218	593.324	521.601	494.684	500.948
LotjaGi1g1v0187400	Nodulin / Major Facilitator Superfamily protein	78.279	111.378	131.561	208.766	171.411	166.396	85.293	110.712	100.57	167.497	103.783	157.335	140.828	202.896	124.321	147.821	231.977	205.751	102.614	146.376	186.451
LotjaGi1g1v0187500_LC	Hedgehog-interacting-like protein	0	34.7632	47.9491	51.4342	73.9943	13.2863	0	0	57.8556	47.1547	57.1403	30.4568	23.2683	71.5057	18.4353	89.7489	92.9749	82.8882	61.9929	157.779	110.498
LotjaGi1g1v0187600	Nodulin-like / Major Facilitator Superfamily protein	187.539	190.024	198.796	256.555	109.809	84.5598	172.309	170.164	125.449	192.174	138.93	151.318	215.122	273.038	158.874	370.8	250.2	356.434	243.228	171.89	161.511
LotjaGi1g1v0187700	Protein serine/threonine kinase	1095.99	1032.14	841.426	755.567	1047.77	1386.21	1649.88	1405.06	1327.04	1012.65	1168.48	847.518	954.86	992.939	1451.85	850.75	944.056	992.769	1044.71	1238.22	1229.05
LotjaGi1g1v0187800	LOB domain protein	7.8487	0	19.9134	17.5091	12.32	18.3633	8.96287	2.85996	15.6303	6.44673	13.1428	3.05042	0.932616	6.88937	5.01902	7.89637	5.71389	6.61255	2.82357	2.27877	12.9452
LotjaGi1g1v0187900	Ubiquitin carboxyl-terminal hydrolase-like protein	681.36	567.551	638.729	632.704	703.035	400.121	357.474	474.85	535.376	424.16	466.05	410.126	467.183	405.807	507.901	288.527	415.251	503.387	390.706	480.342	486.74
LotjaGi1g1v0188000	Pentatricopeptide repeat-containing protein family	628.51	499.889	478.686	431.16	559.262	510.573	490.898	476.747	521.817	497.402	437.449	484.493	565.29	488.468	496.734	501.001	483.283	457.306	597.742	544.929	463.817
LotjaGi1g1v0188100_LC	tRNA (Cytosine(34)-C(5))-methyltransferase-like protein	25.4169	8.9287	17.2115	30.533	21.9787	26.0342	25.8252	10.487	18.417	34.1773	18.3336	38.7151	15.8945	32.7155	29.2237	20.0185	44.4374	20.5852	13.2099	12.4862	34.9741
LotjaGi1g1v0188200	Mitochondrial carrier protein, expressed	153.155	259.701	162.934	218.303	176.932	266.063	268.035	255.526	188.468	194.759	268.298	222.648	156.644	219.64	230.973	153.685	260.303	230.861	229.598	181.292	270.228
LotjaGi1g1v0188300_LC	Cofilin-1	15.751	19.0654	28.0471	19.2881	17.6189	8.30385	6.98873	4.76755	18.3676	22.3773	27.2543	36.5495	13.9614	7.75412	24.3031	70.2314	26.842	26.6813	16.9077	46.8811	30.6459
LotjaGi1g1v0188400	RING/FYVE/PHD zinc finger protein, putative	0	0	4.52021	0	0.879356	0	0	5.7141	5.50855	1.60556	0.876213	2.0304	0.930999	0	0	7.85717	0	3.78526	3.75823	0	0
LotjaGi1g1v0188500_LC	Catenin alpha-2	0	0	0	0	0	0	0	0	0	0	0	0	0	0	0	0	0	0	0	0	0
LotjaGi1g1v0188600	Plasmodesmata callose-binding protein 3	1109.31	1293.96	1502.63	962.641	1220.01	1400.56	1604.13	1326.26	1715.57	1029.54	961.762	973.996	1409.87	803.618	1200.84	1107.64	1010.54	823.925	1201.69	1225.61	1150.2
LotjaGi1g1v0188700_LC	Activating signal cointegrator 1 complex subunit 3	29.4023	13.4169	25.3528	34.1427	57.1879	20.9095	66.6756	68.646	49.678	30.7179	17.5057	51.8941	45.7384	45.6425	16.7221	67.4153	37.06	33.9092	38.6229	43.2498	30.4722
LotjaGi1g1v0188800_LC	RING-H2 finger protein-like protein	0	0	1.77851	0	0	0.855589	0	3.74888	9.14282	0	0	3.05147	3.74414	0.845203	0	21.8859	0	1.73024	0	0	0
LotjaGi1g1v0188900	ATP-dependent RNA helicase	1559.21	1072.49	1124.91	1154.55	1369.53	1114.33	950.024	1092.86	988.349	938.842	1071.67	1082.46	928.646	979.737	999.884	787.492	889.003	1080.81	1087.84	837.541	979.042
LotjaGi1g1v0189000	GDSL esterase/lipase	255.313	807.207	626.366	528.599	229.761	127.566	403.61	143.973	41.3675	222	122.777	123.002	168.742	133.51	1047.86	405.568	175.517	127.801	219.217	355.822	496.17
LotjaGi1g1v0189100	GDSL esterase/lipase	1041.22	857.773	732.228	522.9	1135.71	140.001	136.561	145.881	150.743	524.814	585.127	552.914	563.911	683.936	540.759	680.413	870.495	991.986	658.458	422.108	593.607
LotjaGi1g1v0189200_LC	#N/A	0	0	0	0	0	0	0	0	0	0	0	0	0	0	0	0	0	0	0	0	0
LotjaGi1g1v0189300	GDSL esterase/lipase family	11.787	25.755	6.33575	19.3333	7.04307	8.33383	22.9258	22.8832	7.35342	20.8979	18.4217	14.2296	3.72842	9.47516	18.4156	27.5345	3.81771	12.3159	5.64404	13.6895	5.55615
LotjaGi1g1v0189400_LC	Retrovirus-related Pol polyprotein from transposon TNT 1-94	209.128	21.0687	50.7395	121.457	145.49	17.8908	6.90179	22.8659	44.338	13.3811	34.5513	50.1798	49.8688	15.476	14.109	20.8296	20.4026	27.3683	23.7443	12.3607	49.0841
LotjaGi1g1v0189500	Pentatricopeptide repeat-containing protein family	186.753	171.39	144.846	179.34	182.409	178.017	160.818	177.298	199.33	174.778	196.644	174.848	148.07	195.496	180.923	184.177	185.5	216.48	205.941	244.303	152.011
LotjaGi1g1v0189600_LC	#N/A	25.563	15.6873	33.4833	46.9048	64.2858	59.0782	34.9115	36.2325	65.2373	38.4857	41.269	25.3978	16.7675	28.4282	31.8246	35.2776	29.6435	47.4876	49.8247	46.8194	54.7026
LotjaGi1g1v0189700	RNA polymerase-associated protein LEO1	1177.98	993.18	866.341	924.604	966.24	1061.74	975.813	932.834	1033.89	992.802	1023.07	972.577	935.546	1039.05	1108.04	1002.87	1003.28	919.58	971.39	1033.83	1041.35
LotjaGi1g1v0189800	Dentin sialophosphoprotein-like protein, putative	612.246	359.97	351.049	345.391	530.312	393.678	388.34	296.541	379.309	311.778	355.143	296.475	302.521	289.484	331.843	288.853	313.403	293.403	372.937	291.542	326.84
LotjaGi1g1v0189900_LC	Gag-Pol polyprotein	26.5017	0	18.0974	33.1454	19.3599	24.1754	4.98081	11.4377	5.51408	8.84738	2.62978	24.3904	17.7086	11.1938	9.20291	19.6891	18.1142	9.461	18.812	9.11962	0
LotjaGi1g1v0190000	F-box protein interaction domain protein	68.8689	54.9304	30.7648	23.8957	29.947	21.6112	53.8894	55.303	26.6393	44.0236	57.1117	41.6385	60.5232	37.9068	33.511	27.3723	51.7047	46.6183	32.889	66.2779	33.4061
LotjaGi1g1v0190100_LC	CTP synthase	115.387	149.14	111.598	93.8717	87.4508	99.5932	127.158	103.093	107.398	105.53	127.33	128.281	97.2481	101.115	139.353	71.1257	119.584	112.932	101.194	184.272	109.368
LotjaGi1g1v0190200	Protein Asterix	1000.05	1317.91	1459.05	857.766	1287.11	934.44	1311.14	1179.76	1104.05	1141.4	1050.53	1103.96	1134.99	1091.71	1059.91	1359.15	1286.29	980.401	1146.35	1188.05	1228.31
LotjaGi1g1v0190300_LC	Gypsy retrotransposon integrase-like protein 1	53.287	4.43321	10.8438	12.995	22.7486	7.60515	0	0	0	4.1247	2.59464	5.09516	3.74375	2.57333	4.1478	8.1785	0	3.67331	5.66781	0	1.82107
LotjaGi1g1v0190400	Leucine-rich repeat (LRR) family protein	407.465	591.076	531.337	550.778	398.766	447.828	538.094	435.731	360.376	556.8	499.81	622.169	574.33	627.057	407.567	689.408	586.491	742.884	476.109	586.113	681.192
LotjaGi1g1v0190500	AT-rich interactive domain-containing protein 2	604.717	549.089	733	947.206	671.055	686.375	603.509	616.907	847.137	704.611	699.878	715.171	723.754	774.461	704.361	795.453	671.399	670.679	733.227	617.844	701.941
LotjaGi1g1v0190600_LC	SAD1/UNC-84 domain protein 2	1.88254	0	5.34095	0.947359	14.7044	0	0	0.939844	0	0.880474	2.50025	0	2.8437	0	0	0	0	0	0	0	0
LotjaGi1g1v0190700	Zinc finger family protein	32.4461	63.8707	56.1069	75.4139	63.4056	54.9159	14.9623	33.3721	40.4284	56.1219	38.6356	48.7633	23.2878	30.1512	30.9875	19.5971	35.3825	28.4942	47.0038	14.8455	35.2332
LotjaGi1g1v0190800	Nicotinamide-nucleotide adenylyltransferase	298.125	320.72	218.657	335.919	205.495	226.074	190.272	261.426	281.394	382.426	246.735	331.814	245.927	279.39	248.173	310.796	322.402	257.018	329.105	227.026	328.936
LotjaGi1g1v0190900	Zinc finger protein	235.834	246.419	175.579	138.037	172.575	162.405	230.321	142.068	184.726	158.181	221.148	177.835	160.281	163.668	222.707	109.979	181.483	178.291	176.801	138.093	170.475
LotjaGi1g1v0191000	SNAP25 like protein SNAP33	788.056	719.231	599.921	776.524	592.021	549.08	593.407	566.928	495.466	750.887	706.028	946.436	747.863	825.006	564.743	1177.62	703.563	799.379	630.634	722.754	703.967
LotjaGi1g1v0191100	Heparanase	1099.87	673.819	975.271	844.84	1128.26	720.809	860.546	728.271	909.797	849.672	854.842	756.85	745.162	813.537	1079.43	924.013	807.246	861.109	844.253	793.383	818.985
LotjaGi1g1v0191200	DNA/RNA helicase protein	268.688	256.781	204.481	182.823	211.413	228.443	168.699	195.469	164.405	175.128	204.799	186.831	183.388	130.955	273.167	124.962	175.35	196.177	209.499	288.077	165.253
LotjaGi1g1v0191300	Myb/SANT-like DNA-binding domain protein	0	0	0.904323	7.3766	3.51391	2.50805	4.96701	2.85634	7.35136	3.23382	6.98887	0	2.79755	0.859964	1.66946	0	0	0	2.82328	10.2235	0
LotjaGi1g1v0191400_LC	RNA-directed DNA polymerase (Reverse transcriptase); Ribonuclease H	0	0	2.70353	0	0	0.839815	0	0.947871	0	0.817167	0	6.09003	2.79585	0	0	0	0.93342	0	0	0	0
LotjaGi1g1v0191500_LC	ATP-dependent DNA helicase PIF1	197.732	263.904	97.2516	153.648	167.357	155.898	135.751	170.981	189.409	155.184	213.294	121.889	210.512	205.728	210.541	153.232	182.857	218.368	146.487	195.492	214.911
LotjaGi1g1v0191600_LC	Dynamin 4C-like protein	0	0	0	0	0	0	0	0	0	0	0	0	0	0	0	0	0	0	0	0	0
LotjaGi1g1v0191700_LC	B3 domain-containing protein family	0	0	0	0	0	0	0	0	0	0	0	0	0	0	0	0	0	0	0	0	0
LotjaGi1g1v0191800	Dynamin family protein	58.0004	89.6332	177.375	76.3464	74.8504	36.6201	59.8423	98.2089	55.133	174.851	150.128	142.238	181.664	114.573	198.471	160.79	118.542	124.373	75.2138	154.139	212.283
LotjaGi1g1v0191900_LC	Transcription factor bHLH93	0	0	0	0	0	0	0	0	0	0	0	0	0	0	0	0	0	0	0	0	0
LotjaGi1g1v0192000_LC	basic helix-loop-helix (bHLH) DNA-binding superfamily protein	0	0	0	0	0	0	0	0	0	0	0	0	0	0	0	0	0	0	0	0	0
LotjaGi1g1v0192100_LC	RNA-binding protein	278.833	291.052	289.658	185.135	196.3	326.093	215.232	302.246	316.253	367.751	263.048	241.959	384.14	228.255	249.389	334.904	228.857	196.82	258.762	267.959	239.701
LotjaGi1g1v0192200_LC	Polynucleotidyl transferase, ribonuclease H-like superfamily protein	309.828	227.528	263.323	262.926	311.778	377.526	341.234	279.374	401.469	325.195	286.362	288.462	290.561	312.723	236.221	301.385	316.765	292.826	272.556	252.472	307.046
LotjaGi1g1v0192300	Remorin family protein	128.495	11.0601	24.9323	11.8975	38.651	12.1851	47.0338	26.4208	11.1202	30.6636	43.4539	16.6291	38.5573	39.7632	59.9656	4.35476	18.07	34.5279	18.632	39.2342	54.8128
LotjaGi1g1v0192400_LC	2,3-bisphosphoglycerate-dependent phosphoglycerate mutase	0	0	0	0	0	0	0	0	0	0	0	0	1.86084	0	0	0	0	0	0	0	0
LotjaGi1g1v0192500_LC	Transcription factor	18.9561	9.81315	0.876453	10.2999	3.57854	20.7587	5.06309	0.969073	7.47579	6.39154	3.39584	1.0334	1.89555	3.38906	0	7.63104	8.71924	9.16122	5.73895	0	6.58283
LotjaGi1g1v0192600	Flavin-containing monooxygenase	163.148	104.732	393.374	156.756	189.522	264.878	129.79	203.767	183.756	116.271	72.6264	123.492	100.571	71.6908	157.431	382.154	64.7117	52.5588	109.962	195.152	164.782
LotjaGi1g1v0192700_LC	Retrovirus-related Pol polyprotein from transposon TNT 1-94	0	3.36126	0	0	0	11.6856	0	0	17.4824	3.22141	4.38802	1.0175	0	4.31043	13.4018	0	7.63551	0.947127	0.941751	5.70632	4.63157
LotjaGi1g1v0192800_LC	#N/A	0	0	0	0	0	0	0	0	0	0	0	0	0	0	0	0	0	0	0	0	0
LotjaGi1g1v0192900	Dehydrogenase/reductase	0.982695	0	0.904751	6.43783	3.52133	2.49657	0	3.81291	0	0.802068	5.26571	2.03153	3.72569	7.7509	0	7.84428	8.59979	1.8978	0	0	1.85326
LotjaGi1g1v0193000	3-oxoacyl-reductase	6.87959	0	0	0	4.40887	8.37005	0	0	0	0	5.26629	2.03835	0	1.72595	3.35247	0	5.72169	5.67425	3.77375	0	0
LotjaGi1g1v0193100_LC	ATP synthase subunit b 1	83.9332	39.3757	70.8083	27.888	28.2819	30.006	63.0957	33.4837	50.6841	17.6525	14.6316	20.3755	14.9442	12.9662	18.4956	7.8369	23.0719	29.6178	28.6119	33.261	21.4231
LotjaGi1g1v0193200_LC	Calcium-transporting ATPase 10, plasma membrane-type	14.7419	0	4.52613	10.1251	25.5387	5.83145	4.98614	10.4903	0	4.01593	2.63312	4.06568	2.79621	2.58473	4.18696	0	0	3.79377	2.82192	1.14144	5.55977
LotjaGi1g1v0193300	Ninja-family protein	0	0	0	0	0	0	0	0	0	0	0	0	0	0	0	0	0	0	0	0	0
LotjaGi1g1v0193400	Receptor kinase	98.3816	96.4068	57.0055	55.1453	22.9005	36.5743	36.9235	45.768	45.9304	34.4207	56.2316	87.3405	83.8028	88.7361	26.8085	78.2139	87.1276	113.208	40.4071	57.1346	47.3237
LotjaGi1g1v0193500	Eukaryotic translation initiation factor 5A	3917.87	5548.99	4042.82	3671.71	3912.9	3853.46	5088.08	5175.47	5293.61	4749.19	4032.52	4821.82	5203.47	4090	4141.9	4984.02	5084.61	4518.2	4679.53	3825.6	4629.81
LotjaGi1g1v0193600	Kinase superfamily protein	470.068	435.948	427.121	437.679	315.284	395.103	355.156	345.164	361.99	302.105	286.31	314.898	306.429	272.228	336.709	340.748	291.779	300.292	325.225	338.089	325.524
LotjaGi1g1v0193700_LC	50S ribosomal protein L18	0	16.8226	0	4.59372	14.9773	0	0	0	21.1267	2.39883	0	1.01547	4.65485	0	0	0	9.5846	0.952624	0	0	5.57154
LotjaGi1g1v0193800_LC	Formin-like protein	323.323	542.104	238.438	232.661	304.915	298.606	329.718	374.903	336.78	233.83	356.326	285.632	341.672	252.735	413.697	362.044	290.85	329.702	308.502	406.435	388.667
LotjaGi1g1v0193900	Transmembrane protein, putative	125.733	125.419	249.808	142.692	118.853	73.3328	135.565	81.9983	110.3	107.693	75.4444	166.687	106.257	121.455	115.519	149.45	101.178	95.6952	135.453	94.6898	79.6423
LotjaGi1g1v0194000	Formin-like protein	0	0	7.47773	0	3.72472	4.22769	0	0	6.96828	1.36459	1.10371	0	3.15813	0	0	0	8.06075	7.31434	10.3583	0	0
LotjaGi1g1v0194100	F-box protein interaction domain protein	81.5694	47.0478	96.8375	152.741	99.4983	100.754	116.667	100.115	164.499	109.968	67.5814	91.4523	59.6345	131.798	95.4522	180.596	101.274	110.994	153.278	94.7374	40.7723
LotjaGi1g1v0194200	RING finger protein 141	588.95	377.623	185.514	304.412	248.339	240.462	343.137	288.907	346.397	265.371	230.059	268.197	308.329	333.387	329.139	540.867	463.805	408.425	382.609	471.634	423.729
LotjaGi1g1v0194300_LC	Myb/SANT-like DNA-binding domain protein	0	0	0	0	0	0	0	0	0	0	0	0	0	0	0	0	0	0	0	0	0
LotjaGi1g1v0194400	Phospholipid-transporting ATPase	599.067	474.788	514.759	455.215	489.25	381.436	223.114	500.366	415.625	391.057	485.437	469.446	497.723	467.239	429.202	623.392	538.779	534.411	515.141	427.594	384.73
LotjaGi1g1v0194500	Xyloglucan 6-xylosyltransferase 1	1097.98	1023.51	1716.49	1464.05	1469.17	1543.5	1167.61	1258.62	1650.71	1710.46	1132.58	1422.81	1445.1	1298.31	1227.35	1599.24	1231.37	1231.15	1397.3	1343.86	1316.78
LotjaGi1g1v0194600	Vesicle transport V-SNARE protein	121.015	87.4414	83.2455	64.3332	85.4375	53.1951	93.8087	67.6985	79.9175	56.0274	94.0164	122.883	51.2114	104.244	102.21	105.572	110.116	101.804	90.2087	92.5623	80.7332
LotjaGi1g1v0194700_LC	#N/A	79.7136	103.155	86.8608	103.823	72.231	128.777	102.81	84.8619	77.1537	74.386	73.8266	72.0955	62.3741	60.3079	71.2214	54.6884	57.4818	78.072	69.5239	70.8696	102.111
LotjaGi1g1v0194800_LC	ACT domain repeat 3	0	0	0	0	0	0	0	0	0	0	0	0	0	0	0	0	0	0	0	0	0
LotjaGi1g1v0194900	50S ribosomal protein L13	660.297	639.277	582.723	568.7	658.1	823.478	994.049	888.127	795.051	735.332	610.228	517.29	608.579	543.441	673.552	513.756	570.318	468.558	581.755	666.381	607.694
LotjaGi1g1v0195000	Peptidyl-prolyl cis-trans isomerase	2754.06	1610.57	2514.11	2235.77	2463.61	2643.43	2480.63	2451.47	2350.48	3599.54	3087.9	3064.05	2594.88	3479.03	2963.91	3504.93	3298.53	2736.6	2962.37	2179.1	2670.11
LotjaGi1g1v0195100	Galactoside 2-alpha-L-fucosyltransferase	94.4675	169.298	122.15	62.4833	51.9698	89.7406	77.8514	116.327	99.2009	95.2026	91.3968	57.8819	77.2736	68.0612	70.3804	70.3351	116.86	79.0068	100.533	132.583	104.885
LotjaGi1g1v0195200_LC	Retrovirus-related Pol polyprotein from transposon TNT 1-94	28.518	23.534	10.8591	11.9537	19.3749	6.65465	19.9522	13.3489	26.6442	3.20557	12.2952	15.2372	12.1083	9.47626	24.2896	3.91702	10.5227	9.50226	2.81992	17.1324	11.1287
LotjaGi1g1v0195300	Pentatricopeptide repeat-containing protein family	21.6034	31.3478	39.8267	43.2825	36.9731	52.5271	72.7495	40.9989	51.4796	50.6739	30.6942	24.3971	52.2074	48.2358	35.9889	66.9385	42.9253	33.1337	45.1606	27.3709	36.1019
LotjaGi1g1v0195400	50S ribosomal protein L14	1788.94	1213.67	1341.34	1162.73	1586.67	1640.14	1776.18	1600.6	1665.61	1866.9	1682.18	1354.43	1478.46	1560.59	1862.66	1658.87	1369.2	1218.64	1464.14	1292.91	1381.27
LotjaGi1g1v0195500_LC	#N/A	0	0	1.67848	5.24208	0	1.35102	7.64787	0	0	1.45086	8.30656	0	1.08503	2.60054	2.07329	6.15435	1.95246	2.09566	2.60676	0	0
LotjaGi1g1v0195600	Chaperone protein DnaJ	282.232	253.272	270.571	261.142	241.306	381.807	343.179	377.582	338.105	250.031	307.382	269.19	338.101	282.565	341.731	250.684	312.813	303.127	283.871	359.783	351.483
LotjaGi1g1v0195700_LC	30S ribosomal protein S5	56.7098	15.6259	28.978	19.4161	25.4919	12.5849	0	6.67188	12.8864	9.75102	12.2247	7.12832	13.0824	5.16454	5.00967	7.99188	7.56849	2.8096	11.3166	15.8949	10.1273
LotjaGi1g1v0195800_LC	RNA binding protein	1382.74	688.468	693.874	690.395	1108.05	603.881	589.009	659.286	702.868	566.795	679.418	680.449	541.645	464.99	621.958	619.141	537.287	505.819	477.409	773.125	843.659
LotjaGi1g1v0195900_LC	#N/A	11.6401	0	2.70759	0	0	0	0	0	0	0.818457	2.59834	2.03308	2.8001	0	0	0	0	0	4.71	0	0
LotjaGi1g1v0196000	Transposon Ty3-G Gag-Pol polyprotein	412.576	108.803	227.082	213.952	449.314	72.2157	32.9526	89.6303	106.522	85.4612	109.922	79.181	166.58	24.9861	28.4968	66.2723	126.601	94.3962	161.537	72.0548	145.845
LotjaGi1g1v0196100	Protein IQ-DOMAIN 1	208.362	338.314	492.326	152.729	116.231	213.972	256.283	193.556	452.13	288.108	203.638	257.073	226.414	142.136	309.813	231.569	161.49	175.539	259.525	321.905	268.753
LotjaGi1g1v0196200	Amine oxidase	528.435	636.926	495.291	813.657	730.967	690.35	774.236	921.862	862.575	847.523	886.819	951.652	706.058	826.882	758.781	868.343	805.532	894.163	707.854	616.058	805.91
LotjaGi1g1v0196300_LC	Retrovirus-related Pol polyprotein from transposon TNT 1-94	0	0	0	0	0	0	0	0	0	0	0	0	0	0	0	0	0	0	0	0	0
LotjaGi1g1v0196400	Octicosapeptide/Phox/Bem1p domain-containing protein kinase	232.603	134.108	133.151	45.3048	83.9583	47.2568	45.5265	67.8507	57.7776	91.0331	133.4	120.551	173.835	120.88	103.221	151.046	234.93	275.874	147.709	82.2423	178.476
LotjaGi1g1v0196500	Peptide chain release factor 2	668.379	628.972	640.001	560.214	561.554	578.282	865.691	778.015	653.737	703.936	820.427	622.288	710.63	731.25	613.32	489.182	705.162	668.4	716.223	547.124	692.884
LotjaGi1g1v0196600_LC	Polyadenylate-binding protein	0	0	0	0	0	0	0	0	0	0	0	0	0	0	0	0	0	0	0	0	0
LotjaGi1g1v0196700_LC	ATP-dependent zinc metalloprotease FtsH	0	0	0	0	0	0	0	0	0	0	0	0	0	0	0	0	0	0	0	0	0
LotjaGi1g1v0196800	C2 and GRAM domain-containing protein	5.90307	4.48444	0	0.919482	1.76187	0	0	0	0	3.20423	7.02916	0	0.931467	1.72338	3.35147	0	1.91458	0	0.940029	0	11.1347
LotjaGi1g1v0196900	Leucine-rich repeat (LRR) family protein	316.262	296.544	333.719	370.011	311.875	348.416	459.157	412.171	278.585	314.64	350.808	327.211	338.72	336.435	325.487	283.941	314.231	405.987	341.413	385.609	450.682
LotjaGi1g1v0197000	H+-transporting two-sector ATPase, alpha/beta subunit, central region	0	0	0	0	0	0	0	0	0	0	0	0	0	0	0	0	0	0	0	0	0
LotjaGi1g1v0197100	Kinase family protein	338.302	203.551	281.984	296.389	361.833	317.366	389.317	342.089	319.737	204.501	257.546	275.071	212.384	189.669	266.999	224.711	175.859	162.753	237.557	182.308	174.982
LotjaGi1g1v0197200_LC	Phloem specific protein	3944.12	6589.17	2021.69	428.834	1751.12	986.018	2457.08	3090.07	2025.32	4326.47	4158.22	4218.5	4789.57	2245.23	4097.31	1935.12	2004.45	1895.13	1066.92	2645.51	2736.19
LotjaGi1g1v0197300_LC	calcium-dependent protein kinase 15	0	0	3.62274	4.60842	0	0.834613	4.98441	0.953964	0	0	0	0	0.932952	0	4.18634	0	0	0.946446	0	3.42213	0
LotjaGi1g1v0197400_LC	Retrovirus-related Pol polyprotein from transposon TNT 1-94	3.91696	0	0	0.924509	0	0	0	0	0	0	1.74905	0	2.80405	0	0	0	0	0	0	0	0
LotjaGi1g1v0197500	Protein POLLEN DEFECTIVE IN GUIDANCE 1	365.512	388.851	371.631	331.256	218.857	274.232	341.528	407.656	426.045	339.738	424.86	424.473	385.265	368.316	337.341	322.319	351.475	380.357	372.833	276.883	370.338
LotjaGi1g1v0197600	Pentatricopeptide repeat-containing protein	532.252	604.115	494.336	421.976	571.527	489.395	550.705	518.271	484.44	531.989	539.181	449.05	547.293	554.228	597.727	445.584	509.676	476.085	503.155	536.235	530.75
LotjaGi1g1v0197700	Haloacid dehalogenase-like hydrolase (HAD) superfamily protein	401.275	443.827	331.193	336.494	413.934	356.775	318.27	387.118	223.248	336.465	423.366	357.542	351.11	320.474	371.909	301.457	327.249	346.008	315.802	437.512	397.921
LotjaGi1g1v0197800_LC	Retrovirus-related Pol polyprotein from transposon TNT 1-94	0	0	0	0	0	0	0	0	0	0	0	0	0	0	0	0	0	0	0	0	0
LotjaGi1g1v0197900	ATP-dependent zinc metalloprotease FtsH 1	108.375	121.322	120.55	107.058	111.32	149.92	189.238	178.168	111.46	109.438	115.098	74.7575	140.819	81.3365	162.246	125.092	104.361	111.126	135.569	88.4476	85.6041
[truncated: 28,032 more rows]
