# Supplementary material for: Nitrate restricts nodule organogenesis through inhibition of cytokinin biosynthesis in Lotus japonicus
Source: Nat Commun. 2021 Nov 11;12:6544. doi: 10.1038/s41467-021-26820-9 (PMC8585978; doi:10.1038/s41467-021-26820-9)
Supplement: Supplementary file 5 — Supplementary Data 2 [file 41467_2021_26820_MOESM5_ESM.xlsx]

## Sheet: results
Gene	Annotation	baseMean	log2FC_15min	lfcSE	stat	pvalue_15min	padj_15min	log2FC_30min	lfcSE	stat	pvalue_30min	padj_30min	log2FC_1hr	lfcSE	stat	pvalue_1hr	padj_1hr	log2FC_24h	lfcSE	stat	pvalue_24h	padj_24h	log2FC_3day	lfcSE	stat	pvalue_3day	padj_3day
LotjaGi0g1v0000100	Molybdenum cofactor sulfurase	37.295	1.03503	0.538511	1.92203	0.054602	0.375453	-0.400591	0.54249	-0.73843	0.460253	0.999973	-1.24481	0.557077	-2.23454	0.0254472	0.343163	0.0192394	0.539223	0.0356798	0.971538	0.991489	0.694035	0.571789	1.2138	0.224826	0.479097
LotjaGi0g1v0000200	Guanylate kinase	108.601	-0.562371	0.316821	-1.77505	0.0758904	0.426731	-0.0376414	0.300516	-0.125256	0.900321	0.999973	-0.187535	0.30212	-0.620731	0.534777	0.959274	0.511528	0.297928	1.71695	0.0859885	0.325036	-0.403867	0.303113	-1.3324	0.182728	0.424595
LotjaGi0g1v0000300	Elongation factor 4	1064.98	0.468451	0.220218	2.12722	0.0334019	0.315282	0.289193	0.2191	1.31991	0.186864	0.999973	0.146465	0.219261	0.667992	0.504139	0.950428	-0.189096	0.219737	-0.860553	0.389485	0.700273	0.57918	0.21891	2.64575	0.00815101	0.0565955
LotjaGi0g1v0000400	protein kinase family protein	340.528	0.18345	0.212592	0.862922	0.38818	0.758907	0.248514	0.208205	1.1936	0.232634	0.999973	0.213835	0.208396	1.0261	0.304845	0.876651	-0.00424096	0.209368	-0.020256	0.983839	0.995742	0.217113	0.208821	1.03971	0.298475	0.561518
LotjaGi0g1v0000500	Pectin lyase-like superfamily protein	0	NA	NA	NA	NA	NA	NA	NA	NA	NA	NA	NA	NA	NA	NA	NA	NA	NA	NA	NA	NA	NA	NA	NA	NA	NA
LotjaGi0g1v0000600	Agenet domain protein	0	NA	NA	NA	NA	NA	NA	NA	NA	NA	NA	NA	NA	NA	NA	NA	NA	NA	NA	NA	NA	NA	NA	NA	NA	NA
LotjaGi0g1v0000700	Agenet domain protein	141.254	0.356412	0.33211	1.07317	0.283194	0.681315	0.0581971	0.327598	0.177648	0.859	0.999973	0.309141	0.326693	0.946276	0.344008	0.896362	0.0552012	0.328209	0.168189	0.866434	0.953923	-0.871305	0.331706	-2.62674	0.00862072	0.0590809
LotjaGi0g1v0000800	Agenet domain protein	42.5864	0.736573	0.374881	1.96482	0.0494356	0.362821	-0.665622	0.383995	-1.73341	0.083022	0.967283	-0.300206	0.37715	-0.795987	0.426039	0.930968	1.09204	0.360774	3.02692	0.00247057	0.0350568	-0.354237	0.38392	-0.922684	0.356172	0.617693
LotjaGi0g1v0000900_LC	Galactose oxidase/kelch repeat superfamily protein	1.26956	-1.74115	2.79948	-0.621955	0.533971	NA	0.961214	2.60422	0.369099	0.712054	NA	-1.55083	2.79948	-0.55397	0.579599	NA	-1.45535	2.79948	-0.519864	0.603158	NA	3.86813	2.68605	1.44008	0.149844	NA
LotjaGi0g1v0001000_LC	Protein FAR1-RELATED SEQUENCE 11	0	NA	NA	NA	NA	NA	NA	NA	NA	NA	NA	NA	NA	NA	NA	NA	NA	NA	NA	NA	NA	NA	NA	NA	NA	NA
LotjaGi0g1v0001100	lysine ketoglutarate reductase trans-splicing-like protein, putative (DUF707)	573.859	-0.515719	0.284467	-1.81293	0.069843	0.414168	-0.213835	0.281527	-0.759553	0.447522	0.999973	-0.0917514	0.281423	-0.326027	0.744404	0.987175	-0.237876	0.281723	-0.844362	0.398467	0.706535	0.0210426	0.282655	0.0744461	0.940655	0.974261
LotjaGi0g1v0001200	Core-2/I-branching beta-1,6-N-acetylglucosaminyltransferase family protein	0.332892	0.612105	5.64883	0.10836	0.91371	NA	-0.190484	5.64883	-0.033721	0.9731	NA	-0.162348	5.64883	-0.0287401	0.977072	NA	-0.0638628	5.64883	-0.0113055	0.99098	NA	-0.103033	5.50031	-0.0187322	0.985055	NA
LotjaGi0g1v0001300_LC	Transposon Ty3-I Gag-Pol polyprotein	0	NA	NA	NA	NA	NA	NA	NA	NA	NA	NA	NA	NA	NA	NA	NA	NA	NA	NA	NA	NA	NA	NA	NA	NA	NA
LotjaGi0g1v0001400	Ribonuclease H	2.08763	3.45502	3.3965	1.01723	0.309044	NA	2.74851	3.3769	0.813916	0.415693	NA	2.79356	3.37642	0.827373	0.408025	0.924863	-0.0638598	3.50691	-0.0182097	0.985472	NA	-2.34842	3.15746	-0.74377	0.457016	0.700799
LotjaGi0g1v0001500	ACT domain-containing family protein	812.671	0.0854793	0.150145	0.56931	0.569146	0.853164	-0.108444	0.148283	-0.73133	0.464578	0.999973	-0.123014	0.14836	-0.829157	0.407016	0.924527	-0.887846	0.150247	-5.90924	3.43694e-09	4.56759e-07	-1.46825	0.151663	-9.68098	3.63213e-22	2.16003e-19
LotjaGi0g1v0001600_LC	Zinc finger MYM-type-like protein	0	NA	NA	NA	NA	NA	NA	NA	NA	NA	NA	NA	NA	NA	NA	NA	NA	NA	NA	NA	NA	NA	NA	NA	NA	NA
LotjaGi0g1v0001700_LC	Calmodulin-binding protein	6.97826	-0.916654	1.29893	-0.705702	0.480374	NA	-1.36076	1.2697	-1.07172	0.283847	0.999973	-1.64062	1.28741	-1.27436	0.202536	0.796366	-0.437519	1.23803	-0.353398	0.72379	0.897004	-0.73123	1.20723	-0.60571	0.544707	0.761534
LotjaGi0g1v0001800	2-oxoglutarate-dependent dioxygenase	50.8148	0.647921	0.676273	0.958076	0.338024	0.723499	0.255266	0.671968	0.379878	0.704036	0.999973	-1.53438	0.689076	-2.22672	0.0259662	0.345461	-2.00655	0.700207	-2.86565	0.00416157	0.0504881	0.758408	0.674763	1.12396	0.261029	0.519916
LotjaGi0g1v0001900	Cytochrome P450 family protein	0.159673	0.612148	5.64883	0.108367	0.913704	NA	2.60617	5.57361	0.467592	0.640077	NA	-0.162304	5.64883	-0.0287324	0.977078	NA	-0.0638193	5.64883	-0.0112978	0.990986	NA	-0.191746	5.64919	-0.0339422	0.972923	NA
LotjaGi0g1v0002000	Xyloglucan endotransglucosylase/hydrolase	5.19431	-2.67381	2.30246	-1.16128	0.245528	NA	0.0778199	2.18122	0.0356772	0.97154	NA	-2.12481	2.21866	-0.957697	0.338215	0.891737	-1.74821	2.21091	-0.790717	0.429109	0.729455	1.98148	2.542	0.779496	0.435687	0.684688
LotjaGi0g1v0002100	Pentatricopeptide repeat-containing protein family	17.8832	0.244045	0.824182	0.296106	0.767149	0.929766	0.867401	0.784364	1.10587	0.268784	0.999973	0.630662	0.788679	0.799644	0.423917	0.930968	1.26344	0.780772	1.61819	0.105622	0.36669	0.743579	0.75924	0.979373	0.327396	0.590096
LotjaGi0g1v0002200	translation initiation factor	249.214	0.142179	0.248188	0.572867	0.566734	0.852046	-0.0245123	0.243801	-0.100542	0.919914	0.999973	-0.647539	0.246504	-2.62689	0.00861686	0.17747	0.0798128	0.243743	0.327447	0.74333	0.904258	0.830793	0.244752	3.39443	0.000687708	0.00931617
LotjaGi0g1v0002300	5'-AMP-activated protein kinase subunit beta	168.223	-0.350093	0.227511	-1.53879	0.123855	0.506836	-0.289663	0.21887	-1.32345	0.185687	0.999973	-0.279513	0.219015	-1.27623	0.201875	0.795648	-0.155952	0.218822	-0.71269	0.476038	0.762323	-0.152878	0.218569	-0.69945	0.484271	0.71963
LotjaGi0g1v0002400_LC	Nuclear pore complex protein Nup160	77.2498	-0.799221	0.545666	-1.46467	0.143011	0.530844	-0.74489	0.532878	-1.39786	0.162154	0.999973	-0.608913	0.532075	-1.14441	0.252453	0.839159	-0.435602	0.531475	-0.819609	0.412439	0.717166	-0.148981	0.522716	-0.285014	0.775633	0.899467
LotjaGi0g1v0002500_LC	Transposon Ty3-I Gag-Pol polyprotein	1.05059	0.61208	5.64883	0.108355	0.913714	NA	-0.19051	5.64883	-0.0337255	0.973096	NA	-0.162373	5.64883	-0.0287446	0.977068	NA	-0.0638882	5.64883	-0.01131	0.990976	NA	3.4732	5.51123	0.630204	0.528561	NA
LotjaGi0g1v0002600_LC	Transposon Ty3-I Gag-Pol polyprotein	1.36742	0.612002	5.63908	0.108529	0.913576	NA	-0.190587	5.63908	-0.0337975	0.973039	NA	2.86399	5.55673	0.515409	0.606267	NA	-0.0639655	5.63908	-0.0113433	0.99095	NA	1.03085	5.42171	0.190135	0.849204	NA
LotjaGi0g1v0002700_LC	Transposon Ty3-I Gag-Pol polyprotein	2.01688	0.612093	5.64883	0.108358	0.913712	NA	-0.190496	5.64883	-0.0337231	0.973098	NA	-0.162359	5.64883	-0.0287422	0.97707	0.997961	-0.0638746	5.64883	-0.0113076	0.990978	NA	-6.45406	5.52948	-1.16721	0.243126	0.500203
LotjaGi1g1v0000100	Ribonuclease H	24.7927	-0.122346	0.575432	-0.212616	0.831626	0.950134	-0.368644	0.562265	-0.655641	0.512055	0.999973	-0.587032	0.566076	-1.03702	0.299727	0.872544	-0.419179	0.564872	-0.742078	0.45804	0.750822	0.237789	0.595267	0.399467	0.689549	0.852923
LotjaGi1g1v0000200	Brefeldin A-inhibited guanine nucleotide-exchange protein	463.275	-0.313818	0.195409	-1.60596	0.108283	0.48593	-0.220841	0.191173	-1.15519	0.248011	0.999973	-0.310753	0.191435	-1.62328	0.10453	0.65453	-0.0271251	0.19094	-0.142061	0.887032	0.961078	-0.0111418	0.190576	-0.0584639	0.953379	0.980788
LotjaGi1g1v0000300_LC	Brefeldin A-inhibited guanine nucleotide-exchange protein	62.1948	0.232423	0.416167	0.558484	0.576514	0.857142	0.291098	0.405237	0.718339	0.472548	0.999973	0.200584	0.406157	0.493858	0.621407	0.973247	-0.301849	0.411817	-0.732969	0.463577	0.754008	-0.0726774	0.407451	-0.178371	0.858432	0.937209
LotjaGi1g1v0000400	Protein FAR1-RELATED SEQUENCE 5	152.657	-0.178822	0.223846	-0.79886	0.424372	0.78012	-0.256132	0.216434	-1.18342	0.236644	0.999973	-0.190395	0.216229	-0.880528	0.378573	0.910607	-0.648393	0.220393	-2.94199	0.00326113	0.0424139	-0.0924635	0.218337	-0.423489	0.671938	0.84367
LotjaGi1g1v0000500	Chloride channel protein	149.982	0.0808551	0.302105	0.267639	0.788977	0.936361	0.0472945	0.295573	0.160009	0.872874	0.999973	-0.111526	0.296535	-0.376096	0.706845	0.982955	-0.269959	0.297991	-0.905929	0.364974	0.680342	0.0204443	0.293876	0.0695676	0.944538	0.975741
LotjaGi1g1v0000600_LC	Chloride channel protein	672.209	-0.0951251	0.141137	-0.673993	0.500316	0.819549	-0.0825419	0.13777	-0.599129	0.549087	0.999973	-0.108524	0.137909	-0.786926	0.431325	0.932532	0.0899392	0.137665	0.653321	0.513549	0.786856	-0.0790436	0.138363	-0.571277	0.567812	0.777515
LotjaGi1g1v0000700	3-oxo-5-alpha-steroid 4-dehydrogenase family protein	734.014	-0.0827946	0.216992	-0.381555	0.702791	0.90648	-0.344851	0.215461	-1.60052	0.109482	0.999973	-0.397016	0.215583	-1.84159	0.0655356	0.546509	-0.822375	0.216471	-3.79901	0.000145272	0.00435387	-0.676291	0.216219	-3.12781	0.00176115	0.0188289
LotjaGi1g1v0000800	Calcium-dependent protein kinase	1017.93	0.490238	0.306608	1.59891	0.109841	0.488562	0.447974	0.305625	1.46577	0.142712	0.999973	0.30929	0.305742	1.01161	0.311726	0.87931	0.122633	0.305953	0.400822	0.688551	0.881565	0.814008	0.30566	2.66312	0.00774203	0.054552
LotjaGi1g1v0000900	Homoserine kinase	1332.74	0.225465	0.210325	1.07198	0.283729	0.681568	0.00474359	0.209352	0.0226584	0.981923	0.999973	-0.132416	0.209482	-0.632112	0.527314	0.956339	0.159485	0.209326	0.761898	0.446121	0.742428	0.416031	0.209285	1.98787	0.0468261	0.184482
LotjaGi1g1v0001000	Glutamate receptor	23.1064	0.0656506	0.613892	0.106942	0.914835	0.972988	-0.00633022	0.593313	-0.0106693	0.991487	0.999973	0.190226	0.591142	0.321795	0.747608	0.987891	0.304248	0.590639	0.515117	0.606471	0.840064	0.838826	0.590037	1.42165	0.155128	0.385882
LotjaGi1g1v0001100	Calcium-binding EF hand-like protein	1509.38	0.0778958	0.142578	0.546337	0.584834	0.861639	-0.0762056	0.141186	-0.539754	0.589367	0.999973	-0.045279	0.141189	-0.320697	0.74844	0.987891	0.0965156	0.141136	0.683846	0.494072	0.773775	-0.0698434	0.140896	-0.495708	0.6201	0.812512
LotjaGi1g1v0001200_LC	poly(A) polymerase 2	294.753	-0.281789	0.27671	-1.01835	0.30851	0.701769	-0.164759	0.272405	-0.604833	0.54529	0.999973	-0.20319	0.272436	-0.745826	0.455773	0.939915	-0.419829	0.273336	-1.53595	0.124551	0.40126	-0.396618	0.273209	-1.4517	0.146585	0.373364
LotjaGi1g1v0001300	Protein kinase	757.396	0.14273	0.204633	0.69749	0.485496	0.813891	0.0255327	0.2029	0.125839	0.899859	0.999973	-0.206856	0.203265	-1.01767	0.308837	0.877831	-0.457574	0.203839	-2.24479	0.0247817	0.158468	0.0995637	0.20356	0.489113	0.624762	0.815375
LotjaGi1g1v0001400	Niemann-Pick C1 protein	869.944	0.186015	0.195548	0.951254	0.341475	0.726692	0.0851338	0.193662	0.439599	0.660228	0.999973	0.058925	0.193594	0.304375	0.760843	0.988814	0.258716	0.1935	1.33704	0.18121	0.489262	-0.0876212	0.193606	-0.452575	0.650855	0.832391
LotjaGi1g1v0001500	Plant regulator RWP-RK family protein	6.19466	0.28485	1.36052	0.209369	0.83416	NA	-0.923964	1.36531	-0.676742	0.49857	0.999973	-1.42321	1.38603	-1.02683	0.304502	0.876069	-2.82617	1.50252	-1.88096	0.0599774	0.264988	-1.92748	1.39201	-1.38467	0.166152	0.402151
LotjaGi1g1v0001600	2,3-bisphosphoglycerate-dependent phosphoglycerate mutase	112.69	-0.145357	0.245664	-0.591689	0.554059	0.845629	0.158628	0.232378	0.682628	0.494842	0.999973	-0.0555772	0.234483	-0.23702	0.812641	0.992584	0.582576	0.23079	2.52427	0.011594	0.0985389	-0.808287	0.23386	-3.45628	0.000547682	0.00780135
LotjaGi1g1v0001700	Protein DETOXIFICATION	221.287	-0.170968	0.261273	-0.654363	0.512878	0.826392	-0.0635	0.25506	-0.248961	0.803391	0.999973	-0.127449	0.25546	-0.498902	0.617849	0.972581	-0.0316422	0.255434	-0.123876	0.901413	0.965823	-0.146312	0.25541	-0.572851	0.566746	0.776733
LotjaGi1g1v0001800	O-fucosyltransferase family protein	21.6124	-0.350246	0.683219	-0.512641	0.608203	0.869531	-0.539089	0.664722	-0.810999	0.417366	0.999973	0.0269349	0.656509	0.0410275	0.967274	0.997946	-0.4785	0.665945	-0.718528	0.472432	0.760014	-0.192473	0.659413	-0.291886	0.770374	0.896435
LotjaGi1g1v0001900_LC	tRNA-specific 2-thiouridylase MnmA 3	144.578	-0.242875	0.336857	-0.721005	0.470907	0.804983	0.148119	0.327178	0.452718	0.650752	0.999973	0.0374531	0.327808	0.114253	0.909037	0.996981	0.426485	0.326578	1.30592	0.19158	0.503283	0.255705	0.328772	0.777757	0.436712	0.685584
LotjaGi1g1v0002000	bZIP transcription factor (DUF630 and DUF632)	424.049	-0.114102	0.164089	-0.695365	0.486827	0.814152	-0.0131461	0.158715	-0.0828283	0.933988	0.999973	0.222473	0.158062	1.4075	0.159278	0.758416	0.118882	0.158694	0.749127	0.453781	0.747474	0.239027	0.156683	1.52555	0.127122	0.344065
LotjaGi1g1v0002100	Kinase family protein	818.084	0.00986582	0.121119	0.0814557	0.93508	0.980407	-0.0722439	0.118261	-0.610887	0.541274	0.999973	-0.0257549	0.118234	-0.21783	0.827561	0.992584	-0.101659	0.118629	-0.856948	0.391473	0.701338	-0.0560595	0.118046	-0.474896	0.634861	0.821519
LotjaGi1g1v0002200	RING/U-box superfamily protein	164.846	-0.578051	0.428281	-1.3497	0.177112	0.572379	-0.412936	0.422461	-0.977453	0.328345	0.999973	-0.244115	0.421859	-0.578664	0.562816	0.966162	0.162573	0.420917	0.386235	0.699323	0.886136	-0.74784	0.424211	-1.7629	0.0779182	0.253872
LotjaGi1g1v0002300	UDP-glycosyltransferase	23.5952	0.151983	0.863218	0.176066	0.860242	0.958183	-0.142379	0.85118	-0.167273	0.867156	0.999973	0.00634251	0.849828	0.00746329	0.994045	0.99917	0.0141636	0.850805	0.0166473	0.986718	0.996738	-1.00067	0.846442	-1.18221	0.237123	0.492806
LotjaGi1g1v0002400	VQ motif-containing protein, putative	311.289	0.812593	0.316645	2.56626	0.0102801	0.201965	-0.103399	0.316123	-0.327085	0.743603	0.999973	-0.473884	0.317291	-1.49353	0.135298	0.719532	-0.530496	0.317794	-1.66931	0.0950565	0.343979	-0.785996	0.314877	-2.4962	0.0125531	0.0766656
LotjaGi1g1v0002500	Choline-phosphate cytidylyltransferase	1310.69	-0.0369759	0.130411	-0.283534	0.776768	0.932687	-0.0433821	0.128446	-0.337747	0.735554	0.999973	0.0218112	0.12841	0.169856	0.865124	0.994268	-0.0101716	0.128573	-0.0791118	0.936944	0.980963	-0.180113	0.128653	-1.4	0.161514	0.395645
LotjaGi1g1v0002600	Zinc transporter protein	0.0380016	0.612178	5.64883	0.108373	0.9137	NA	-0.190411	5.64883	-0.0337081	0.97311	NA	0.799506	5.64883	0.141535	0.887447	NA	-0.06379	5.64883	-0.0112926	0.99099	NA	-0.191746	5.64919	-0.0339422	0.972923	NA
LotjaGi1g1v0002700_LC	B3 domain-containing protein	0	NA	NA	NA	NA	NA	NA	NA	NA	NA	NA	NA	NA	NA	NA	NA	NA	NA	NA	NA	NA	NA	NA	NA	NA	NA
LotjaGi1g1v0002800	LINE-1 reverse transcriptase like	100.077	-0.338271	0.350171	-0.966017	0.334036	0.720549	-0.279367	0.340804	-0.81973	0.41237	0.999973	-0.437071	0.342047	-1.27781	0.201316	0.795496	-1.0125	0.347884	-2.91046	0.003609	0.0457908	-0.431119	0.340879	-1.26472	0.20597	0.455651
LotjaGi1g1v0002900_LC	tetraspanin7	96.706	-0.318272	0.355847	-0.894407	0.371104	0.748156	0.299739	0.340009	0.881563	0.378013	0.999973	0.24858	0.340532	0.729975	0.465405	0.942672	-0.156697	0.343981	-0.45554	0.648721	0.861153	-0.120341	0.337495	-0.356573	0.721411	0.871585
LotjaGi1g1v0003000	AP-1 complex subunit sigma-1	1420.67	0.0663022	0.123907	0.535095	0.592584	0.86449	-0.0423987	0.122383	-0.346442	0.72901	0.999973	-0.000745187	0.122373	-0.00608947	0.995141	0.999435	-0.186539	0.122712	-1.52013	0.128478	0.407603	-0.134969	0.12325	-1.09509	0.273479	0.533907
LotjaGi1g1v0003100	Glycosyltransferase	298.673	0.0599325	0.200152	0.299435	0.764609	0.928827	0.392931	0.193417	2.03153	0.0422014	0.826902	0.548883	0.193045	2.84329	0.00446509	0.114088	-0.0613749	0.195678	-0.313653	0.753784	0.908395	-0.0519364	0.19356	-0.268322	0.788451	0.905963
LotjaGi1g1v0003200_LC	Pol polyprotein	0.633847	-2.73373	5.5581	-0.491847	0.622828	NA	-0.163487	5.46523	-0.029914	0.976136	NA	-1.69694	5.52969	-0.306878	0.758936	NA	-3.4097	5.5581	-0.613465	0.539569	NA	0.789914	5.64919	0.139828	0.888796	NA
LotjaGi1g1v0003300_LC	Disease resistance protein (TIR-NBS-LRR class)	5.18366	-4.41821	1.96394	-2.24966	0.0244705	NA	-2.92778	1.72777	-1.69454	0.0901629	NA	-0.697689	1.63538	-0.426621	0.669655	0.97975	-3.60902	1.81188	-1.99187	0.0463855	0.230559	-0.351139	1.64557	-0.213384	0.831027	0.926113
LotjaGi1g1v0003400_LC	Cortactin-binding protein 2	13.4644	1.47841	1.03433	1.42935	0.152904	0.543626	1.44237	1.00762	1.43146	0.152298	0.999973	1.75953	1.00231	1.75547	0.0791798	0.589046	1.9174	1.00121	1.91509	0.0554807	0.254631	-0.35813	0.911776	-0.392783	0.69448	0.856062
LotjaGi1g1v0003500_LC	Retrotransposon protein, putative, unclassified	6.8047	-0.257561	1.67705	-0.15358	0.877941	NA	-0.0425249	1.61519	-0.0263281	0.978996	0.999973	1.02258	1.58904	0.643522	0.519885	0.954209	-0.104873	1.62218	-0.0646493	0.948453	0.984352	-1.12242	1.54156	-0.728105	0.466549	0.707967
LotjaGi1g1v0003600	Glycosyltransferase	139.751	0.0355149	0.288018	0.123308	0.901863	0.969487	0.492584	0.277183	1.77711	0.0755503	0.952312	0.713961	0.276392	2.58315	0.00979038	0.194402	-0.107157	0.281402	-0.380795	0.703355	0.887571	-1.01959	0.279965	-3.64184	0.000270697	0.00451526
LotjaGi1g1v0003700	Polyprotein	0.347426	0.612103	5.64883	0.108359	0.913711	NA	-0.190486	5.64883	-0.0337213	0.973099	NA	2.67285	5.57248	0.479651	0.631475	NA	-0.0638643	5.64883	-0.0113058	0.990979	NA	-2.97136	5.5747	-0.533008	0.594028	NA
LotjaGi1g1v0003800_LC	Polyprotein	99.565	-0.287904	0.270104	-1.0659	0.286469	0.683953	-0.0400351	0.25675	-0.15593	0.876088	0.999973	0.0269363	0.256502	0.105014	0.916365	0.997686	-0.43867	0.261377	-1.6783	0.0932877	0.339848	-0.021508	0.258699	-0.0831389	0.933741	0.971179
LotjaGi1g1v0003900	Oxygen-dependent coproporphyrinogen-III oxidase	489.852	-0.224155	0.215286	-1.0412	0.297785	0.692477	-0.350648	0.21166	-1.65666	0.0975885	0.997226	-0.0856569	0.211046	-0.405868	0.68484	0.98056	1.20013	0.209048	5.74093	9.41559e-09	1.12875e-06	0.668015	0.211874	3.15288	0.00161666	0.0176328
LotjaGi1g1v0004000	Holliday junction ATP-dependent DNA helicase RuvB	1.59201	4.79556	3.70439	1.29456	0.195471	NA	3.4527	3.71112	0.930367	0.352181	NA	3.77249	3.7034	1.01866	0.308367	NA	-0.063864	3.85423	-0.0165699	0.98678	NA	-3.192	3.73319	-0.855031	0.392534	NA
LotjaGi1g1v0004100	Transmembrane 9 superfamily member	335.348	-0.511156	0.333224	-1.53397	0.125036	0.508357	0.0709644	0.328457	0.216054	0.828946	0.999973	0.357207	0.328577	1.08714	0.276977	0.85869	0.511364	0.328876	1.55488	0.119974	0.392658	-0.574519	0.327192	-1.75591	0.0791038	0.256042
LotjaGi1g1v0004200	Phenylalanine ammonia-lyase	390.535	-0.134155	0.317603	-0.4224	0.672733	0.894468	-0.0777971	0.314747	-0.247173	0.804774	0.999973	-0.376051	0.315186	-1.19311	0.232827	0.826719	0.160624	0.31434	0.510986	0.609361	0.841339	-0.321053	0.314136	-1.02202	0.306771	0.570516
LotjaGi1g1v0004300	Pesticidal crystal cry8Ba	234.254	-0.729457	0.317831	-2.29511	0.0217268	0.267247	-0.0388607	0.307854	-0.126231	0.899549	0.999973	-0.519142	0.309764	-1.67593	0.0937523	0.629518	0.4429	0.306874	1.44327	0.148946	0.440885	0.523802	0.30586	1.71255	0.0867948	0.270168
LotjaGi1g1v0004400	E3 ubiquitin-protein ligase orthrus-like protein	343.844	-0.673781	0.23028	-2.92593	0.00343433	0.130096	-0.174076	0.222487	-0.782409	0.433975	0.999973	-0.367687	0.223188	-1.64743	0.0994692	0.639687	0.349466	0.221407	1.57839	0.114476	0.382247	0.170388	0.220992	0.771013	0.440699	0.688471
LotjaGi1g1v0004500	Transmembrane protein, putative	74.3426	0.25199	0.815361	0.309053	0.757281	0.926574	-0.0455841	0.808648	-0.0563707	0.955046	0.999973	0.243919	0.80719	0.302183	0.762513	0.988981	0.0946696	0.808551	0.117085	0.906792	0.96852	0.132055	0.794923	0.166122	0.868061	0.941864
LotjaGi1g1v0004600	Pentatricopeptide repeat-containing protein	16.7797	-0.500053	0.740244	-0.675524	0.499343	0.818692	0.891617	0.662666	1.3455	0.178464	0.999973	0.485669	0.670715	0.724106	0.469001	0.942945	0.911137	0.664408	1.37135	0.170265	0.474114	0.0328315	0.635946	0.0516262	0.958827	0.982757
LotjaGi1g1v0004700	Transmembrane protein, putative	515.415	0.744272	0.226174	3.29071	0.000999352	0.0659947	0.435325	0.224441	1.9396	0.0524289	0.876635	0.0576127	0.225239	0.255785	0.798117	0.992584	0.0909927	0.225371	0.403746	0.6864	0.880407	0.558724	0.223991	2.49441	0.0126168	0.0768774
LotjaGi1g1v0004800	SNF1-related protein kinase regulatory subunit beta-2	524.717	-0.135474	0.245493	-0.551844	0.581055	0.859728	-0.365991	0.243828	-1.50102	0.13335	0.999973	-0.501363	0.244041	-2.05442	0.0399351	0.433941	-1.8821	0.248506	-7.57364	3.62896e-14	1.04196e-11	-2.43695	0.252178	-9.66365	4.30274e-22	2.49643e-19
LotjaGi1g1v0004900	Transmembrane protein, putative	23.8033	-0.537822	0.667291	-0.805979	0.420255	0.777384	0.00707532	0.637237	0.0111031	0.991141	0.999973	0.0290464	0.637392	0.0455707	0.963652	0.997946	-0.857167	0.653789	-1.31108	0.189832	0.500899	-0.648753	0.643519	-1.00813	0.31339	0.576995
LotjaGi1g1v0005000_LC	Retrovirus-related Pol polyprotein from transposon TNT 1-94	0.346126	0.326619	5.52284	0.0591396	0.952841	NA	-2.82924	5.57958	-0.507071	0.612105	NA	-2.80111	5.57958	-0.502028	0.615648	NA	-2.70262	5.57958	-0.484377	0.628118	NA	-0.191746	5.64919	-0.0339422	0.972923	NA
LotjaGi1g1v0005100	Nudix family hydrolase	3001.17	0.0759859	0.224914	0.337845	0.73548	0.919318	-0.200523	0.22455	-0.892998	0.371858	0.999973	-0.0906632	0.224528	-0.403796	0.686363	0.98056	-0.616644	0.224754	-2.74364	0.00607625	0.0662208	-0.646687	0.224794	-2.8768	0.00401725	0.0339223
LotjaGi1g1v0005200	Fasciclin-like arabinogalactan protein	1098.47	0.632726	0.837082	0.755871	0.449726	0.793953	0.542141	0.836743	0.647919	0.517038	0.999973	0.553331	0.836749	0.661287	0.508429	0.950952	0.111916	0.83689	0.133729	0.893617	0.963373	0.970091	0.836642	1.1595	0.24625	0.503884
LotjaGi1g1v0005300	3-ketoacyl-CoA thiolase	6604.86	0.177594	0.261848	0.678236	0.497622	0.818068	0.10953	0.261696	0.41854	0.675552	0.999973	-0.357088	0.261732	-1.36432	0.172466	0.771008	-0.49556	0.261779	-1.89305	0.0583514	0.261631	0.186679	0.261832	0.712971	0.475864	0.714006
LotjaGi1g1v0005400	Transmembrane emp24 domain-containing protein	1487.31	0.334174	0.158073	2.11406	0.0345105	0.318002	0.0976496	0.156851	0.622564	0.533571	0.999973	0.189328	0.156881	1.20683	0.227499	0.820599	-0.0228775	0.157006	-0.145711	0.884149	0.960099	-0.0541899	0.157131	-0.34487	0.730192	0.875848
LotjaGi1g1v0005500	O-methyltransferase, putative	366.655	0.372011	0.290111	1.28231	0.199735	0.600615	0.263616	0.287216	0.917833	0.358706	0.999973	0.361095	0.287092	1.25776	0.208477	0.804289	-0.128068	0.288499	-0.443912	0.657106	0.865825	0.0663276	0.285339	0.232452	0.816187	0.918988
LotjaGi1g1v0005600	TBC1 domain family member	758.808	-0.0714804	0.170573	-0.419061	0.675171	0.895398	0.0672271	0.16784	0.400543	0.688757	0.999973	-0.0412707	0.168061	-0.24557	0.806015	0.992584	-0.213781	0.168528	-1.26852	0.204613	0.519838	-0.164961	0.168852	-0.976957	0.328591	0.59135
LotjaGi1g1v0005700	Fimbrin-like protein 2	393.802	0.390038	0.184786	2.11076	0.0347929	0.318897	0.290753	0.181295	1.60375	0.108769	0.999973	0.323065	0.1813	1.78194	0.0747596	0.578148	-0.336252	0.184118	-1.82629	0.0678071	0.28457	-0.287191	0.180882	-1.58773	0.112348	0.317944
LotjaGi1g1v0005800_LC	Fimbrin-like protein 2	0	NA	NA	NA	NA	NA	NA	NA	NA	NA	NA	NA	NA	NA	NA	NA	NA	NA	NA	NA	NA	NA	NA	NA	NA	NA
LotjaGi1g1v0005900	Fasciclin-like arabinogalactan protein	2392.29	-0.425844	0.181771	-2.34276	0.0191418	0.255384	-0.223103	0.180752	-1.2343	0.21709	0.999973	-0.334994	0.180821	-1.85263	0.0639355	0.541855	0.140775	0.180605	0.779462	0.435707	0.734769	-0.580368	0.180625	-3.21311	0.00131305	0.0150747
LotjaGi1g1v0006000	Rho GDP-dissociation inhibitor 1	0.804908	0.72412	2.93956	0.246336	0.805422	NA	-2.72145	3.05998	-0.889369	0.373805	NA	0.671846	2.88864	0.232582	0.816086	NA	-0.117939	2.94174	-0.0400918	0.96802	NA	-1.15441	3.17749	-0.36331	0.716374	NA
LotjaGi1g1v0006100_LC	Nlj21	703.048	-0.326472	0.397306	-0.821713	0.41124	0.771561	0.140665	0.395265	0.355876	0.721933	0.999973	0.340696	0.395157	0.862178	0.388589	0.914136	0.273484	0.39526	0.691908	0.488995	0.770453	-0.520998	0.395746	-1.3165	0.188007	0.431775
LotjaGi1g1v0006200	Chalcone reductase	2559.56	0.535322	0.288432	1.85597	0.0634571	0.397209	0.2951	0.288079	1.02437	0.30566	0.999973	0.835202	0.287841	2.9016	0.00371259	0.0985659	0.801611	0.287928	2.78406	0.00536823	0.0603718	0.0572608	0.287431	0.199216	0.842094	0.93032
LotjaGi1g1v0006300	PTB domain engulfment adapter	10.9109	1.93891	1.12964	1.7164	0.0860884	NA	0.872406	1.13207	0.77063	0.440926	0.999973	1.8842	1.10615	1.70339	0.0884954	0.612872	2.30802	1.10052	2.0972	0.0359758	0.198456	1.53475	1.01147	1.51734	0.12918	0.346754
LotjaGi1g1v0006400_LC	Chalcone reductase	1.58308	3.30658	4.0853	0.809385	0.418294	NA	-0.190484	4.17202	-0.0456575	0.963583	NA	4.05322	4.02774	1.00633	0.314258	NA	-0.0638614	4.17202	-0.0153071	0.987787	NA	-5.22609	4.01672	-1.30108	0.19323	NA
LotjaGi1g1v0006500	Polyketide reductase	1900.19	1.12539	0.357823	3.1451	0.00166031	0.0881552	0.21987	0.357696	0.614683	0.538764	0.999973	-0.0672035	0.357798	-0.187825	0.851014	0.994268	-0.56352	0.358101	-1.57363	0.115572	0.383853	-1.04304	0.35751	-2.9175	0.00352845	0.0310755
LotjaGi1g1v0006600	Nuclear pore complex protein NUP96	378.065	0.0613023	0.211893	0.289308	0.772346	0.931582	0.0906249	0.207532	0.43668	0.662344	0.999973	-0.171551	0.208455	-0.822962	0.41053	0.925118	0.322092	0.207244	1.55417	0.120144	0.393051	0.650646	0.206163	3.15597	0.00159964	0.0175194
LotjaGi1g1v0006700	Transducin/WD40 repeat-like superfamily protein	767.151	-0.237455	0.159877	-1.48524	0.137481	0.524666	-0.0498209	0.156347	-0.318655	0.749988	0.999973	-0.203237	0.15672	-1.29681	0.194695	0.790265	0.551938	0.155594	3.54731	0.000389194	0.00912295	0.182249	0.156318	1.16588	0.243662	0.500757
LotjaGi1g1v0006800_LC	Pectin lyase-like superfamily protein, putative	105.764	0.136898	0.513177	0.266765	0.78965	0.936361	-0.0947022	0.508177	-0.186357	0.852165	0.999973	-0.105141	0.508388	-0.206813	0.836156	0.993144	-0.428276	0.510484	-0.838961	0.401491	0.709055	-0.449556	0.505753	-0.888885	0.374065	0.631844
LotjaGi1g1v0006900	FBD-associated F-box protein	505.594	-0.0290048	0.139659	-0.207684	0.835476	0.950844	-0.00427492	0.135154	-0.03163	0.974767	0.999973	-0.173147	0.135857	-1.27448	0.202492	0.796366	0.267634	0.134702	1.98685	0.0469387	0.232118	0.000783174	0.133959	0.00584636	0.995335	0.997729
LotjaGi1g1v0007000_LC	tRNA uridine 5-carboxymethylaminomethyl modification enzyme MnmG	184.129	0.0825135	0.256337	0.321895	0.747532	0.923091	-0.0969009	0.251687	-0.385005	0.700234	0.999973	-0.220535	0.252446	-0.873592	0.38234	0.91275	-0.563665	0.254759	-2.21254	0.0269293	0.167456	-0.729762	0.256921	-2.84042	0.00450546	0.0368817
LotjaGi1g1v0007100_LC	Transducin/WD40 repeat protein	21.3709	-0.90318	0.640488	-1.41014	0.158498	0.5505	-0.523254	0.611598	-0.855553	0.392245	0.999973	-0.947667	0.618949	-1.53109	0.125747	0.701684	-1.92672	0.647685	-2.97477	0.00293208	0.039363	-0.909964	0.63158	-1.44077	0.149648	0.377781
LotjaGi1g1v0007200_LC	Protein TOC75-3, chloroplastic	49.2287	-0.107959	0.440925	-0.244847	0.806575	0.94118	-0.572153	0.434819	-1.31584	0.188227	0.999973	0.291031	0.430927	0.675361	0.499447	0.949106	-0.957168	0.44553	-2.14838	0.0316837	0.184073	-0.0492324	0.451681	-0.108998	0.913204	0.962321
LotjaGi1g1v0007300_LC	Protein TOC75-3, chloroplastic	23.645	1.43605	0.884055	1.62439	0.104292	0.478645	0.350194	0.883489	0.396376	0.691828	0.999973	0.397208	0.883516	0.449576	0.653016	0.977652	0.241495	0.886754	0.272336	0.785363	0.922583	1.19775	0.862263	1.38908	0.164809	0.400251
LotjaGi1g1v0007400	50S ribosomal protein L18	88.0365	-0.619565	0.567664	-1.09143	0.275084	0.674528	-0.115899	0.560427	-0.206805	0.836162	0.999973	-0.229217	0.560619	-0.408864	0.68264	0.98056	-0.193815	0.55979	-0.346228	0.729172	0.899265	-0.234997	0.564853	-0.416033	0.677386	0.846261
LotjaGi1g1v0007500	60S ribosomal protein L13	10590	-0.489183	0.154452	-3.16721	0.00153912	0.0831831	-0.194846	0.154114	-1.2643	0.206124	0.999973	-0.28489	0.154132	-1.84835	0.0645522	0.54343	0.389329	0.15406	2.52713	0.0114999	0.0980764	-0.0529851	0.154129	-0.343772	0.731018	0.876162
LotjaGi1g1v0007600	Cytochrome b561 and domon domain-containing protein	301.615	0.0841302	0.342369	0.245729	0.805892	0.941103	-0.0531373	0.338646	-0.156911	0.875315	0.999973	-0.217695	0.339248	-0.641699	0.521069	0.954658	0.141479	0.338457	0.418013	0.675938	0.876388	-0.474753	0.334195	-1.42059	0.155437	0.386488
LotjaGi1g1v0007700	Pentatricopeptide repeat-containing protein family	11.8607	0.123628	0.89546	0.138061	0.890193	NA	0.729619	0.845482	0.862963	0.388158	0.999973	-0.465909	0.882253	-0.528089	0.597437	0.971594	0.881222	0.844986	1.04288	0.297002	0.618996	-0.823032	0.810256	-1.01577	0.30974	0.573303
LotjaGi1g1v0007800	RNA-binding family protein	1136.15	-0.0190483	0.143851	-0.132417	0.894654	0.96772	0.12463	0.141423	0.881256	0.378179	0.999973	0.0474909	0.141579	0.335438	0.737294	0.985807	0.397315	0.141242	2.81302	0.00490786	0.056562	-0.15826	0.141415	-1.11912	0.263089	0.522488
LotjaGi1g1v0007900	RNA-binding protein, putative	985.172	-0.118557	0.158422	-0.74836	0.454243	0.796752	-0.0264945	0.155955	-0.169885	0.8651	0.999973	0.108753	0.15582	0.69794	0.485215	0.946501	0.0590173	0.156013	0.378285	0.705219	0.888524	-0.0859845	0.155916	-0.55148	0.581304	0.787027
LotjaGi1g1v0008000	BTB/POZ domain-containing protein	34.3133	0.477411	0.514006	0.928803	0.352991	0.736315	0.805591	0.491758	1.63819	0.101383	0.999973	0.847825	0.491663	1.7244	0.0846349	0.6026	0.955409	0.491487	1.94391	0.0519059	0.245511	-0.583724	0.480508	-1.21481	0.22444	0.478617
LotjaGi1g1v0008100	Protein DGCR14 like	350.576	0.29249	0.208405	1.40347	0.160477	0.553666	-0.0230903	0.205523	-0.112349	0.910547	0.999973	0.19783	0.204993	0.965061	0.334514	0.891737	0.0220911	0.205775	0.107355	0.914507	0.971955	0.344494	0.20668	1.6668	0.0955549	0.286785
LotjaGi1g1v0008200_LC	thylakoidal ascorbate peroxidase	118.179	0.138152	0.313435	0.440769	0.65938	0.887998	0.0823975	0.306544	0.268795	0.788087	0.999973	-0.094992	0.307709	-0.308707	0.757545	0.988561	-0.500484	0.311199	-1.60825	0.107781	0.370454	-0.413033	0.309543	-1.33433	0.182096	0.423886
LotjaGi1g1v0008300	WRKY family transcription factor	428.565	-0.000532298	0.200192	-0.00265894	0.997878	0.999493	0.0331926	0.196419	0.168988	0.865806	0.999973	-0.00744174	0.196535	-0.0378648	0.969795	0.997961	-0.308733	0.197616	-1.56229	0.11822	0.38922	-0.177727	0.197679	-0.899067	0.368617	0.627423
LotjaGi1g1v0008400	GRAS family transcription factor	188.441	-0.232401	0.3093	-0.751378	0.452425	0.795571	0.43819	0.301106	1.45527	0.145594	0.999973	0.0998819	0.301394	0.3314	0.740342	0.986897	0.621764	0.300722	2.06757	0.0386803	0.207374	1.06381	0.298713	3.56131	0.000369015	0.00581643
LotjaGi1g1v0008500	Histidine kinase	837.075	-0.263871	0.159172	-1.65777	0.097363	0.466865	-0.0547326	0.156135	-0.350547	0.725928	0.999973	0.00448059	0.156096	0.0287041	0.977101	0.997961	-0.307152	0.156794	-1.95895	0.0501186	0.241327	-0.545754	0.156725	-3.48225	0.000497217	0.00725174
LotjaGi1g1v0008600_LC	Nucleotidyltransferase family protein	105.08	-1.00938	0.360605	-2.79912	0.00512424	0.150769	-0.375682	0.343927	-1.09233	0.274687	0.999973	-0.107006	0.341818	-0.313049	0.754243	0.988561	-0.363667	0.344206	-1.05654	0.290722	0.61383	-0.231335	0.334233	-0.692137	0.488851	0.722295
LotjaGi1g1v0008700_LC	Pentatricopeptide repeat-containing protein, putative	51.6993	0.0851264	0.432839	0.19667	0.844086	0.953709	-0.00459646	0.4214	-0.0109076	0.991297	0.999973	-0.0904892	0.42257	-0.21414	0.830438	0.992584	-0.0279434	0.422881	-0.0660786	0.947315	0.984086	-0.275173	0.425118	-0.647285	0.517448	0.741509
LotjaGi1g1v0008900	Potyviral VPg interacting protein 2	1007.88	0.122517	0.128296	0.954959	0.339598	0.725211	0.033499	0.126204	0.265436	0.790673	0.999973	0.030019	0.126184	0.237899	0.811959	0.992584	-0.0605955	0.126493	-0.479041	0.63191	0.852406	0.244135	0.126179	1.93484	0.0530099	0.200381
LotjaGi1g1v0009000	Chaperone protein htpG family protein	1922.26	-0.22323	0.146566	-1.52307	0.127741	0.510335	0.189964	0.14479	1.312	0.189522	0.999973	-0.144715	0.14507	-0.997557	0.318494	0.882901	0.149136	0.144914	1.02914	0.303416	0.625359	0.424244	0.144913	2.92757	0.00341621	0.0303907
LotjaGi1g1v0009100_LC	Transposon TX1 uncharacterized	9.04676	-1.01874	1.03708	-0.982318	0.325943	NA	-0.404324	0.97168	-0.416108	0.677331	0.999973	-1.33416	1.00602	-1.32618	0.184781	0.779006	-0.118184	0.967796	-0.122116	0.902807	0.966575	-0.653058	0.960716	-0.679762	0.496655	0.728285
LotjaGi1g1v0009200_LC	30S ribosomal protein S8, chloroplastic	61.4608	0.475165	0.405911	1.17062	0.241753	0.643822	0.0149402	0.400259	0.0373263	0.970225	0.999973	0.086348	0.399974	0.215884	0.829078	0.992584	-0.75137	0.410366	-1.83097	0.0671046	0.283086	-0.366446	0.403869	-0.907338	0.364228	0.623696
LotjaGi1g1v0009300	Chlorophyll a-b binding protein, chloroplastic	9825.65	0.512334	0.249967	2.04961	0.0404025	0.336713	0.31234	0.249787	1.25042	0.211145	0.999973	0.319227	0.249795	1.27795	0.201266	0.795496	0.582527	0.249762	2.33233	0.0196835	0.138637	1.19398	0.249577	4.784	1.71839e-06	7.32565e-05
LotjaGi1g1v0009400	Pentatricopeptide repeat-containing protein	518.085	0.708665	0.346269	2.04657	0.0406999	0.337842	0.532038	0.344574	1.54405	0.122577	0.999973	0.441369	0.344742	1.28029	0.200444	0.795358	0.405541	0.344929	1.17573	0.239704	0.560505	0.801815	0.342615	2.34028	0.0192692	0.102683
LotjaGi1g1v0009500	Calcium-transporting ATPase	11.441	1.22352	0.987719	1.23874	0.215443	NA	0.789138	0.97432	0.809937	0.417977	0.999973	-1.14658	1.0489	-1.09312	0.27434	0.856968	-0.64953	1.02792	-0.63189	0.527459	0.796415	0.807386	0.933022	0.865346	0.386849	0.642623
LotjaGi1g1v0009600	Nuclear pore complex protein Nup133 family	293.438	0.156583	0.201786	0.775987	0.437756	0.787286	0.135258	0.196332	0.688923	0.490872	0.999973	-0.044205	0.197256	-0.2241	0.822679	0.992584	0.459827	0.195581	2.35109	0.0187187	0.134489	0.572492	0.193032	2.96578	0.00301914	0.0278896
LotjaGi1g1v0009700	Sterile alpha motif (SAM) domain-containing protein	1172.03	0.147968	0.179309	0.825214	0.40925	0.770864	-0.122686	0.178145	-0.688684	0.491022	0.999973	0.00286081	0.178075	0.0160652	0.987182	0.998233	-0.457627	0.178619	-2.56202	0.0104064	0.092302	-0.735131	0.178968	-4.1076	3.99794e-05	0.000985707
LotjaGi1g1v0009800_LC	Sterile alpha motif (SAM) domain-containing protein	5.79127	0.418638	1.99448	0.209899	0.833747	NA	-0.694303	1.99592	-0.34786	0.727945	NA	-2.08478	2.07709	-1.0037	0.315522	0.882083	-1.16506	2.02105	-0.576461	0.564304	0.817001	-4.63235	2.0904	-2.21601	0.0266909	0.12752
LotjaGi1g1v0009900	Disease resistance protein (NBS-LRR class) family	173.524	0.222672	0.283034	0.78673	0.43144	0.78431	-0.183309	0.278034	-0.659303	0.509701	0.999973	0.0267302	0.277436	0.0963471	0.923245	0.997686	-0.231974	0.279165	-0.830957	0.405998	0.711981	-1.13522	0.276791	-4.10136	4.10734e-05	0.00100623
LotjaGi1g1v0010000	CC-NBS-LRR disease resistance protein	89.7705	0.0483933	0.429277	0.112732	0.910243	0.972091	0.65389	0.414738	1.57663	0.11488	0.999973	0.64375	0.415431	1.54959	0.121239	0.691728	-0.119692	0.422291	-0.283434	0.776844	0.919009	-0.646782	0.407917	-1.58557	0.112836	0.318934
LotjaGi1g1v0010100	Chaperone protein DnaJ	340.535	-0.07686	0.204499	-0.375846	0.707031	0.908212	-0.0684135	0.199429	-0.343047	0.731563	0.999973	0.109803	0.19895	0.551911	0.58101	0.970171	0.312408	0.198755	1.57182	0.115992	0.384466	0.0402129	0.197882	0.203217	0.838966	0.929146
LotjaGi1g1v0010200	F-box family protein	17.4167	-1.20396	0.791714	-1.5207	0.128336	0.511371	0.161424	0.709905	0.227389	0.820122	0.999973	-0.0364165	0.714163	-0.0509919	0.959332	0.997686	-0.060648	0.716485	-0.0846466	0.932542	0.979235	-0.758938	0.691681	-1.09724	0.272538	0.532748
LotjaGi1g1v0010300	Phytochromobilin:ferredoxin oxidoreductase	138.963	-0.158408	0.247222	-0.640749	0.521685	0.830881	-0.153902	0.238397	-0.645572	0.518557	0.999973	-0.132541	0.238488	-0.555755	0.578378	0.970171	0.0686989	0.23776	0.288942	0.772626	0.916829	-0.162723	0.237978	-0.683774	0.494118	0.726278
LotjaGi1g1v0010400	Transcriptional regulator sterile apetala protein, putative	20.8427	-1.01141	0.814987	-1.24102	0.214599	0.618976	1.22888	0.65508	1.87593	0.0606656	0.912244	0.903024	0.662734	1.36257	0.173017	0.771601	2.34316	0.64145	3.65292	0.00025928	0.00669707	0.526965	0.581753	0.905822	0.36503	0.624373
LotjaGi1g1v0010500	Glucose-1-phosphate adenylyltransferase	1805.13	0.103707	0.164087	0.632024	0.527371	0.833726	-0.00930649	0.163109	-0.0570569	0.9545	0.999973	-0.187778	0.163267	-1.15013	0.250089	0.838688	-0.158884	0.163315	-0.972867	0.330619	0.650302	-0.00594604	0.163375	-0.0363949	0.970967	0.987267
LotjaGi1g1v0010600_LC	MUTL protein homolog 3	0.398158	0.612097	5.64883	0.108358	0.913712	NA	3.01752	5.56166	0.542557	0.587435	NA	-0.162356	5.64883	-0.0287415	0.977071	NA	-0.0638709	5.64883	-0.0113069	0.990979	NA	-3.01166	5.57313	-0.540389	0.588929	NA
LotjaGi1g1v0010700	Leucine-rich repeat receptor-like protein kinase family	38.4986	0.18168	0.530682	0.342351	0.732087	0.917841	0.414517	0.508878	0.81457	0.415319	0.999973	0.20037	0.512225	0.391176	0.695667	0.981862	1.18648	0.502374	2.36174	0.0181895	0.132074	-1.14966	0.493791	-2.32824	0.0198996	0.104914
LotjaGi1g1v0010800	C2 calcium/lipid-binding and GRAM domain protein	2.18827	0.665381	2.36196	0.281707	0.778168	NA	-1.93642	2.50455	-0.773161	0.439427	NA	-0.963902	2.40185	-0.401317	0.688187	0.98056	-1.1606	2.42711	-0.478183	0.63252	NA	0.140664	2.29884	0.0611892	0.951209	0.979242
LotjaGi1g1v0010900	Neutral ceramidase	1784.14	0.0445585	0.137369	0.324372	0.745657	0.922195	0.205327	0.135955	1.51026	0.130977	0.999973	0.227541	0.135927	1.67399	0.0941329	0.630237	0.0699637	0.136087	0.514111	0.607174	0.840439	0.084527	0.135866	0.622134	0.533854	0.753713
LotjaGi1g1v0011000	Importin subunit alpha	670.499	-0.200824	0.140656	-1.42777	0.153357	0.543654	0.0645433	0.136291	0.473571	0.635806	0.999973	0.0225435	0.136463	0.165198	0.868788	0.994268	0.213423	0.13624	1.56652	0.117226	0.386932	0.176306	0.13683	1.2885	0.19757	0.445226
LotjaGi1g1v0011100	cyclin-dependent kinase inhibitor	57.4948	-0.363938	0.467785	-0.778003	0.436568	0.786803	0.211177	0.444557	0.475029	0.634766	0.999973	0.311855	0.444002	0.702373	0.482447	0.946043	0.31077	0.444786	0.698696	0.484742	0.768267	-0.6932	0.43449	-1.59543	0.110616	0.31528
LotjaGi1g1v0011200	Nuclear transcription factor Y subunit	157.841	-0.156698	0.320344	-0.489156	0.624731	0.876754	0.273062	0.311795	0.875775	0.381153	0.999973	-0.402779	0.314945	-1.27889	0.200937	0.795496	-0.13759	0.314022	-0.438155	0.661274	0.867617	-0.562288	0.31284	-1.79737	0.0722774	0.243325
LotjaGi1g1v0011300	Amino acid transporter, putative	270.331	0.414845	0.374962	1.10637	0.268568	0.669692	0.221056	0.372929	0.592756	0.553344	0.999973	-0.262703	0.373917	-0.702569	0.482324	0.946043	-0.910812	0.376091	-2.42179	0.0154443	0.119134	0.978376	0.377495	2.59175	0.00954878	0.0631664
LotjaGi1g1v0011400	50S ribosomal protein L29	461.826	-0.198499	0.174312	-1.13876	0.254805	0.655186	-0.0823871	0.169472	-0.48614	0.626868	0.999973	-0.130111	0.169725	-0.766594	0.443323	0.935001	0.593415	0.168135	3.52938	0.000416529	0.0095913	0.0503764	0.169647	0.296949	0.766506	0.894002
LotjaGi1g1v0011500	Amino acid permease	125.02	0.46232	0.498495	0.92743	0.353703	0.736644	0.20246	0.495271	0.408786	0.682696	0.999973	0.0224649	0.495925	0.045299	0.963869	0.997946	-1.12649	0.502296	-2.24269	0.0249167	0.158903	-0.623884	0.49864	-1.25117	0.210873	0.461422
LotjaGi1g1v0011600	Alkaline alpha-galactosidase seed imbibition protein	296.568	0.0924984	0.307524	0.300784	0.763579	0.928682	0.0853247	0.304104	0.280577	0.779035	0.999973	-0.0240175	0.304425	-0.0788946	0.937116	0.997686	0.20815	0.30446	0.68367	0.494183	0.773775	0.59165	0.304386	1.94375	0.0519254	0.197496
LotjaGi1g1v0011700	Subtilisin-like protease	243.34	-0.242541	0.315241	-0.769382	0.441667	0.788952	-0.282707	0.310706	-0.909887	0.362882	0.999973	-0.182626	0.310507	-0.588155	0.556428	0.964781	0.174413	0.309795	0.562994	0.573439	0.822038	-0.966102	0.312476	-3.09177	0.0019897	0.0206505
LotjaGi1g1v0011800	BTB/POZ domain-containing protein	131.898	0.0759143	0.241665	0.31413	0.753422	0.925213	-0.619171	0.239158	-2.58896	0.00962652	0.45576	-0.469741	0.238255	-1.97159	0.0486565	0.478316	-0.164606	0.236752	-0.695268	0.486887	0.769576	0.408422	0.245755	1.66191	0.0965315	0.288805
LotjaGi1g1v0011900_LC	RNA pseudouridine synthase 4, mitochondrial	521.482	0.0163689	0.220944	0.0740864	0.940942	0.982385	-0.147882	0.218185	-0.677786	0.497908	0.999973	-0.087217	0.218128	-0.399843	0.689272	0.98056	0.548208	0.21714	2.52467	0.0115807	0.0984765	0.181422	0.217309	0.83486	0.403796	0.658092
LotjaGi1g1v0012000_LC	LINE-1 reverse transcriptase like	1.73826	-1.05266	3.07281	-0.342574	0.731919	NA	-2.47425	3.09798	-0.798665	0.424485	NA	-3.13644	3.16754	-0.99018	0.322086	NA	-2.27385	3.09225	-0.73534	0.462132	NA	3.68052	3.22388	1.14164	0.253603	NA
LotjaGi1g1v0012100_LC	LINE-1 reverse transcriptase like	0.769045	0.612088	5.42989	0.112726	0.910248	NA	-0.190502	5.42989	-0.035084	0.972013	NA	2.45601	5.35847	0.458342	0.646707	NA	-0.0638806	5.42989	-0.0117646	0.990613	NA	4.56997	5.31402	0.859983	0.389799	NA
LotjaGi1g1v0012200	Receptor-like kinase	13.4299	-0.615285	0.724757	-0.848954	0.395907	0.764115	0.451677	0.658074	0.686362	0.492485	0.999973	0.254481	0.655332	0.388323	0.697777	0.981936	0.122946	0.668919	0.183797	0.854173	0.94914	-1.55393	0.651907	-2.38368	0.0171407	0.0948062
LotjaGi1g1v0012300_LC	CST complex subunit STN1	63.1168	-0.0161449	0.496268	-0.0325327	0.974047	0.994173	-0.206021	0.48691	-0.423119	0.672209	0.999973	-0.10075	0.486339	-0.207159	0.835886	0.993144	0.201637	0.484757	0.415954	0.677444	0.87679	-0.0311641	0.481095	-0.0647775	0.948351	0.977806
LotjaGi1g1v0012400	Receptor-like kinase	86.8792	-0.502252	0.389176	-1.29055	0.196859	0.597361	0.183013	0.369405	0.495426	0.6203	0.999973	-0.180547	0.372849	-0.484237	0.628218	0.975278	0.815019	0.366577	2.22332	0.0261939	0.164424	0.352482	0.364101	0.968089	0.333	0.595326
LotjaGi1g1v0012500	Receptor-like protein kinase	11.3636	0.710935	1.01869	0.697894	0.485243	NA	2.09446	0.952633	2.1986	0.0279066	0.718696	0.949251	0.974589	0.974002	0.330056	0.888365	0.880524	0.979159	0.899265	0.368511	0.683396	0.0494341	0.88142	0.0560846	0.955274	0.981389
LotjaGi1g1v0012600_LC	Retrovirus-related Pol polyprotein from transposon TNT 1-94	7.03592	-0.529474	1.36668	-0.387415	0.698449	NA	0.558763	1.31632	0.424489	0.671209	0.999973	-2.11804	1.40019	-1.51269	0.130359	0.708813	-1.08626	1.35349	-0.802557	0.422231	0.724817	1.2381	1.38565	0.893511	0.371584	0.6296
LotjaGi1g1v0012700	Receptor-like kinase	62.3692	-0.166417	0.324737	-0.512469	0.608323	0.869585	0.41226	0.301859	1.36574	0.172022	0.999973	0.261471	0.30377	0.860753	0.389374	0.914516	-0.137116	0.310159	-0.442083	0.658429	0.866482	-0.962862	0.297377	-3.23784	0.00120437	0.0141339
LotjaGi1g1v0012800	Receptor-like kinase	0	NA	NA	NA	NA	NA	NA	NA	NA	NA	NA	NA	NA	NA	NA	NA	NA	NA	NA	NA	NA	NA	NA	NA	NA	NA
LotjaGi1g1v0012900	Late embryogenesis abundant (LEA) hydroxyproline-rich glycoprotein family member	166.859	0.196181	0.273395	0.717571	0.473022	0.806648	0.23107	0.266688	0.866442	0.386248	0.999973	0.0207412	0.26787	0.0774301	0.938281	0.997686	0.276647	0.267055	1.03592	0.30024	0.622398	-0.0997355	0.266423	-0.374351	0.708143	0.864167
LotjaGi1g1v0013000	Uridine kinase	728.508	0.0841965	0.268171	0.313966	0.753547	0.925213	0.143004	0.265743	0.538129	0.590488	0.999973	0.17826	0.265948	0.670281	0.502679	0.949979	0.634503	0.26548	2.39002	0.0168473	0.125426	0.519727	0.264946	1.96163	0.049805	0.191962
LotjaGi1g1v0013100	Kinesin-like protein	260.159	-0.240995	0.212523	-1.13397	0.256806	0.656287	0.0747011	0.203766	0.366602	0.713916	0.999973	-0.0472914	0.204544	-0.231204	0.817157	0.992584	0.509837	0.202411	2.51882	0.0117749	0.0995093	0.168675	0.198585	0.849384	0.395668	0.650504
LotjaGi1g1v0013200	Glucosamine 6-phosphate N-acetyltransferase	0	NA	NA	NA	NA	NA	NA	NA	NA	NA	NA	NA	NA	NA	NA	NA	NA	NA	NA	NA	NA	NA	NA	NA	NA	NA
LotjaGi1g1v0013300	Regulatory protein recX	127.281	-0.411832	0.296984	-1.38671	0.165529	0.559082	-0.207467	0.286431	-0.724316	0.468872	0.999973	0.240669	0.28412	0.847069	0.396957	0.919366	-0.150764	0.286821	-0.525636	0.599141	0.836689	0.155122	0.287992	0.538632	0.590141	0.792675
LotjaGi1g1v0013400_LC	B3 domain-containing protein	22.0426	0.0678743	0.990473	0.0685271	0.945366	0.984258	0.346871	0.970264	0.357502	0.720716	0.999973	0.351339	0.970122	0.362159	0.717233	0.984503	-0.726964	0.988596	-0.73535	0.462126	0.753062	-0.362717	0.96817	-0.374642	0.707927	0.864041
LotjaGi1g1v0013500	Receptor protein kinase-like protein	48.6522	0.404047	0.418319	0.965883	0.334103	0.720549	0.251854	0.407985	0.617312	0.537029	0.999973	0.0549208	0.41032	0.133849	0.893522	0.995949	-0.46633	0.418614	-1.11399	0.265285	0.587371	-0.353268	0.409304	-0.863095	0.388085	0.643968
LotjaGi1g1v0013600	Vesicle transport protein	379.378	0.231317	0.195835	1.18118	0.23753	0.640323	0.0407769	0.192319	0.212028	0.832085	0.999973	0.12147	0.192176	0.632076	0.527337	0.956339	0.301348	0.191915	1.57022	0.116364	0.385249	-0.296743	0.191266	-1.55147	0.120789	0.333178
LotjaGi1g1v0013700_LC	FAR1-related sequence 4	0.0430787	0.612178	5.64883	0.108373	0.9137	NA	-0.190411	5.64883	-0.0337081	0.97311	NA	-0.162275	5.64883	-0.0287272	0.977082	NA	-0.06379	5.64883	-0.0112926	0.99099	NA	-1.15353	5.64919	-0.204193	0.838202	NA
LotjaGi1g1v0013800	Heat shock protein 90	8246.83	0.0513811	0.141999	0.36184	0.717472	0.912494	0.179403	0.141641	1.2666	0.205298	0.999973	-0.130507	0.14171	-0.92094	0.357082	0.899002	0.308704	0.14164	2.1795	0.0292947	0.176871	0.354661	0.141562	2.50533	0.0122337	0.0752364
LotjaGi1g1v0013900	Calcineurin B-like protein	1178.71	-0.0862622	0.139011	-0.620543	0.5349	0.837173	-0.19164	0.13721	-1.39669	0.162507	0.999973	-0.0533925	0.137136	-0.389339	0.697026	0.981936	-0.236085	0.137497	-1.71702	0.0859756	0.325036	-0.358647	0.137722	-2.60413	0.00921073	0.0617197
LotjaGi1g1v0014000	Serine-rich protein-related, putative	1.06569	-0.159918	3.26873	-0.0489237	0.96098	NA	0.620152	3.18987	0.194413	0.845853	NA	-1.24409	3.31727	-0.375033	0.707636	NA	-2.89556	3.35567	-0.862885	0.388201	NA	3.85044	3.31072	1.16302	0.244821	NA
LotjaGi1g1v0014100	RING/U-box superfamily protein	171.739	-0.346861	0.24864	-1.39503	0.163006	0.555677	-0.293576	0.240022	-1.22312	0.221284	0.999973	0.150475	0.238314	0.631414	0.52777	0.956613	0.170867	0.238193	0.717347	0.47316	0.760536	-1.13331	0.240648	-4.70941	2.48429e-06	9.99938e-05
LotjaGi1g1v0014200	ABC transporter G family member	0.574097	-1.42069	4.75036	-0.29907	0.764887	NA	0.159037	4.67998	0.0339825	0.972891	NA	-1.23434	4.75036	-0.259843	0.794985	NA	-1.13423	4.75036	-0.238768	0.811285	NA	-0.98991	4.67176	-0.211892	0.832191	NA
LotjaGi1g1v0014300	Albumin-2 protein	134.817	-0.144013	0.437361	-0.329277	0.741947	0.921687	0.132678	0.430915	0.307899	0.758159	0.999973	-0.101971	0.431775	-0.236167	0.813303	0.992584	-1.68686	0.442619	-3.81109	0.000138357	0.00418981	-2.20501	0.438567	-5.02776	4.96253e-07	2.56628e-05
LotjaGi1g1v0014400_LC	Albumin-2 protein	1.4138	0.0774135	3.25712	0.0237674	0.981038	NA	-0.613114	3.23615	-0.189458	0.849734	NA	-0.545809	3.23426	-0.168759	0.865987	NA	0.287684	3.20435	0.0897792	0.928463	NA	-2.92709	3.40178	-0.860459	0.389536	NA
LotjaGi1g1v0014500	Transposon Ty3-G Gag-Pol polyprotein	113.123	-0.348315	0.338824	-1.02801	0.303945	0.698223	-0.0736962	0.327349	-0.22513	0.821878	0.999973	0.0485894	0.326843	0.148663	0.88182	0.994268	-0.335447	0.32994	-1.01669	0.309301	0.631167	-0.412562	0.324984	-1.26949	0.204267	0.453487
LotjaGi1g1v0014600_LC	U2 snRNP auxilliary factor, large subunit, splicing factor	12.0339	0.118731	0.940563	0.126234	0.899547	NA	0.0394944	0.912842	0.0432653	0.96549	0.999973	0.898963	0.89824	1.00081	0.316921	0.882901	-0.246491	0.923822	-0.266817	0.78961	0.924261	-0.142126	0.890831	-0.159543	0.873241	0.944206
LotjaGi1g1v0014700	Nucleotide-sugar transporter family protein	548.201	0.126327	0.284937	0.443351	0.657512	0.88766	-0.20136	0.283389	-0.710542	0.477368	0.999973	-0.119416	0.28332	-0.421488	0.673399	0.979869	0.1305	0.283074	0.461012	0.64479	0.85961	-1.13709	0.28399	-4.00396	6.22898e-05	0.00141119
LotjaGi1g1v0014800	GBF-interacting protein 1, putative isoform 1	452.152	-0.35553	0.177741	-2.00026	0.0454719	0.353276	-0.168466	0.172305	-0.977717	0.328214	0.999973	-0.0916418	0.172177	-0.532252	0.594551	0.971594	0.393332	0.171159	2.29805	0.0215589	0.146087	0.154556	0.171557	0.900903	0.36764	0.626777
LotjaGi1g1v0014900	ER membrane protein complex subunit 8	1101.9	-0.0883078	0.131524	-0.671419	0.501954	0.820131	0.0773478	0.129194	0.598693	0.549378	0.999973	0.0291722	0.129346	0.225536	0.821562	0.992584	0.126915	0.129217	0.982182	0.32601	0.646191	0.129197	0.129349	0.99883	0.317877	0.581353
LotjaGi1g1v0015000	Organ specific protein	7.756	-0.757018	1.08544	-0.697433	0.485532	NA	-1.4851	1.07503	-1.38145	0.16714	0.999973	-0.696606	1.05295	-0.661578	0.508242	0.950952	-0.644572	1.05371	-0.611716	0.540726	0.804019	1.09599	1.19699	0.915622	0.359865	0.620594
LotjaGi1g1v0015100	Ribosomal RNA small subunit methyltransferase B	100.31	0.22586	0.378716	0.596383	0.550919	0.844965	0.218841	0.366555	0.597022	0.550493	0.999973	0.306694	0.367671	0.834153	0.404195	0.923224	-0.017758	0.370939	-0.0478731	0.961817	0.988248	1.19138	0.371922	3.20331	0.00135856	0.0154187
LotjaGi1g1v0015200_LC	LINE-1 reverse transcriptase like	392.58	0.181901	0.199649	0.911104	0.362241	0.741105	-0.0746271	0.196736	-0.379326	0.704446	0.999973	0.20602	0.196096	1.05061	0.293438	0.868685	-0.29466	0.197834	-1.48943	0.136374	0.420968	-0.953354	0.198271	-4.80833	1.52194e-06	6.67971e-05
LotjaGi1g1v0015300	Cellulose synthase, putative	105.248	0.23875	0.413825	0.576935	0.563983	0.850736	0.475929	0.404461	1.1767	0.239315	0.999973	0.33215	0.405338	0.819441	0.412535	0.925146	-0.273779	0.410043	-0.667684	0.504335	0.781122	0.336827	0.398605	0.845015	0.398102	0.652972
LotjaGi1g1v0015400	WD repeat-containing protein	261.941	-0.136441	0.241246	-0.565569	0.571687	0.854014	0.179714	0.234239	0.767227	0.442947	0.999973	0.0458407	0.234826	0.195211	0.845227	0.994268	0.269147	0.234359	1.14844	0.250786	0.573222	0.0461075	0.233495	0.197466	0.843463	0.930932
LotjaGi1g1v0015500	Altered inheritance of mitochondria 32	334.152	-0.189736	0.177265	-1.07035	0.284462	0.681734	-0.0190002	0.170793	-0.111247	0.91142	0.999973	0.118459	0.170407	0.695154	0.486959	0.946974	0.153072	0.170616	0.897174	0.369626	0.684372	0.301658	0.169936	1.77513	0.0758769	0.249752
LotjaGi1g1v0015600	Organ specific protein	0.30497	0.859506	5.5739	0.154202	0.87745	NA	-0.177649	5.59618	-0.0317448	0.974676	NA	-1.95135	5.62328	-0.347013	0.728582	NA	-1.85287	5.62328	-0.329499	0.741779	NA	-0.191746	5.64919	-0.0339422	0.972923	NA
LotjaGi1g1v0015700_LC	Receptor-like kinase	0.131133	0.612153	5.64883	0.108368	0.913704	NA	-0.190436	5.64883	-0.0337125	0.973106	NA	-0.1623	5.64883	-0.0287316	0.977079	NA	-0.0638147	5.64883	-0.011297	0.990986	NA	2.31626	5.58474	0.414748	0.678326	NA
LotjaGi1g1v0015800	Nicotinamide-nucleotide adenylyltransferase	240.363	0.400655	0.216551	1.85017	0.0642893	0.399812	0.0636984	0.212083	0.300347	0.763913	0.999973	0.14583	0.211566	0.689289	0.490642	0.947613	-0.343425	0.213728	-1.60683	0.108091	0.370996	-0.48467	0.21509	-2.25334	0.0242376	0.119669
LotjaGi1g1v0015900	Protein TIC 20-v, chloroplastic	98.1022	0.825	0.352718	2.33898	0.0193365	0.255988	0.530133	0.347425	1.52589	0.127036	0.999973	0.252003	0.349349	0.721351	0.470693	0.94363	-0.275316	0.354385	-0.776883	0.437228	0.735721	0.32459	0.346315	0.937267	0.348621	0.610452
LotjaGi1g1v0016000	Nuclear transcription factor Y protein	316.734	0.490907	0.396352	1.23856	0.215507	0.619381	0.926148	0.390916	2.36917	0.0178278	0.60055	1.53795	0.389951	3.94395	8.01498e-05	0.00461647	1.19788	0.390633	3.0665	0.00216584	0.0322064	2.01772	0.387783	5.20321	1.9588e-07	1.20093e-05
LotjaGi1g1v0016100	Serine/threonine protein phosphatase 7 long form isogeny	121.911	0.0908348	0.341611	0.265901	0.790315	0.936511	0.80864	0.32751	2.46905	0.0135471	0.534863	0.679775	0.327828	2.07357	0.0381191	0.423529	0.600873	0.329157	1.82549	0.0679271	0.284851	0.747244	0.323208	2.31196	0.0207798	0.107951
LotjaGi1g1v0016200_LC	cysteine-rich RLK (RECEPTOR-like protein kinase) 28	2.89017	-1.70393	2.25727	-0.754865	0.45033	NA	-3.72653	2.28676	-1.62961	0.103183	NA	0.622528	2.00025	0.311225	0.75563	0.988561	0.0725916	2.0245	0.0358566	0.971397	0.991397	-1.04263	1.94965	-0.534779	0.592803	0.79468
LotjaGi1g1v0016300	Vacuolar iron transporter-like protein	0.0380016	0.612178	5.64883	0.108373	0.9137	NA	-0.190411	5.64883	-0.0337081	0.97311	NA	0.799506	5.64883	0.141535	0.887447	NA	-0.06379	5.64883	-0.0112926	0.99099	NA	-0.191746	5.64919	-0.0339422	0.972923	NA
LotjaGi1g1v0016400_LC	Serine/threonine-protein phosphatase 7 long form like	3.66161	3.13339	2.20184	1.42308	0.154714	NA	3.64824	2.1441	1.70153	0.0888444	NA	3.28287	2.15418	1.52395	0.12752	0.702512	3.41244	2.15307	1.58492	0.112985	0.380082	-0.550616	1.83095	-0.300726	0.763623	0.892663
LotjaGi1g1v0016500	Protein DEK	3753.05	-0.111823	0.231852	-0.482305	0.629589	0.879059	0.00826729	0.231305	0.035742	0.971488	0.999973	0.089438	0.231292	0.386688	0.698987	0.982307	-0.084104	0.23137	-0.363505	0.716228	0.893461	0.0556042	0.23102	0.24069	0.809795	0.915866
LotjaGi1g1v0016600	Invertase/pectin methylesterase inhibitor family protein	0	NA	NA	NA	NA	NA	NA	NA	NA	NA	NA	NA	NA	NA	NA	NA	NA	NA	NA	NA	NA	NA	NA	NA	NA	NA
LotjaGi1g1v0016700	DNA topoisomerase 6 subunit A	22.4803	-0.387306	0.567681	-0.68226	0.495074	0.817464	-0.134656	0.535895	-0.251273	0.801603	0.999973	-0.0657017	0.53549	-0.122694	0.902349	0.996435	0.742672	0.524884	1.41493	0.15709	0.454052	-0.148784	0.54239	-0.274311	0.783845	0.903441
LotjaGi1g1v0016800	RuvB-like helicase	695.645	-0.0749953	0.162855	-0.460505	0.645154	0.884544	0.194623	0.159394	1.22102	0.222079	0.999973	0.0874232	0.159518	0.548046	0.58366	0.970171	0.527208	0.15908	3.31409	0.000919407	0.0172618	0.321761	0.1592	2.02111	0.0432681	0.174718
LotjaGi1g1v0016900_LC	RuvB-like helicase	36.0687	-0.930227	0.58428	-1.59209	0.111364	0.489262	-0.502961	0.554582	-0.90692	0.364449	0.999973	-0.602501	0.55648	-1.0827	0.278942	0.859641	-0.133654	0.55151	-0.242342	0.808516	0.930735	0.234445	0.541877	0.432653	0.665267	0.840434
LotjaGi1g1v0017000	Potassium channel	647.408	0.0734863	0.16277	0.451474	0.651648	0.886596	0.022005	0.159955	0.13757	0.89058	0.999973	0.166072	0.159757	1.03953	0.298558	0.871627	-0.0524281	0.160374	-0.326912	0.743734	0.904383	-0.244262	0.161035	-1.51682	0.129312	0.346939
LotjaGi1g1v0017100	Mitochondrial import inner membrane translocase subunit TIM50	774.762	-0.389947	0.154873	-2.51785	0.0118072	0.211809	0.0494615	0.150672	0.328273	0.742705	0.999973	-0.205775	0.151211	-1.36085	0.173562	0.772682	0.305201	0.150463	2.02842	0.0425178	0.218431	0.0542107	0.151247	0.358424	0.720026	0.870961
LotjaGi1g1v0017200	Pectinesterase	0.14433	0.612145	5.64883	0.108367	0.913705	NA	-0.190444	5.64883	-0.0337139	0.973105	NA	1.87147	5.60781	0.333726	0.738586	NA	0.896941	5.64883	0.158784	0.873839	NA	-0.191746	5.64919	-0.0339422	0.972923	NA
LotjaGi1g1v0017300	Pectinesterase	27.7859	1.25487	0.820213	1.52993	0.126034	0.509242	0.817379	0.810752	1.00817	0.313371	0.999973	0.674682	0.813132	0.829732	0.40669	0.924524	-1.4876	0.887496	-1.67617	0.0937046	0.34078	-1.11547	0.771108	-1.44658	0.148015	0.375132
LotjaGi1g1v0017400	Serine acetyltransferase	403.793	-0.0283633	0.190619	-0.148796	0.881715	0.963661	0.153611	0.185891	0.826349	0.408606	0.999973	0.15464	0.185978	0.831494	0.405695	0.924216	-0.138673	0.187125	-0.741067	0.458653	0.751083	-0.281093	0.186518	-1.50706	0.131795	0.351052
LotjaGi1g1v0017500	Pentatricopeptide repeat-containing protein family	91.8729	-0.0396764	0.350253	-0.113279	0.909809	0.972075	0.28392	0.338502	0.838752	0.401608	0.999973	-0.189581	0.342073	-0.554213	0.579433	0.970171	0.0892645	0.340252	0.262348	0.793053	0.925394	0.140757	0.337208	0.41742	0.676371	0.845717
LotjaGi1g1v0017600_LC	Kinase family protein	135.083	0.0587508	0.314708	0.186683	0.851909	0.955904	-0.0417132	0.308027	-0.135421	0.892279	0.999973	-0.104645	0.30857	-0.339128	0.734514	0.985807	0.141882	0.308491	0.459924	0.645571	0.860244	-0.509867	0.312141	-1.63345	0.102375	0.299801
LotjaGi1g1v0017700	Spindle assembly abnormal protein 6 homolog	11.8284	0.565556	0.899768	0.628558	0.529639	NA	0.777665	0.867155	0.896801	0.369825	0.999973	-0.00872892	0.887401	-0.0098365	0.992152	0.998689	1.01353	0.865183	1.17146	0.241415	0.561964	-0.00846537	0.840018	-0.0100776	0.991959	0.995811
LotjaGi1g1v0017800	pleiotropic drug resistance 13	110.91	-0.537365	0.334806	-1.605	0.108493	0.486212	-0.170321	0.321284	-0.530126	0.596024	0.999973	0.0314068	0.320282	0.0980598	0.921885	0.997686	0.203183	0.319835	0.635275	0.525249	0.794932	0.50772	0.321769	1.5779	0.114588	0.321821
LotjaGi1g1v0017900	Cytochrome P450	0.43527	-1.98619	5.54287	-0.358333	0.720094	NA	-1.9511	5.52618	-0.353065	0.72404	NA	-3.72501	5.55363	-0.670734	0.50239	NA	-3.62653	5.55363	-0.653001	0.513756	NA	-0.191746	5.64919	-0.0339422	0.972923	NA
LotjaGi1g1v0018000	Cytochrome P450	0	NA	NA	NA	NA	NA	NA	NA	NA	NA	NA	NA	NA	NA	NA	NA	NA	NA	NA	NA	NA	NA	NA	NA	NA	NA
LotjaGi1g1v0018100_LC	Cytochrome P450, putative	0	NA	NA	NA	NA	NA	NA	NA	NA	NA	NA	NA	NA	NA	NA	NA	NA	NA	NA	NA	NA	NA	NA	NA	NA	NA
LotjaGi1g1v0018200_LC	Retrovirus-related Pol polyprotein from transposon TNT 1-94	0.594528	1.56661	5.30093	0.295535	0.767585	NA	2.27414	5.24594	0.433504	0.664649	NA	-0.162383	5.31229	-0.0305673	0.975615	NA	-0.0638976	5.31229	-0.0120282	0.990403	NA	1.94286	5.18146	0.374964	0.707687	NA
LotjaGi1g1v0018300_LC	N-alpha-acetyltransferase 16, NatA auxiliary subunit	4.26369	-2.06233	2.18015	-0.945961	0.344168	NA	-3.34493	2.20146	-1.51942	0.128658	NA	-1.69859	2.11748	-0.802174	0.422452	0.930905	-0.407465	2.09367	-0.194617	0.845693	0.945772	2.69442	2.4283	1.10959	0.267174	0.527167
LotjaGi1g1v0018400	rRNA 2'-O-methyltransferase fibrillarin 2	3552.88	-0.450061	0.194613	-2.3126	0.0207446	0.261873	0.0987604	0.193641	0.510019	0.610038	0.999973	-0.179774	0.193737	-0.927932	0.353443	0.898483	0.735589	0.193486	3.80177	0.000143663	0.00431677	0.729421	0.193613	3.76742	0.000164943	0.00305582
LotjaGi1g1v0018500	Multidrug resistance protein ABC transporter family protein	315.045	0.197133	0.325864	0.604956	0.545208	0.841724	0.457891	0.319944	1.43116	0.152385	0.999973	0.455929	0.320141	1.42415	0.154403	0.75235	1.20453	0.318341	3.78376	0.000154478	0.00454773	2.11508	0.316415	6.6845	2.3171e-11	3.69928e-09
LotjaGi1g1v0018600	Alpha/beta-Hydrolases superfamily protein	1.09537	-1.16528	5.07415	-0.22965	0.818364	NA	-1.96787	5.07415	-0.387823	0.698147	NA	-1.93973	5.07415	-0.382278	0.702255	NA	-1.84125	5.07415	-0.362868	0.716703	NA	0.141827	4.86107	0.0291761	0.976724	NA
LotjaGi1g1v0018700	Multidrug resistance protein ABC transporter family protein	159.989	-0.138882	0.578094	-0.240241	0.810143	0.942099	-0.127181	0.572638	-0.222097	0.824238	0.999973	-0.137883	0.572788	-0.240722	0.80977	0.992584	0.764685	0.570671	1.33998	0.180253	0.488482	1.95757	0.570802	3.42951	0.000604679	0.00842693
LotjaGi1g1v0018800_LC	Alpha/beta-Hydrolases superfamily protein	0.306059	0.612136	5.64883	0.108365	0.913706	NA	-0.190454	5.64883	-0.0337156	0.973104	NA	-0.162317	5.64883	-0.0287347	0.977076	NA	3.54378	5.5526	0.638219	0.523331	NA	-0.191746	5.64919	-0.0339422	0.972923	NA
LotjaGi1g1v0018900_LC	Retrovirus-related Pol polyprotein from transposon TNT 1-94	0	NA	NA	NA	NA	NA	NA	NA	NA	NA	NA	NA	NA	NA	NA	NA	NA	NA	NA	NA	NA	NA	NA	NA	NA	NA
LotjaGi1g1v0019000	Myb transcription factor-like protein	584.407	0.0856566	0.217051	0.394637	0.69311	0.902212	-0.0462937	0.214138	-0.216186	0.828843	0.999973	0.212096	0.213846	0.991817	0.321287	0.884896	-0.0819571	0.21454	-0.382012	0.702452	0.886973	0.203663	0.212594	0.957986	0.33807	0.600278
LotjaGi1g1v0019100	DUF21 domain-containing protein	1145.74	0.346799	0.208544	1.66295	0.0963216	0.464931	-0.43681	0.208181	-2.09822	0.0358857	0.784073	-0.247726	0.20802	-1.19088	0.233702	0.827784	-0.610328	0.208499	-2.92725	0.00341976	0.0439897	-0.244398	0.208918	-1.16983	0.24207	0.499132
LotjaGi1g1v0019200	RNA-binding domain CCCH-type zinc finger protein	104.978	-0.597079	0.304673	-1.95974	0.050026	0.363606	-0.311067	0.291141	-1.06844	0.285322	0.999973	-0.314179	0.291676	-1.07715	0.281412	0.861188	-0.328799	0.292228	-1.12514	0.260528	0.582717	0.17697	0.292053	0.605951	0.544547	0.761484
LotjaGi1g1v0019300_LC	SNF2 domain-containing protein / helicase domain-containing protein / zinc finger protein-like protein	19.7129	-0.922156	0.741325	-1.24393	0.213525	0.617943	-0.674484	0.713722	-0.945024	0.344647	0.999973	-0.783762	0.716039	-1.09458	0.2737	0.856847	-1.26336	0.727481	-1.73662	0.0824547	0.317913	-0.233556	0.721552	-0.323685	0.746176	0.884054
LotjaGi1g1v0019400	Mitochondrial transcription termination factor family protein	201.243	0.182737	0.308117	0.593077	0.553129	0.845587	0.0398709	0.304203	0.131067	0.895723	0.999973	-0.0169872	0.304523	-0.0557829	0.955515	0.997686	-0.551347	0.30704	-1.79569	0.0725446	0.29558	-0.773626	0.307995	-2.51182	0.0120112	0.0742136
LotjaGi1g1v0019500	Chaperone protein DnaJ	215.46	0.687299	0.223433	3.07608	0.00209739	0.102124	0.171843	0.220895	0.777939	0.436605	0.999973	-0.172403	0.222653	-0.774313	0.438746	0.934385	-0.297067	0.223853	-1.32706	0.184487	0.493572	0.319173	0.223866	1.42574	0.153944	0.384156
LotjaGi1g1v0019600	GRAS family transcription factor	333.006	0.262753	0.239937	1.09509	0.273476	0.673722	-0.0707964	0.237255	-0.298398	0.7654	0.999973	0.0373535	0.237051	0.157576	0.874791	0.994268	0.0117846	0.23738	0.0496447	0.960406	0.987815	0.400431	0.237628	1.68512	0.0919663	0.280258
LotjaGi1g1v0019700_LC	Retrovirus-related Pol polyprotein from transposon TNT 1-94	0	NA	NA	NA	NA	NA	NA	NA	NA	NA	NA	NA	NA	NA	NA	NA	NA	NA	NA	NA	NA	NA	NA	NA	NA	NA
LotjaGi1g1v0019800	Altered inheritance of mitochondria protein 32	4.99633	0.120717	1.44818	0.0833576	0.933567	NA	-0.362047	1.42307	-0.254412	0.799177	NA	-0.786675	1.43283	-0.549035	0.582981	0.970171	-0.662424	1.44562	-0.458229	0.646788	0.860468	-0.0169696	1.41886	-0.01196	0.990458	0.995164
LotjaGi1g1v0019900	Red chlorophyll catabolite reductase, putative	125.293	0.32828	0.318824	1.02966	0.30317	0.697842	0.241277	0.312958	0.770957	0.440733	0.999973	0.15763	0.314757	0.500797	0.616514	0.972569	-0.414001	0.317605	-1.30351	0.192401	0.50413	-0.449298	0.315548	-1.42387	0.154485	0.385037
LotjaGi1g1v0020000_LC	GRAS family transcription factor	21.7565	0.667273	0.916034	0.728437	0.466346	0.802382	-0.173765	0.91237	-0.190454	0.848953	0.999973	0.658018	0.903011	0.728693	0.46619	0.942672	-0.523274	0.92089	-0.568226	0.569881	0.820036	-0.268794	0.895311	-0.300224	0.764006	0.892699
LotjaGi1g1v0020100	C2H2-like zinc finger protein	0	NA	NA	NA	NA	NA	NA	NA	NA	NA	NA	NA	NA	NA	NA	NA	NA	NA	NA	NA	NA	NA	NA	NA	NA	NA
LotjaGi1g1v0020200	Hexosyltransferase	391.018	-0.167047	0.165383	-1.01006	0.312466	0.705585	0.0535314	0.15977	0.335053	0.737585	0.999973	-0.234202	0.160862	-1.45593	0.145413	0.738458	-0.083615	0.160643	-0.520503	0.602713	0.838204	0.25359	0.160488	1.58012	0.11408	0.320961
LotjaGi1g1v0020300	WRKY family transcription factor	518.632	-0.147128	0.165577	-0.888572	0.374233	0.750129	-0.0842225	0.161731	-0.520757	0.602536	0.999973	-0.0951266	0.161842	-0.587774	0.556684	0.964781	-0.07014	0.162011	-0.432932	0.665064	0.870373	-0.164286	0.163193	-1.00669	0.314081	0.577475
LotjaGi1g1v0020400	Red chlorophyll catabolite reductase, putative	51.2514	-0.55963	0.421584	-1.32745	0.184361	0.582127	-0.629535	0.40732	-1.54555	0.122212	0.999973	-0.850103	0.411268	-2.06703	0.0387316	0.427438	-0.541944	0.407783	-1.329	0.183847	0.492426	-0.511701	0.415155	-1.23255	0.217743	0.47033
LotjaGi1g1v0020500_LC	RNA-directed DNA polymerase (Reverse transcriptase); Ribonuclease H	0.298603	-0.347077	5.64883	-0.0614423	0.951007	NA	1.99036	5.5634	0.357759	0.720524	NA	-0.162164	5.64883	-0.0287076	0.977098	NA	-1.02304	5.64883	-0.181107	0.856283	NA	-0.191746	5.64919	-0.0339422	0.972923	NA
LotjaGi1g1v0020600	Altered inheritance of mitochondria protein 32	30.1586	-0.297246	0.640126	-0.464356	0.642393	0.883503	0.338295	0.614709	0.550334	0.58209	0.999973	-0.299237	0.622122	-0.480995	0.63052	0.975908	-0.585826	0.628027	-0.932804	0.350921	0.669406	-1.63655	0.625224	-2.61754	0.00885659	0.0599687
LotjaGi1g1v0020700	Protein FRIGIDA	237.762	0.101503	0.214208	0.473854	0.635604	0.881771	-0.0291978	0.209043	-0.139673	0.888918	0.999973	-0.290833	0.210498	-1.38164	0.167081	0.765534	0.147772	0.208819	0.707655	0.479159	0.76442	-0.104181	0.207468	-0.502154	0.615559	0.809561
LotjaGi1g1v0020800_LC	Retrovirus-related Pol polyprotein from transposon TNT 1-94	0	NA	NA	NA	NA	NA	NA	NA	NA	NA	NA	NA	NA	NA	NA	NA	NA	NA	NA	NA	NA	NA	NA	NA	NA	NA
LotjaGi1g1v0020900	Kinase, putative	79.6842	0.857356	0.385577	2.22356	0.0261778	0.289508	-0.180062	0.382682	-0.470525	0.63798	0.999973	0.32241	0.379636	0.849259	0.395737	0.918957	-0.830312	0.392582	-2.115	0.0344299	0.193678	-0.647213	0.388605	-1.66548	0.0958171	0.287391
LotjaGi1g1v0021000	Kinase, putative	398.985	0.630232	0.308393	2.0436	0.0409935	0.337842	0.102923	0.306897	0.335368	0.737347	0.999973	0.467642	0.306368	1.52641	0.126908	0.702365	0.205264	0.306948	0.668726	0.50367	0.780612	0.0894304	0.30721	0.291105	0.770971	0.896814
LotjaGi1g1v0021100	Receptor-like kinase	0	NA	NA	NA	NA	NA	NA	NA	NA	NA	NA	NA	NA	NA	NA	NA	NA	NA	NA	NA	NA	NA	NA	NA	NA	NA
LotjaGi1g1v0021200	RNA-binding protein, putative	801.118	-0.0772522	0.279608	-0.276288	0.782327	0.934125	0.235638	0.277344	0.849623	0.395534	0.999973	0.251964	0.277394	0.908325	0.363707	0.904533	0.269394	0.277508	0.970763	0.331666	0.651429	0.534686	0.277227	1.92869	0.053769	0.202254
LotjaGi1g1v0021300	Calcium-dependent lipid-binding domain-containing protein	1440.65	0.321724	0.20489	1.57023	0.116362	0.49676	0.24636	0.203723	1.20929	0.226551	0.999973	0.516702	0.203556	2.53838	0.0111368	0.21155	0.167859	0.203891	0.823278	0.41035	0.715888	0.405776	0.203112	1.99779	0.0457392	0.181668
LotjaGi1g1v0021400	Kinesin-related protein	485.354	-0.808447	0.260891	-3.09879	0.00194311	0.0972146	-0.0560636	0.254191	-0.220557	0.825438	0.999973	-0.412189	0.255043	-1.61616	0.106061	0.658551	0.361222	0.253687	1.42389	0.154479	0.450384	0.324511	0.252349	1.28596	0.198457	0.446256
LotjaGi1g1v0021500	Mitochondrial import inner membrane translocase subunit TIM22	755.4	0.0928079	0.146558	0.633251	0.52657	0.833206	0.100606	0.14368	0.70021	0.483796	0.999973	-0.0408951	0.144037	-0.28392	0.776472	0.991151	0.353543	0.143449	2.46459	0.0137169	0.110194	0.179743	0.144129	1.2471	0.212361	0.46341
LotjaGi1g1v0021600	Tubulin-specific chaperone A	1155.48	-0.0407291	0.202845	-0.20079	0.840863	0.952972	-0.172321	0.201478	-0.855288	0.392392	0.999973	0.00515072	0.201387	0.0255762	0.979595	0.998233	0.0609601	0.201432	0.302634	0.762169	0.912037	-0.342526	0.201884	-1.69665	0.0897632	0.276271
LotjaGi1g1v0021700	Pirin-like protein	108.823	0.213563	0.346844	0.615733	0.538071	0.839002	0.133777	0.337086	0.396864	0.691468	0.999973	0.370867	0.335507	1.10539	0.268989	0.854051	0.0780973	0.337718	0.23125	0.817121	0.934168	0.292918	0.337408	0.868142	0.385317	0.641421
LotjaGi1g1v0021800	Glycerophosphodiester phosphodiesterase	3796.04	0.44188	0.219583	2.01236	0.0441818	0.348919	-0.177981	0.219413	-0.811165	0.417271	0.999973	-0.148982	0.219415	-0.678996	0.49714	0.948802	-0.25794	0.219474	-1.17527	0.239888	0.560505	-0.0913399	0.21952	-0.41609	0.677344	0.846261
LotjaGi1g1v0021900	Lipid transfer protein	6243.62	0.24359	0.248757	0.979228	0.327467	0.717082	-0.351271	0.248661	-1.41265	0.157758	0.999973	-0.475766	0.248685	-1.91312	0.0557321	0.510614	-0.289719	0.24867	-1.16507	0.24399	0.565124	0.163025	0.248783	0.655289	0.512282	0.737889
LotjaGi1g1v0022000	Pentatricopeptide repeat-containing family protein	186.09	-0.666498	0.393976	-1.69172	0.0906987	0.455928	-1.15088	0.39126	-2.94147	0.00326656	0.233875	-1.28726	0.391919	-3.28451	0.00102159	0.0372153	-0.613368	0.389947	-1.57295	0.11573	0.384057	-1.07416	0.396636	-2.70818	0.00676529	0.0495025
LotjaGi1g1v0022100	Lipid transfer protein	11394.9	0.114324	0.285554	0.400357	0.688893	0.900755	-0.558819	0.285512	-1.95725	0.0503178	0.868095	-0.54661	0.285514	-1.91448	0.0555588	0.510614	-0.114248	0.28549	-0.40018	0.689024	0.881663	0.0146713	0.285586	0.0513725	0.959029	0.982784
LotjaGi1g1v0022200	Pentatricopeptide repeat-containing family protein	718.542	-0.6178	0.35923	-1.71979	0.0854704	0.448068	-1.18397	0.358484	-3.30272	0.000957508	0.0988201	-1.13908	0.358473	-3.1776	0.001485	0.0496838	-0.503482	0.357982	-1.40645	0.159592	0.457548	-0.762801	0.359788	-2.12014	0.0339943	0.149807
LotjaGi1g1v0022300	Fimbrin, putative	161.019	-0.409831	0.267719	-1.53083	0.125812	0.508933	-0.181818	0.261259	-0.695929	0.486473	0.999973	-0.497099	0.262273	-1.89535	0.0580461	0.517348	-1.59518	0.270712	-5.89254	3.80301e-09	4.94116e-07	-1.39154	0.268488	-5.18289	2.1847e-07	1.296e-05
LotjaGi1g1v0022400	Hydroxyacylglutathione hydrolase	373.498	0.326195	0.216142	1.50917	0.131255	0.51676	0.298542	0.212802	1.40291	0.160644	0.999973	0.103373	0.213361	0.4845	0.628031	0.975278	-0.199052	0.214536	-0.927827	0.353497	0.671029	-0.0816955	0.214228	-0.381348	0.702945	0.86118
LotjaGi1g1v0022500_LC	Enhanced downy mildew 2, putative	396.349	-0.0574744	0.159935	-0.35936	0.719326	0.913125	-0.0876169	0.155204	-0.564527	0.572395	0.999973	-0.0893367	0.155333	-0.575129	0.565204	0.96713	0.0154921	0.155288	0.0997642	0.920532	0.97357	0.0205665	0.154121	0.133444	0.893842	0.954169
LotjaGi1g1v0022600	V-type proton ATPase subunit e	262.816	0.540181	0.264937	2.03891	0.0414595	0.338991	0.262994	0.261976	1.00389	0.315433	0.999973	0.159465	0.262337	0.607863	0.543278	0.961728	-0.206129	0.263976	-0.780864	0.434883	0.734127	-0.357933	0.262919	-1.36138	0.173393	0.411891
LotjaGi1g1v0022700	Syntaxin, putative	458.039	0.759605	0.201339	3.77276	0.000161449	0.0240263	0.51475	0.198219	2.59688	0.00940751	0.449999	0.648179	0.198231	3.26981	0.0010762	0.0387301	-0.0544697	0.199636	-0.272845	0.784973	0.922582	-0.044208	0.20047	-0.220522	0.825465	0.923353
LotjaGi1g1v0022800	Cell division FtsZ-like protein	644.391	-0.106202	0.173965	-0.610478	0.541545	0.840046	-0.14509	0.171101	-0.84798	0.396449	0.999973	-0.196483	0.171271	-1.14721	0.251295	0.839109	0.0539354	0.170961	0.315483	0.752395	0.908184	0.0696265	0.171488	0.406014	0.684732	0.850692
LotjaGi1g1v0022900	Serine/threonine-protein phosphatase	431.028	0.0398076	0.195438	0.203683	0.838601	0.95236	0.121291	0.191542	0.633237	0.526579	0.999973	-0.0318499	0.19198	-0.165902	0.868234	0.994268	0.121236	0.191829	0.632004	0.527385	0.796402	0.0766355	0.192591	0.397919	0.69069	0.853527
LotjaGi1g1v0023000	Lipid-binding serum glycoprotein family protein, putative	2922.68	0.285729	0.222916	1.28178	0.199921	0.600615	-0.0396926	0.222596	-0.178317	0.858474	0.999973	-0.0937222	0.222623	-0.42099	0.673762	0.979869	-0.888529	0.223004	-3.98436	6.7663e-05	0.00240617	-0.425061	0.222892	-1.90702	0.0565174	0.208897
LotjaGi1g1v0023100	Leucine-rich repeat receptor-like protein kinase family protein	79.9081	-0.410431	0.487258	-0.842328	0.399604	0.766214	-0.523097	0.476514	-1.09776	0.27231	0.999973	-0.475116	0.476391	-0.997324	0.318607	0.882901	-0.377765	0.476345	-0.793049	0.427749	0.728664	1.00304	0.465326	2.15555	0.0311185	0.141222
LotjaGi1g1v0023200_LC	Major facilitator superfamily protein	0.273801	0.612116	5.64883	0.108362	0.913709	NA	-0.190473	5.64883	-0.0337191	0.973101	NA	2.89292	5.56571	0.519776	0.60322	NA	-0.063852	5.64883	-0.0113036	0.990981	NA	1.59737	5.62306	0.284075	0.776353	NA
LotjaGi1g1v0023300_LC	B-cell lymphoma/leukemia 10	18.0056	-0.0299113	1.03235	-0.028974	0.976885	0.99455	-0.151931	1.01957	-0.149015	0.881542	0.999973	-1.89897	1.05275	-1.80381	0.0712606	0.565431	-0.0184766	1.0195	-0.0181231	0.985541	0.996307	0.492195	1.04217	0.472278	0.636728	0.822419
LotjaGi1g1v0023400	PHD-finger protein	318.329	-0.12893	0.169238	-0.761826	0.446164	0.791822	-0.103223	0.163475	-0.631431	0.527759	0.999973	-0.305122	0.164546	-1.85433	0.0636914	0.541094	0.0105151	0.163527	0.0643021	0.94873	0.984391	-0.0530665	0.162352	-0.326861	0.743773	0.882919
LotjaGi1g1v0023500	Carboxyl methyltransferase	39.5461	-0.164153	0.668118	-0.245694	0.805919	0.941103	-0.255218	0.655471	-0.389366	0.697005	0.999973	0.21209	0.654174	0.32421	0.745779	0.987719	-0.612386	0.658785	-0.929569	0.352594	0.670306	-0.474844	0.642395	-0.739178	0.459799	0.702832
LotjaGi1g1v0023600	Vacuolar protein sorting-associated protein VTA1 like	606.147	0.354968	0.178869	1.98451	0.0471991	0.357667	0.00175373	0.176911	0.00991312	0.992091	0.999973	0.0764821	0.176827	0.432526	0.665359	0.978813	0.167571	0.176825	0.947662	0.343302	0.662476	-0.0300499	0.176351	-0.170399	0.864697	0.94015
LotjaGi1g1v0023700	Mitochondrial transcription termination factor family protein	79.3667	-0.407307	0.358986	-1.13461	0.256541	0.656174	-0.310766	0.345684	-0.898988	0.368659	0.999973	-0.089336	0.344112	-0.259613	0.795162	0.992584	0.219892	0.342532	0.641959	0.5209	0.792023	-0.17988	0.344286	-0.522472	0.601341	0.79995
LotjaGi1g1v0023800	Microtubule associated protein 65	391.89	-0.362189	0.212626	-1.70341	0.0884913	0.452116	-0.284027	0.208274	-1.36372	0.172657	0.999973	-0.388368	0.208655	-1.86129	0.0627037	0.537048	-0.104683	0.208193	-0.502816	0.615094	0.844561	-0.0283057	0.209433	-0.135154	0.89249	0.953646
LotjaGi1g1v0023900	Phosphatidate cytidylyltransferase	1.00852	2.01937	3.69141	0.547047	0.584346	NA	-0.191213	3.77834	-0.0506077	0.959638	NA	3.19672	3.61633	0.883967	0.376714	NA	2.14992	3.64771	0.58939	0.5556	NA	0.7714	3.77845	0.204158	0.83823	NA
LotjaGi1g1v0024000	Trigger factor	81.737	0.558782	0.307183	1.81905	0.0689033	0.411259	0.39625	0.298289	1.32841	0.184043	0.999973	0.720448	0.295964	2.43424	0.014923	0.252401	0.476763	0.298695	1.59615	0.110455	0.375801	0.92537	0.29875	3.09747	0.00195181	0.0203817
LotjaGi1g1v0024100_LC	trehalose phosphate synthase	28.8746	0.485244	1.12288	0.432141	0.665639	0.891115	-0.188428	1.1134	-0.169236	0.865611	0.999973	-0.883227	1.12009	-0.78853	0.430387	0.932325	-1.84558	1.13334	-1.62844	0.103431	0.362165	0.717821	1.11284	0.645036	0.518904	0.742513
LotjaGi1g1v0024200	proton pump interactor 1	131.529	-0.557525	0.394918	-1.41175	0.158023	0.549977	-0.426275	0.385186	-1.10667	0.268435	0.999973	-0.139967	0.383969	-0.364527	0.715465	0.984095	0.398978	0.381901	1.04471	0.296155	0.618117	-0.138145	0.385783	-0.35809	0.720276	0.870985
LotjaGi1g1v0024300	Flowering promoting factor 1	0.0544818	-0.349481	5.64883	-0.0618679	0.950668	NA	-1.15207	5.64883	-0.203949	0.838394	NA	-1.12393	5.64883	-0.198968	0.842288	NA	-1.02545	5.64883	-0.181533	0.855949	NA	-0.191746	5.64919	-0.0339422	0.972923	NA
LotjaGi1g1v0024400_LC	Integrin beta-2	349.099	-0.299285	0.207831	-1.44004	0.149856	0.540093	-0.249898	0.202938	-1.2314	0.218173	0.999973	-0.126661	0.202777	-0.624633	0.532212	0.958579	-0.30847	0.203673	-1.51454	0.12989	0.410123	-0.453236	0.205008	-2.21082	0.0270484	0.12866
LotjaGi1g1v0024500_LC	Protease inhibitor/seed storage/lipid transfer protein family protein	0	NA	NA	NA	NA	NA	NA	NA	NA	NA	NA	NA	NA	NA	NA	NA	NA	NA	NA	NA	NA	NA	NA	NA	NA	NA
LotjaGi1g1v0024600	Protease inhibitor/seed storage/lipid transfer protein family protein	0	NA	NA	NA	NA	NA	NA	NA	NA	NA	NA	NA	NA	NA	NA	NA	NA	NA	NA	NA	NA	NA	NA	NA	NA	NA
LotjaGi1g1v0024700	GrpE protein homolog	463.896	-0.510363	0.195512	-2.61039	0.00904392	0.193633	0.0560162	0.188721	0.29682	0.766604	0.999973	-0.432548	0.19023	-2.27381	0.0229775	0.323426	0.73237	0.187594	3.90401	9.4611e-05	0.00311667	0.0506575	0.188092	0.269324	0.787681	0.905711
LotjaGi1g1v0024800	EH domain-containing protein 1	558.438	0.0126164	0.16044	0.0786362	0.937322	0.981054	-0.263373	0.157987	-1.66706	0.0955034	0.988736	-0.181743	0.157875	-1.15118	0.249656	0.837987	-0.346455	0.158535	-2.18536	0.0288624	0.175034	-0.713437	0.159838	-4.4635	8.0632e-06	0.000268262
LotjaGi1g1v0024900	Protein transport SEC13-like protein	1534.11	0.0174148	0.225572	0.077203	0.938462	0.981227	-0.00220355	0.224401	-0.00981968	0.992165	0.999973	0.0326196	0.224345	0.145399	0.884396	0.994646	0.397351	0.224217	1.77217	0.0763656	0.304115	0.147605	0.224277	0.658136	0.51045	0.736674
LotjaGi1g1v0025000	Ethylene-responsive transcription factor, putative	1226.73	0.375329	0.185601	2.02224	0.0431514	0.343715	-0.0619541	0.18473	-0.335376	0.737341	0.999973	0.0953961	0.184611	0.516742	0.605336	0.972569	-0.179219	0.185	-0.968754	0.332668	0.652294	0.119868	0.184482	0.649754	0.515851	0.740498
LotjaGi1g1v0025100	Glucan endo-1,3-beta-glucosidase, putative	1026.45	0.167455	0.342405	0.489056	0.624802	0.876754	0.0276422	0.341422	0.0809618	0.935472	0.999973	0.191543	0.341338	0.561155	0.574692	0.97013	0.054828	0.341493	0.160554	0.872445	0.955907	-0.0497033	0.340786	-0.145849	0.884041	0.94963
LotjaGi1g1v0025200	Protease inhibitor/seed storage/lipid transfer protein family protein	0	NA	NA	NA	NA	NA	NA	NA	NA	NA	NA	NA	NA	NA	NA	NA	NA	NA	NA	NA	NA	NA	NA	NA	NA	NA
LotjaGi1g1v0025300_LC	FAD/NAD(P)-binding oxidoreductase family protein	54.8621	-0.0397229	0.49324	-0.0805346	0.935812	0.980505	-0.399876	0.484969	-0.824538	0.409634	0.999973	-0.167336	0.483196	-0.34631	0.72911	0.984933	-0.042241	0.482834	-0.0874855	0.930286	0.977794	0.663169	0.482222	1.37524	0.169058	0.40584
LotjaGi1g1v0025400_LC	Protein-L-isoaspartate O-methyltransferase	0.609756	0.612121	5.64883	0.108362	0.913708	NA	-0.190469	5.64883	-0.0337182	0.973102	NA	-0.162332	5.64883	-0.0287373	0.977074	NA	-0.0638471	5.64883	-0.0113027	0.990982	NA	-4.72846	5.53976	-0.853551	0.393354	NA
LotjaGi1g1v0025500	Endoglucanase	59.9513	-0.474031	0.533343	-0.888793	0.374115	0.750125	-0.0993525	0.514832	-0.192981	0.846974	0.999973	0.184466	0.512924	0.359636	0.719119	0.984503	0.0856146	0.514347	0.166453	0.867801	0.95426	0.0599506	0.50567	0.118557	0.905627	0.959311
LotjaGi1g1v0025600	Adenylyltransferase and sulfurtransferase MOCS3	535.082	0.182015	0.179483	1.01411	0.310531	0.703865	0.200222	0.176017	1.13752	0.255322	0.999973	0.100063	0.176165	0.56801	0.570028	0.968495	0.53233	0.175271	3.03718	0.00238802	0.0343911	0.261532	0.177145	1.47637	0.139844	0.363325
LotjaGi1g1v0025700	Aspartate carbamoyltransferase	309.16	-0.39552	0.201299	-1.96484	0.0494332	0.362821	0.077791	0.193123	0.402806	0.687091	0.999973	-0.119053	0.19397	-0.613768	0.539368	0.960223	0.313726	0.192763	1.62752	0.103627	0.362576	0.118854	0.192929	0.616053	0.53786	0.757077
LotjaGi1g1v0025800	WRKY family transcription factor	15.8508	1.16196	0.852171	1.36353	0.172716	0.567272	0.0631255	0.851809	0.0741075	0.940925	0.999973	-0.336851	0.858356	-0.392438	0.694735	0.981514	-0.778173	0.874823	-0.889521	0.373723	0.68747	0.117709	0.87297	0.134837	0.89274	0.953653
LotjaGi1g1v0025900	Protein suppressor of white apricot	1392.28	-0.742534	0.280922	-2.6432	0.00821264	0.186212	-0.0722818	0.279041	-0.259036	0.795607	0.999973	0.00912963	0.279021	0.0327202	0.973898	0.997961	-0.10227	0.279129	-0.366389	0.714075	0.892863	-0.121025	0.278932	-0.433888	0.66437	0.83988
LotjaGi1g1v0026000	UPF0505 protein C16orf62	526.971	-0.154313	0.140647	-1.09716	0.272571	0.673611	-0.13587	0.136511	-0.995311	0.319585	0.999973	-0.111016	0.136536	-0.813094	0.416164	0.927287	-0.0319975	0.136576	-0.234284	0.814764	0.933667	-0.0955044	0.137758	-0.693276	0.488136	0.722112
LotjaGi1g1v0026100	Cytochrome b561 and domon domain-containing protein	22.136	-0.58918	0.667143	-0.883139	0.377161	0.752092	-0.361663	0.636961	-0.567794	0.570175	0.999973	0.0179408	0.631547	0.0284077	0.977337	0.997961	-0.253069	0.637262	-0.39712	0.691279	0.882822	-0.478541	0.629516	-0.760174	0.447151	0.69334
LotjaGi1g1v0026200	Cell differentiation protein rcd1, putative	62.9695	-0.276412	0.437415	-0.631921	0.527439	0.83377	-0.180402	0.424814	-0.42466	0.671084	0.999973	-0.293605	0.426042	-0.689146	0.490731	0.947613	0.377284	0.421862	0.89433	0.371146	0.685623	-0.920067	0.435565	-2.11235	0.0346561	0.151819
LotjaGi1g1v0026300	Cell differentiation protein RCD1 like	20.5129	0.0264987	0.94773	0.0279602	0.977694	0.99477	0.125426	0.929584	0.134927	0.89267	0.999973	-0.351354	0.936372	-0.375229	0.70749	0.982963	0.617789	0.92692	0.666497	0.505094	0.78173	-0.953902	0.947757	-1.00648	0.314183	0.577527
LotjaGi1g1v0026400	Ribonuclease 3-like protein 3	55.3421	1.14805	0.402426	2.85283	0.00433314	0.142239	1.12567	0.391552	2.8749	0.00404161	0.265395	0.487556	0.398518	1.22342	0.22117	0.817658	0.978662	0.394	2.48391	0.0129949	0.106194	-0.518346	0.37728	-1.3739	0.169472	0.406474
LotjaGi1g1v0026500	DUF4408 domain protein	500.716	0.403008	0.440102	0.915713	0.359817	0.740143	-0.220321	0.439306	-0.501521	0.616004	0.999973	0.333672	0.43874	0.760525	0.446941	0.93573	0.846929	0.438404	1.93185	0.0533786	0.248836	0.0907577	0.439193	0.206647	0.836286	0.928093
LotjaGi1g1v0026600	Pescadillo homolog	278.989	-0.20037	0.238261	-0.840969	0.400365	0.766706	0.0670229	0.23173	0.289228	0.772407	0.999973	-0.00575143	0.232088	-0.0247812	0.980229	0.998233	0.160153	0.231836	0.690801	0.489691	0.770759	-0.124463	0.230942	-0.538936	0.589931	0.792527
LotjaGi1g1v0026700	GDP-L-galactose phosphorylase 1	1120.9	0.506801	0.248208	2.04184	0.0411671	0.337842	0.0249861	0.247719	0.100864	0.919658	0.999973	-0.504788	0.248131	-2.03436	0.0419155	0.444731	-0.993585	0.248759	-3.99417	6.49206e-05	0.00233003	-0.42687	0.249854	-1.70848	0.0875473	0.271275
LotjaGi1g1v0026800_LC	Coiled-coil and C2 domain-containing protein 1A	1.37014	3.19345	4.26826	0.748185	0.454348	NA	-0.190506	4.34829	-0.0438116	0.965055	NA	1.54373	4.32179	0.357197	0.720944	NA	-0.0638834	4.34829	-0.0146916	0.988278	NA	-0.543037	4.06096	-0.133721	0.893623	NA
LotjaGi1g1v0026900	Acetyltransferase component of pyruvate dehydrogenase complex	3097.46	-0.107698	0.0839566	-1.28278	0.199569	0.600584	0.00060258	0.082464	0.00730719	0.99417	0.999973	-0.0273235	0.0825178	-0.331123	0.740552	0.986897	0.276278	0.0823435	3.35519	0.000793113	0.0154097	-0.0850643	0.082396	-1.03238	0.301892	0.565109
LotjaGi1g1v0027000	Transmembrane 9 superfamily member	3.29575	0.481055	1.44525	0.332852	0.739246	NA	0.0799812	1.4158	0.0564918	0.95495	NA	-1.78504	1.58609	-1.12543	0.260405	0.844575	0.459733	1.40487	0.327242	0.743485	0.904258	1.92609	1.45051	1.32787	0.184221	0.426372
LotjaGi1g1v0027100	Rab3 GTPase-activating protein catalytic subunit	795.209	-0.11864	0.141211	-0.840159	0.400819	0.766824	-0.10173	0.138495	-0.734536	0.462622	0.999973	-0.140639	0.138627	-1.01451	0.310338	0.878447	-0.480615	0.139559	-3.44381	0.000573571	0.0120393	-0.0495373	0.139776	-0.354405	0.723035	0.872444
LotjaGi1g1v0027200	DNA mismatch repair protein mutS	9.15899	-0.149572	1.17166	-0.127659	0.898419	NA	0.65607	1.12394	0.583726	0.559405	0.999973	0.782693	1.13712	0.688312	0.491256	0.947613	0.0564973	1.13692	0.0496932	0.960367	0.987815	0.126217	1.09356	0.115418	0.908114	0.960002
LotjaGi1g1v0027300	GDSL esterase/lipase	63.7627	0.35481	0.335387	1.05791	0.290095	0.687114	0.510756	0.321648	1.58793	0.112302	0.999973	0.139626	0.325715	0.428675	0.66816	0.979189	-0.984185	0.346948	-2.8367	0.00455829	0.0535956	-1.84251	0.322624	-5.71101	1.12304e-08	9.74999e-07
LotjaGi1g1v0027400	Bromodomain-containing protein, putative	832.623	-0.123473	0.177466	-0.695757	0.486581	0.813998	-0.0107792	0.174711	-0.0616972	0.950804	0.999973	0.0430446	0.174682	0.246417	0.805359	0.992584	0.0801188	0.174765	0.458436	0.646639	0.860397	0.312603	0.174114	1.79539	0.0725911	0.243864
LotjaGi1g1v0027500_LC	Aldolase-type TIM barrel family protein	96.1826	0.72547	0.556555	1.3035	0.192404	0.590799	-0.334015	0.556259	-0.600466	0.548196	0.999973	-0.418756	0.556885	-0.751961	0.452074	0.937651	-0.996243	0.561286	-1.77493	0.0759095	0.303182	-1.88583	0.559209	-3.37233	0.00074536	0.00991548
LotjaGi1g1v0027600_LC	RNA-directed DNA polymerase (reverse transcriptase)-related family protein	171.854	-0.268605	0.222711	-1.20607	0.227791	0.631302	0.0303388	0.212622	0.142689	0.886536	0.999973	0.0492395	0.212757	0.231435	0.816977	0.992584	-0.0372028	0.214034	-0.173817	0.862009	0.952343	0.0127205	0.216621	0.0587222	0.953173	0.980788
LotjaGi1g1v0027700_LC	Disease resistance protein (TIR-NBS-LRR class)	114.027	0.436463	0.282792	1.54341	0.122732	0.505211	0.092776	0.277564	0.33425	0.738191	0.999973	0.0606284	0.278257	0.217886	0.827518	0.992584	-0.265892	0.283544	-0.937748	0.348374	0.667309	-0.335434	0.277993	-1.20663	0.227577	0.482356
LotjaGi1g1v0027800	LOB domain-containing protein, putative	1.94621	3.2372	2.66007	1.21696	0.223618	NA	2.08957	2.66124	0.785187	0.432344	NA	-1.95952	2.87159	-0.682384	0.494996	NA	-0.900402	2.87159	-0.313556	0.753859	NA	-1.83992	2.59206	-0.709831	0.477809	NA
LotjaGi1g1v0027900	Mitochondrial glycoprotein family protein, putative	302.136	0.135142	0.202244	0.668215	0.503996	0.821078	0.126519	0.197285	0.641297	0.52133	0.999973	0.128816	0.197407	0.652538	0.514054	0.953028	0.207464	0.197442	1.05076	0.29337	0.615934	0.0799574	0.197103	0.405662	0.684991	0.85071
LotjaGi1g1v0028000	F-box/LRR-repeat protein, putative	121.285	0.228417	0.252545	0.904462	0.365751	0.744108	0.312187	0.243592	1.2816	0.199984	0.999973	0.237727	0.244282	0.973167	0.33047	0.888576	-0.249925	0.248877	-1.00421	0.315277	0.63732	-0.565827	0.246471	-2.29571	0.0216922	0.111306
LotjaGi1g1v0028100_LC	F-box protein	0.140713	0.612154	5.64883	0.108368	0.913703	NA	-0.190435	5.64883	-0.0337123	0.973107	NA	-0.162298	5.64883	-0.0287313	0.977079	NA	-0.0638133	5.64883	-0.0112967	0.990987	NA	-2.61395	5.58856	-0.467732	0.639976	NA
LotjaGi1g1v0028200_LC	F-box family protein, putative	0	NA	NA	NA	NA	NA	NA	NA	NA	NA	NA	NA	NA	NA	NA	NA	NA	NA	NA	NA	NA	NA	NA	NA	NA	NA
LotjaGi1g1v0028300	Geranylgeranyl pyrophosphate synthase	28.7501	0.472692	0.576752	0.819576	0.412458	0.771701	1.17605	0.536122	2.19363	0.028262	0.721141	1.72904	0.52944	3.26579	0.00109159	0.0391065	1.12111	0.539048	2.07979	0.0375445	0.203679	-0.00912084	0.483525	-0.0188632	0.98495	0.992376
LotjaGi1g1v0028400_LC	RNA-directed DNA polymerase (Reverse transcriptase); Ribonuclease H	0	NA	NA	NA	NA	NA	NA	NA	NA	NA	NA	NA	NA	NA	NA	NA	NA	NA	NA	NA	NA	NA	NA	NA	NA	NA
LotjaGi1g1v0028500	senescence regulator (Protein of unknown function, DUF584)	20.999	-0.0174621	0.547849	-0.031874	0.974573	0.994173	0.406905	0.513871	0.791842	0.428453	0.999973	0.651156	0.510124	1.27647	0.201791	0.795648	0.316591	0.517905	0.611292	0.541007	0.804385	-1.13169	0.526108	-2.15106	0.0314718	0.142167
LotjaGi1g1v0028600	Aconitate hydratase	0.815732	-0.12946	4.23429	-0.0305741	0.975609	NA	-0.932054	4.23429	-0.220121	0.825777	NA	3.2955	4.10183	0.803422	0.421731	NA	2.70741	4.09813	0.660646	0.508839	NA	-1.36508	4.23545	-0.322298	0.747227	NA
LotjaGi1g1v0028700	Syntaxin-61	398.992	-0.225875	0.236448	-0.955284	0.339434	0.725197	-0.124594	0.233012	-0.534709	0.592851	0.999973	-0.123883	0.233005	-0.531675	0.594951	0.971594	-0.209815	0.233502	-0.898559	0.368888	0.683767	0.137662	0.23358	0.589358	0.555621	0.770049
LotjaGi1g1v0028800	Translation factor SUI1	241.743	0.771576	0.409728	1.88314	0.0596809	0.387412	1.00195	0.406244	2.46636	0.0136493	0.535879	1.01954	0.406174	2.5101	0.0120696	0.222395	-0.483228	0.409908	-1.17887	0.23845	0.559261	-1.12413	0.413735	-2.71704	0.00658688	0.0486622
LotjaGi1g1v0028900	Calcium-dependent kinase	218.449	1.21303	0.46559	2.60535	0.00917796	0.194143	0.33971	0.462432	0.734617	0.462573	0.999973	-0.161837	0.463382	-0.349252	0.7269	0.98492	-0.76626	0.465467	-1.64622	0.0997185	0.35489	-0.339789	0.468281	-0.725608	0.468079	0.708849
LotjaGi1g1v0029000	RING/U-box superfamily protein	20.7781	-2.97774	0.888117	-3.35286	0.0007998	0.0595849	-0.655342	0.729818	-0.897953	0.369211	0.999973	0.190666	0.717267	0.265822	0.790376	0.992584	1.31482	0.704816	1.86548	0.0621137	0.27047	-0.0536183	0.724393	-0.0740181	0.940996	0.974422
LotjaGi1g1v0029100	Endoribonuclease L-PSP family protein	780.882	-0.0421092	0.17401	-0.241993	0.808786	0.941605	0.135484	0.170803	0.79322	0.42765	0.999973	-0.162517	0.171426	-0.948028	0.343115	0.896362	0.730478	0.170135	4.29353	1.75857e-05	0.000797252	0.51261	0.170127	3.0131	0.00258595	0.0249755
LotjaGi1g1v0029200_LC	ATP-dependent Clp protease ATP-binding subunit ClpX	140.114	-0.00366828	0.219274	-0.0167292	0.986653	0.99652	-0.0377504	0.210813	-0.17907	0.857882	0.999973	-0.00582708	0.210819	-0.0276402	0.977949	0.998089	0.023425	0.211291	0.110866	0.911723	0.970476	-0.167312	0.211879	-0.78966	0.429726	0.679857
LotjaGi1g1v0029300_LC	Translation initiation factor IF-2	1.5406	-1.76249	2.70379	-0.651858	0.514493	NA	-1.6025	2.70379	-0.592685	0.553392	NA	0.248816	2.54409	0.0978018	0.92209	NA	-0.542205	2.63335	-0.205899	0.83687	NA	-1.71618	2.37651	-0.722142	0.470207	NA
LotjaGi1g1v0029400	Ubiquitin thioesterase OTU1	498.192	0.233816	0.15286	1.52961	0.126114	0.509242	0.175696	0.149207	1.17753	0.238984	0.999973	0.141531	0.149435	0.947104	0.343586	0.896362	0.176546	0.149607	1.18006	0.237975	0.558766	-0.206778	0.149055	-1.38726	0.165364	0.40119
LotjaGi1g1v0029500	DUF4228 domain protein	299.183	0.0380139	0.256871	0.147989	0.882352	0.963809	-0.348379	0.254375	-1.36955	0.170827	0.999973	-0.510929	0.254981	-2.00379	0.0450921	0.459926	-1.03536	0.257452	-4.02155	5.78156e-05	0.0021242	-0.76101	0.255478	-2.97877	0.00289412	0.0269664
LotjaGi1g1v0029600_LC	RNA-directed DNA polymerase (Reverse transcriptase)	19.3353	-0.585296	0.848801	-0.689556	0.490473	0.816112	0.256771	0.811893	0.316263	0.751803	0.999973	0.47808	0.810091	0.590156	0.555086	0.964392	-1.86807	0.866112	-2.15685	0.0310176	0.181707	-0.789767	0.818267	-0.96517	0.33446	0.59657
LotjaGi1g1v0029700	Peptide methionine sulfoxide reductase MsrA	1251.79	0.444454	0.182261	2.43856	0.014746	0.226628	0.202573	0.181293	1.11738	0.263832	0.999973	0.318975	0.181245	1.75991	0.0784233	0.5872	-0.122361	0.181743	-0.673265	0.500779	0.778986	-0.00588812	0.181177	-0.0324993	0.974074	0.988367
LotjaGi1g1v0029800_LC	F-box family protein	0	NA	NA	NA	NA	NA	NA	NA	NA	NA	NA	NA	NA	NA	NA	NA	NA	NA	NA	NA	NA	NA	NA	NA	NA	NA
LotjaGi1g1v0029900_LC	F-box protein	0	NA	NA	NA	NA	NA	NA	NA	NA	NA	NA	NA	NA	NA	NA	NA	NA	NA	NA	NA	NA	NA	NA	NA	NA	NA
LotjaGi1g1v0030000_LC	regulatory particle triple-A ATPase 6A	61.12	0.0672141	0.448901	0.14973	0.880977	0.963571	0.0568465	0.438813	0.129546	0.896926	0.999973	-0.119655	0.440487	-0.271643	0.785896	0.992584	-0.283226	0.442383	-0.640227	0.522025	0.792695	-0.149549	0.4509	-0.331667	0.740141	0.88072
LotjaGi1g1v0030100_LC	Peptide methionine sulfoxide reductase MsrA	0.0430787	0.612178	5.64883	0.108373	0.9137	NA	-0.190411	5.64883	-0.0337081	0.97311	NA	-0.162275	5.64883	-0.0287272	0.977082	NA	-0.06379	5.64883	-0.0112926	0.99099	NA	-1.15353	5.64919	-0.204193	0.838202	NA
LotjaGi1g1v0030200_LC	Glutathione S-transferase T3	0.585108	2.23728	4.70153	0.475863	0.634172	NA	0.773926	4.7465	0.163052	0.870478	NA	0.798238	4.7465	0.168174	0.866446	NA	0.898993	4.7465	0.189401	0.849778	NA	-0.0925206	4.55875	-0.0202952	0.983808	NA
LotjaGi1g1v0030300	actin cytoskeleton-regulatory complex pan-like protein	569.699	-0.149512	0.158911	-0.940856	0.346779	0.730378	0.0443561	0.15426	0.28754	0.773699	0.999973	0.11665	0.154162	0.756674	0.449245	0.936776	0.0538498	0.15457	0.348383	0.727552	0.89858	0.509927	0.152646	3.34059	0.000836007	0.0108515
LotjaGi1g1v0030400_LC	LINE-1 reverse transcriptase isogeny	26.7558	-0.193613	0.492885	-0.392815	0.694456	0.902632	-0.394213	0.478031	-0.824658	0.409566	0.999973	-0.901471	0.488274	-1.84624	0.0648573	0.544592	-0.339217	0.479185	-0.707903	0.479005	0.764286	-0.792405	0.502133	-1.57808	0.114548	0.321783
LotjaGi1g1v0030500_LC	Polynucleotidyl transferase, ribonuclease H-like superfamily protein	0.124422	-0.351261	5.64883	-0.062183	0.950417	NA	0.639877	5.62221	0.113812	0.909386	NA	-1.12571	5.64883	-0.199283	0.842042	NA	-1.02723	5.64883	-0.181848	0.855702	NA	-0.191746	5.64919	-0.0339422	0.972923	NA
LotjaGi1g1v0030600_LC	Ankyrin repeat family protein	0.142686	0.612153	5.64883	0.108368	0.913704	NA	-0.190436	5.64883	-0.0337125	0.973106	NA	-0.162299	5.64883	-0.0287315	0.977079	NA	2.43886	5.58459	0.436713	0.662319	NA	-0.191746	5.64919	-0.0339422	0.972923	NA
LotjaGi1g1v0030700	UDP-glycosyltransferase	1.27637	-1.67002	3.44256	-0.48511	0.627599	NA	-3.02268	3.49044	-0.865987	0.386497	NA	-1.4155	3.38757	-0.417852	0.676056	NA	-4.71848	3.53597	-1.33442	0.182065	NA	-2.1884	3.647	-0.600053	0.548471	NA
LotjaGi1g1v0030800_LC	Glycosyltransferase	45.9723	-0.102553	0.531042	-0.193117	0.846868	0.954386	-0.268986	0.521038	-0.51625	0.60568	0.999973	-0.737455	0.526193	-1.40149	0.161067	0.759516	-0.579454	0.525402	-1.10288	0.27008	0.591232	-0.177116	0.522799	-0.338785	0.734772	0.878329
LotjaGi1g1v0030900_LC	Retrovirus-related Pol polyprotein from transposon TNT 1-94	0	NA	NA	NA	NA	NA	NA	NA	NA	NA	NA	NA	NA	NA	NA	NA	NA	NA	NA	NA	NA	NA	NA	NA	NA	NA
LotjaGi1g1v0031000	Glycosyltransferase	49.5971	0.287433	0.96613	0.297509	0.766078	0.929414	0.0739782	0.955789	0.0774001	0.938305	0.999973	1.07629	0.949579	1.13344	0.257031	0.842414	0.386802	0.954245	0.405349	0.685221	0.880175	-0.268937	0.934979	-0.287639	0.773623	0.898387
LotjaGi1g1v0031100	Retrovirus-related Pol polyprotein from transposon TNT 1-94	0.634976	0.612106	5.64883	0.10836	0.91371	NA	-0.190483	5.64883	-0.0337208	0.9731	NA	0.800357	5.64883	0.141686	0.887328	NA	-0.0638615	5.64883	-0.0113053	0.99098	NA	-4.67026	5.54035	-0.842953	0.399255	NA
LotjaGi1g1v0031200	Rho GTPase-activating protein	103.388	0.0256087	0.311318	0.0822591	0.934441	0.980321	0.0197585	0.301184	0.0656028	0.947694	0.999973	0.269407	0.299626	0.899146	0.368575	0.907625	0.396044	0.299405	1.32277	0.185912	0.495457	0.466071	0.296765	1.57051	0.116297	0.325008
LotjaGi1g1v0031300	Heat shock 70 kDa protein	114.472	-0.115417	0.307997	-0.374736	0.707857	0.908573	0.206231	0.293482	0.702704	0.482241	0.999973	-0.00831996	0.295989	-0.028109	0.977575	0.997961	0.248675	0.293915	0.846079	0.397509	0.706038	-0.253733	0.293369	-0.864893	0.387097	0.642946
LotjaGi1g1v0031400_LC	Zona pellucida sperm-binding protein 2	6.22607	-1.08475	1.37232	-0.790448	0.429266	NA	-0.920304	1.33103	-0.691423	0.4893	0.999973	-1.81077	1.36143	-1.33006	0.183499	0.779006	-1.33798	1.34663	-0.993573	0.320431	0.642326	-0.0204016	1.3709	-0.0148819	0.988126	0.993822
LotjaGi1g1v0031500	Disease resistance protein (TIR-NBS-LRR class)	407.657	0.284643	0.188901	1.50684	0.131853	0.518094	-0.179373	0.186867	-0.9599	0.337106	0.999973	-0.124275	0.186812	-0.665238	0.505898	0.950428	-0.408607	0.187992	-2.17353	0.0297405	0.178129	-0.024276	0.188866	-0.128536	0.897725	0.956255
LotjaGi1g1v0031600	Disease resistance protein (TIR-NBS-LRR class)	474.339	-0.0557248	0.183694	-0.303356	0.761619	0.928173	-0.12775	0.180227	-0.708829	0.47843	0.999973	-0.0408028	0.180092	-0.226566	0.820761	0.992584	-0.0897992	0.18046	-0.497613	0.618757	0.846845	-0.617354	0.180597	-3.41841	0.000629872	0.00870116
LotjaGi1g1v0031700	RNA helicase	375.991	-0.333446	0.211317	-1.57794	0.11458	0.493922	0.265176	0.204045	1.2996	0.193739	0.999973	0.141762	0.204466	0.693328	0.488104	0.947064	0.34629	0.204159	1.69618	0.0898523	0.333298	0.159074	0.203285	0.782517	0.433911	0.683234
LotjaGi1g1v0031800_LC	RNA helicase	286.078	0.368027	0.298389	1.23338	0.217434	0.620914	-0.041753	0.296264	-0.140932	0.887924	0.999973	-0.0784306	0.296442	-0.264573	0.791338	0.992584	-0.289965	0.297313	-0.975288	0.329418	0.649095	0.306855	0.297582	1.03116	0.302464	0.565735
LotjaGi1g1v0031900_LC	Leucine-rich repeat (LRR) family protein	0	NA	NA	NA	NA	NA	NA	NA	NA	NA	NA	NA	NA	NA	NA	NA	NA	NA	NA	NA	NA	NA	NA	NA	NA	NA
LotjaGi1g1v0032000	Disease resistance protein (TIR-NBS-LRR class)	1244.2	0.283144	0.206908	1.36845	0.171171	0.56585	0.104285	0.205902	0.50648	0.61252	0.999973	-0.0644152	0.206069	-0.312591	0.754592	0.988561	-0.25277	0.206338	-1.22503	0.220565	0.540421	0.610534	0.206301	2.95944	0.00308202	0.0281915
LotjaGi1g1v0032100	Disease resistance protein (TIR-NBS-LRR class)	649.828	0.02778	0.257104	0.10805	0.913956	0.972907	-0.1609	0.25556	-0.629597	0.528959	0.999973	-0.19588	0.255646	-0.766215	0.443548	0.935113	-0.558718	0.256319	-2.17977	0.0292742	0.176798	-0.188955	0.256548	-0.736529	0.461409	0.703815
LotjaGi1g1v0032200	RNA-directed DNA polymerase (Reverse transcriptase)	74.6117	0.258421	0.326752	0.790877	0.429016	0.782717	0.124117	0.317368	0.391082	0.695737	0.999973	0.15793	0.317362	0.497633	0.618742	0.972748	-0.199206	0.321895	-0.618853	0.536013	0.801469	0.363285	0.317134	1.14553	0.251991	0.510724
LotjaGi1g1v0032300	Disease resistance protein (TIR-NBS-LRR class)	185.586	0.116142	0.306968	0.378351	0.70517	0.907585	0.198916	0.300444	0.662073	0.507925	0.999973	0.334141	0.300065	1.11356	0.265466	0.852307	0.373317	0.300256	1.24333	0.213746	0.531667	0.048798	0.298277	0.1636	0.870046	0.942655
LotjaGi1g1v0032400	Disease resistance protein (TIR-NBS-LRR class)	28.4459	-0.601214	0.576856	-1.04222	0.297308	0.692477	-0.559616	0.555371	-1.00764	0.313626	0.999973	-0.906422	0.562119	-1.61251	0.106851	0.660544	-0.299014	0.553356	-0.540365	0.588945	0.831034	-0.188633	0.548914	-0.343648	0.731111	0.876162
LotjaGi1g1v0032500	Disease resistance protein (TIR-NBS-LRR class)	222.297	-0.14792	0.331229	-0.446581	0.655178	0.887061	-0.160675	0.326261	-0.492475	0.622383	0.999973	-0.443117	0.327411	-1.3534	0.175928	0.775239	0.587001	0.32462	1.80827	0.0705639	0.291073	-0.796368	0.326484	-2.43922	0.0147188	0.0857325
LotjaGi1g1v0032600	U3 small nucleolar RNA-associated protein 10	1065.45	-0.186968	0.142173	-1.31507	0.188485	0.587299	0.0363226	0.139108	0.261111	0.794007	0.999973	-0.215726	0.139591	-1.54542	0.122245	0.694218	0.557848	0.138576	4.02558	5.68341e-05	0.00209945	0.540749	0.138322	3.90936	9.25402e-05	0.00194122
LotjaGi1g1v0032700	Purple acid phosphatase	551.559	0.745214	0.297714	2.50312	0.0123105	0.215112	0.527851	0.295546	1.78602	0.0740966	0.950771	0.379948	0.295687	1.28497	0.198804	0.792043	0.424655	0.296248	1.43344	0.151731	0.445325	0.079632	0.296672	0.268417	0.788378	0.905963
LotjaGi1g1v0032800	Ankyrin repeat-containing protein family	188.125	0.247889	0.288125	0.860352	0.389595	0.759986	-0.0668015	0.284693	-0.234644	0.814485	0.999973	-0.224476	0.28542	-0.786475	0.431589	0.93255	-0.856971	0.289193	-2.96332	0.00304337	0.0403074	0.0091984	0.288213	0.0319153	0.97454	0.988544
LotjaGi1g1v0032900	Disease resistance protein (TIR-NBS-LRR class)	93.8451	0.677233	0.334772	2.02297	0.0430763	0.343505	0.191089	0.330491	0.578197	0.563131	0.999973	0.442005	0.329151	1.34287	0.179315	0.776802	-0.515179	0.337884	-1.52472	0.127328	0.405866	0.146915	0.331867	0.442694	0.657987	0.836703
LotjaGi1g1v0033000	Disease resistance protein (TIR-NBS-LRR class)	187.548	0.542946	0.301078	1.80334	0.0713351	0.417	0.101397	0.298457	0.339736	0.734055	0.999973	-0.171905	0.299594	-0.573792	0.566109	0.967358	-0.872443	0.303881	-2.871	0.00409179	0.0499787	-0.188036	0.301109	-0.624477	0.532314	0.752522
LotjaGi1g1v0033100	NBS-LRR disease resistance protein	44.8821	0.366794	0.531426	0.690207	0.490064	0.815821	0.370023	0.520693	0.710634	0.477311	0.999973	0.531802	0.519816	1.02306	0.30628	0.876743	-0.965872	0.538581	-1.79337	0.0729145	0.296671	0.34925	0.529932	0.659046	0.509866	0.73619
LotjaGi1g1v0033200	Disease resistance protein (TIR-NBS-LRR class)	221.356	0.188748	0.225809	0.835872	0.403227	0.767826	0.187654	0.220306	0.851784	0.394334	0.999973	0.0948511	0.220659	0.429854	0.667302	0.978835	-0.0799833	0.221658	-0.360841	0.718218	0.89458	-0.331764	0.222201	-1.49308	0.135417	0.356259
LotjaGi1g1v0033300	Disease resistance protein (TIR-NBS-LRR class)	371.806	0.214659	0.243831	0.880361	0.378664	0.75376	-0.19135	0.241529	-0.792245	0.428218	0.999973	-0.249219	0.241802	-1.03067	0.302693	0.874932	-0.290097	0.242253	-1.19749	0.231114	0.551793	0.11265	0.24119	0.467057	0.640459	0.824998
LotjaGi1g1v0033400	Disease resistance protein (TIR-NBS-LRR class)	704.628	-0.28691	0.15882	-1.80651	0.070839	0.416571	-0.139214	0.155601	-0.894683	0.370957	0.999973	-0.342976	0.156056	-2.19778	0.0279646	0.360689	-0.8719	0.157659	-5.53031	3.19674e-08	3.37369e-06	-0.494303	0.156105	-3.16647	0.00154299	0.0170799
LotjaGi1g1v0033500_LC	Retrovirus-related Pol polyprotein from transposon TNT 1-94	0.327004	1.56361	5.63837	0.277315	0.781538	NA	-0.190478	5.64883	-0.03372	0.9731	NA	-0.162342	5.64883	-0.0287391	0.977073	NA	3.17727	5.56066	0.571383	0.56774	NA	0.778305	5.64919	0.137773	0.89042	NA
LotjaGi1g1v0033600	Disease resistance protein (TIR-NBS-LRR class)	40.6266	-0.396645	0.640046	-0.619712	0.535447	0.837546	-0.760362	0.631259	-1.20452	0.22839	0.999973	-0.795564	0.631878	-1.25905	0.208013	0.803534	-1.86543	0.652161	-2.86038	0.00423134	0.050936	-0.632393	0.620355	-1.0194	0.308011	0.571616
LotjaGi1g1v0033700	Disease resistance protein (TIR-NBS-LRR class)	76.8948	0.122607	0.318176	0.385345	0.699982	0.904987	-0.072831	0.309573	-0.235263	0.814005	0.999973	0.190088	0.307719	0.617734	0.536751	0.959369	-0.445838	0.31473	-1.41657	0.156608	0.453464	0.0931152	0.314546	0.29603	0.767207	0.89458
LotjaGi1g1v0033800	Cytochrome P450 family protein	3750.72	0.351352	0.222833	1.57675	0.114852	0.493922	-0.00810651	0.222573	-0.0364218	0.970946	0.999973	-0.042776	0.222552	-0.192207	0.84758	0.994268	0.0135038	0.222729	0.0606289	0.951655	0.985161	-0.106483	0.222842	-0.477841	0.632763	0.820103
LotjaGi1g1v0033900	Inositol-1,4,5-trisphosphate 5-phosphatase 4 isoform 1	410.623	0.576782	0.290705	1.98408	0.0472471	0.357667	0.447053	0.288405	1.55009	0.121121	0.999973	0.127841	0.288803	0.442659	0.658013	0.978141	-0.396117	0.291118	-1.36068	0.173616	0.479466	0.390904	0.290036	1.34778	0.17773	0.417688
LotjaGi1g1v0034000_LC	F-box/RNI/FBD-like domain protein	0	NA	NA	NA	NA	NA	NA	NA	NA	NA	NA	NA	NA	NA	NA	NA	NA	NA	NA	NA	NA	NA	NA	NA	NA	NA
LotjaGi1g1v0034100	Kinase family protein	13.3532	0.482439	1.19344	0.404243	0.686034	0.899446	-0.352474	1.17852	-0.299082	0.764878	0.999973	0.805401	1.17021	0.688252	0.491294	0.947613	0.20159	1.17548	0.171496	0.863834	0.952954	-1.10433	1.18507	-0.931868	0.351405	0.613225
LotjaGi1g1v0034200_LC	serine carboxypeptidase-like 50	0	NA	NA	NA	NA	NA	NA	NA	NA	NA	NA	NA	NA	NA	NA	NA	NA	NA	NA	NA	NA	NA	NA	NA	NA	NA
LotjaGi1g1v0034300_LC	DNA polymerase	0.132917	0.612153	5.64883	0.108368	0.913704	NA	2.33551	5.58366	0.418277	0.675745	NA	-0.1623	5.64883	-0.0287316	0.977079	NA	-0.063815	5.64883	-0.011297	0.990986	NA	-0.191746	5.64919	-0.0339422	0.972923	NA
LotjaGi1g1v0034400_LC	AAA-type ATPase family protein	0	NA	NA	NA	NA	NA	NA	NA	NA	NA	NA	NA	NA	NA	NA	NA	NA	NA	NA	NA	NA	NA	NA	NA	NA	NA
LotjaGi1g1v0034500	En/Spm-like transposon protein	350.7	0.0889231	0.335969	0.264677	0.791259	0.936958	-0.00587067	0.333346	-0.0176113	0.985949	0.999973	0.132887	0.333173	0.398854	0.690001	0.98056	0.113984	0.333355	0.341929	0.732404	0.900512	-0.736153	0.334722	-2.19929	0.027857	0.13122
LotjaGi1g1v0034600_LC	Retrovirus-related Pol polyprotein from transposon TNT 1-94	0.0475619	0.612178	5.64883	0.108373	0.9137	NA	-0.190411	5.64883	-0.0337081	0.97311	NA	-0.162275	5.64883	-0.0287272	0.977082	NA	0.897991	5.64883	0.15897	0.873693	NA	-0.191746	5.64919	-0.0339422	0.972923	NA
LotjaGi1g1v0034700	Apolipoprotein D	836.322	0.210198	0.153916	1.36566	0.172045	0.56683	0.111102	0.151585	0.732937	0.463597	0.999973	0.331845	0.151285	2.19351	0.0282704	0.363119	-0.0548012	0.152142	-0.360198	0.718699	0.894825	-0.146589	0.150849	-0.971761	0.33117	0.593809
LotjaGi1g1v0034800_LC	Transposon protein, putative, Mutator sub-class	0.440735	-1.73969	5.59134	-0.31114	0.755694	NA	-2.54228	5.59134	-0.454682	0.649338	NA	-2.51414	5.59134	-0.44965	0.652963	NA	-2.41566	5.59134	-0.432036	0.665715	NA	3.54543	5.55061	0.638746	0.522988	NA
LotjaGi1g1v0034900_LC	Transposon protein, putative, Mutator sub-class	2.19091	-0.0534032	2.69196	-0.0198381	0.984173	NA	-1.02772	2.73085	-0.376338	0.706666	NA	2.162	2.50757	0.862189	0.388583	0.914136	2.50425	2.50055	1.00148	0.316597	NA	2.03288	2.37206	0.857009	0.39144	0.646323
LotjaGi1g1v0035000_LC	Retrotransposon protein, putative, unclassified	0.0437111	0.612178	5.64883	0.108373	0.9137	NA	-0.190411	5.64883	-0.0337081	0.97311	NA	-0.162275	5.64883	-0.0287272	0.977082	NA	-0.06379	5.64883	-0.0112926	0.99099	NA	0.770036	5.64919	0.136309	0.891577	NA
LotjaGi1g1v0035100	HTH-type transcriptional regulator AdhR	28.6059	-0.175678	0.93348	-0.188197	0.850723	0.955255	0.0233516	0.918234	0.025431	0.979711	0.999973	-1.24091	0.934119	-1.32843	0.184035	0.779006	-1.25535	0.93615	-1.34097	0.17993	0.488118	-0.213178	0.910324	-0.234178	0.814847	0.918552
LotjaGi1g1v0035200	gamma carbonic anhydrase 2	163.925	-0.276292	0.329053	-0.839658	0.4011	0.767063	-0.213917	0.322776	-0.66274	0.507497	0.999973	-0.641105	0.324845	-1.97357	0.0484304	0.477267	-0.327813	0.323769	-1.01249	0.311303	0.633197	-0.281657	0.324141	-0.868936	0.384882	0.641057
LotjaGi1g1v0035300_LC	DNA polymerase I	15.6178	-0.0713192	0.837658	-0.0851412	0.932149	0.979836	0.323793	0.808147	0.400661	0.688669	0.999973	0.731907	0.803815	0.910541	0.362537	0.903063	-1.64339	0.868077	-1.89314	0.0583395	0.261628	-0.669932	0.820281	-0.816711	0.414094	0.667003
LotjaGi1g1v0035400_LC	Chitin-inducible gibberellin-responsive protein, putative	136.909	-0.241006	0.291944	-0.825521	0.409076	0.770864	-0.0346009	0.281911	-0.122737	0.902315	0.999973	0.0406831	0.282361	0.144082	0.885436	0.994854	0.106098	0.282867	0.375082	0.7076	0.88878	-0.34387	0.280642	-1.2253	0.220463	0.473489
LotjaGi1g1v0035500_LC	Disease resistance protein (TIR-NBS-LRR class) family	0.467721	-0.80574	5.52813	-0.145753	0.884117	NA	-2.26363	5.56624	-0.406672	0.684249	NA	-3.19687	5.56624	-0.574333	0.565743	NA	-3.09839	5.56624	-0.556639	0.577774	NA	2.22161	5.58942	0.397468	0.691023	NA
LotjaGi1g1v0035600	Ras-related GTP-binding protein, putative	0.0443056	0.612178	5.64883	0.108373	0.9137	NA	0.77137	5.64883	0.136554	0.891383	NA	-0.162275	5.64883	-0.0287272	0.977082	NA	-0.06379	5.64883	-0.0112926	0.99099	NA	-0.191746	5.64919	-0.0339422	0.972923	NA
LotjaGi1g1v0035700_LC	Small nuclear ribonucleoprotein-associated protein	1437.19	0.0991631	0.32114	0.308785	0.757485	0.926663	0.0190212	0.320256	0.0593938	0.952638	0.999973	0.0267898	0.320293	0.0836415	0.933341	0.997686	0.649145	0.320069	2.02814	0.0425455	0.218477	0.830086	0.320035	2.59373	0.009494	0.0629441
LotjaGi1g1v0035800	Homogentisate phytyltransferase	1321.65	0.0856413	0.163446	0.523973	0.600297	0.866598	-0.212293	0.16236	-1.30755	0.191027	0.999973	-0.215545	0.162394	-1.32729	0.184411	0.779006	-0.139694	0.162416	-0.860099	0.389734	0.700305	-0.0424778	0.162988	-0.260618	0.794387	0.908655
LotjaGi1g1v0035900_LC	Importin 9	3.18087	0.428644	1.4158	0.302757	0.762075	NA	-0.782944	1.46292	-0.535193	0.592516	NA	0.227287	1.38404	0.164219	0.869558	0.994268	-1.96554	1.56796	-1.25357	0.209999	0.52697	-1.44724	1.39221	-1.03953	0.298558	0.561557
LotjaGi1g1v0036000	Leucine-rich repeat receptor-like protein kinase family protein	4.29335	-2.83027	2.03036	-1.39397	0.163326	NA	-4.32381	2.14023	-2.02026	0.0433569	NA	-1.37333	1.85721	-0.739458	0.459629	0.9414	-0.760287	1.83627	-0.414038	0.678846	0.877292	-0.856352	1.80255	-0.475078	0.634731	0.821467
LotjaGi1g1v0036100_LC	RNA-directed DNA polymerase (Reverse transcriptase)	1.70132	-1.38711	2.35202	-0.589753	0.555356	NA	-0.653456	2.24777	-0.290713	0.771271	NA	-0.307109	2.23451	-0.137439	0.890684	NA	-4.15156	2.47669	-1.67625	0.0936883	NA	-1.43958	2.34197	-0.614685	0.538762	NA
LotjaGi1g1v0036200	Homogentisate phytyltransferase	6.94147	1.39775	1.1505	1.21491	0.224401	NA	0.699578	1.14324	0.611923	0.540589	0.999973	-1.67558	1.24928	-1.34123	0.179846	0.776802	-1.54622	1.24635	-1.2406	0.214752	0.533385	-0.968547	1.18012	-0.820721	0.411805	0.665158
LotjaGi1g1v0036300	F-box protein interaction domain protein	151.759	0.287584	0.287864	0.999029	0.317781	0.709867	0.436033	0.28201	1.54616	0.122066	0.999973	0.314341	0.281852	1.11527	0.264735	0.851245	0.298782	0.282816	1.05646	0.29076	0.61383	0.211665	0.279752	0.756616	0.44928	0.694714
LotjaGi1g1v0036400	F-box protein	0.26151	1.88668	5.62432	0.335451	0.737285	NA	-0.190444	5.64883	-0.0337139	0.973105	NA	1.54357	5.62871	0.274231	0.783907	NA	-0.0638223	5.64883	-0.0112983	0.990985	NA	-0.191746	5.64919	-0.0339422	0.972923	NA
LotjaGi1g1v0036500	F-box protein	88.6298	-0.0999117	0.353622	-0.282538	0.777531	0.932825	-0.0391143	0.34223	-0.114292	0.909006	0.999973	-0.00215845	0.342203	-0.0063075	0.994967	0.999435	0.214983	0.341278	0.629937	0.528736	0.797096	0.413925	0.337334	1.22705	0.219804	0.472745
LotjaGi1g1v0036600	F-box protein	50.2472	-0.11203	0.491164	-0.228091	0.819576	0.946172	-0.386012	0.483344	-0.798628	0.424506	0.999973	-0.106305	0.482149	-0.220481	0.825497	0.992584	0.0289773	0.485384	0.0596998	0.952395	0.985336	-0.707629	0.490186	-1.44359	0.148854	0.376546
LotjaGi1g1v0036700	F-box protein	81.6259	-0.339257	0.286564	-1.18388	0.236462	0.639399	-0.0324355	0.270209	-0.120039	0.904452	0.999973	0.0453276	0.269808	0.168	0.866584	0.994268	-0.505368	0.27699	-1.8245	0.0680764	0.285112	-0.172557	0.268456	-0.642777	0.520369	0.743501
LotjaGi1g1v0036800	F-box protein	96.4776	0.287177	0.239523	1.19895	0.230547	0.633623	0.0442771	0.231635	0.19115	0.848408	0.999973	0.0622527	0.231778	0.268588	0.788247	0.992584	0.274938	0.230625	1.19214	0.233206	0.554312	0.29725	0.230387	1.29022	0.196974	0.44426
LotjaGi1g1v0036900	F-box protein	58.5898	0.170295	0.376099	0.452794	0.650697	0.886596	0.00890936	0.366506	0.0243089	0.980606	0.999973	-0.364286	0.370668	-0.982781	0.325715	0.888081	0.125434	0.366588	0.342166	0.732226	0.900444	0.397417	0.379627	1.04686	0.295163	0.557648
LotjaGi1g1v0037000	F-box protein	15.2188	0.104561	0.709936	0.147282	0.882909	0.96392	0.291434	0.67906	0.429173	0.667797	0.999973	0.588769	0.674279	0.873183	0.382563	0.913038	0.22814	0.682384	0.334329	0.738132	0.902745	-0.675138	0.679641	-0.993374	0.320528	0.583866
LotjaGi1g1v0037100	F-box protein	117.665	-0.493074	0.32797	-1.50341	0.132733	0.519783	-0.306819	0.317651	-0.965897	0.334095	0.999973	-0.403092	0.318441	-1.26583	0.205574	0.801903	-0.523177	0.319882	-1.63553	0.101938	0.3591	0.430051	0.317728	1.35352	0.175889	0.415343
LotjaGi1g1v0037200_LC	Bifunctional dihydrofolate reductase-thymidylate synthase	28.2251	0.814436	0.581463	1.40067	0.161314	0.553936	1.09465	0.563088	1.94401	0.0518942	0.873426	0.273591	0.573773	0.476828	0.633485	0.976385	0.759704	0.568097	1.33728	0.181132	0.489153	1.0781	0.570199	1.89075	0.0586579	0.213716
LotjaGi1g1v0037300_LC	glycine/proline-rich protein	29.9131	-0.312432	0.819729	-0.381141	0.703099	0.906576	-0.273839	0.796405	-0.343843	0.730964	0.999973	0.535421	0.788614	0.678939	0.497176	0.948802	-0.306938	0.800198	-0.383578	0.701291	0.886698	-1.452	0.775789	-1.87164	0.0612566	0.219321
LotjaGi1g1v0037400_LC	Met repressor	44.8372	-0.45483	0.386038	-1.1782	0.238716	0.640822	-0.0910295	0.358127	-0.254182	0.799355	0.999973	-0.230504	0.360596	-0.63923	0.522673	0.955158	0.462259	0.35167	1.31447	0.188689	0.499035	-0.672893	0.341057	-1.97296	0.0484999	0.18869
LotjaGi1g1v0037500_LC	Retrovirus-related Pol polyprotein from transposon TNT 1-94	19.3332	0.160589	0.660672	0.24307	0.807951	0.941402	0.21993	0.636589	0.345482	0.729732	0.999973	-0.143128	0.644332	-0.222134	0.82421	0.992584	-1.80698	0.716838	-2.52076	0.01171	0.099141	-0.401609	0.611603	-0.656649	0.511406	0.737204
LotjaGi1g1v0037600_LC	F-box protein	0.039506	0.612178	5.64883	0.108373	0.9137	NA	-0.190411	5.64883	-0.0337081	0.97311	NA	-0.162275	5.64883	-0.0287272	0.977082	NA	-0.06379	5.64883	-0.0112926	0.99099	NA	0.770036	5.64919	0.136309	0.891577	NA
LotjaGi1g1v0037700	F-box protein	0	NA	NA	NA	NA	NA	NA	NA	NA	NA	NA	NA	NA	NA	NA	NA	NA	NA	NA	NA	NA	NA	NA	NA	NA	NA
LotjaGi1g1v0037800	DNA/RNA-binding protein KIN17	7.28855	0.0497132	0.972732	0.0511068	0.95924	NA	0.725493	0.91151	0.795925	0.426076	0.999973	0.545138	0.918486	0.593518	0.552835	0.963806	1.10301	0.908684	1.21385	0.224805	0.545012	-0.49772	0.925428	-0.537826	0.590697	0.793108
LotjaGi1g1v0037900	Heat shock protein, putative	18.3344	-0.556456	0.699618	-0.795372	0.426397	0.781324	0.00455487	0.666202	0.00683707	0.994545	0.999973	-0.166023	0.669034	-0.248152	0.804016	0.992584	-1.01136	0.688363	-1.46923	0.141771	0.430608	0.363297	0.695941	0.522022	0.601655	0.800143
LotjaGi1g1v0038000	Receptor-like protein kinase	408.338	-0.0206804	0.302884	-0.0682782	0.945564	0.984296	0.15398	0.299697	0.513787	0.607401	0.999973	-0.412278	0.30087	-1.37028	0.170599	0.770257	-0.261116	0.300731	-0.868271	0.385246	0.696603	0.285609	0.299009	0.955185	0.339484	0.601807
LotjaGi1g1v0038100	Citrate synthase	308.751	0.0186996	0.295189	0.063348	0.949489	0.985263	-0.301835	0.291191	-1.03655	0.299945	0.999973	0.492743	0.288652	1.70705	0.0878133	0.610969	1.11557	0.287517	3.88002	0.000104447	0.00335052	1.71821	0.287126	5.98417	2.17498e-09	2.23976e-07
LotjaGi1g1v0038200	Disease resistance protein (TIR-NBS-LRR class)	268.199	-0.379032	0.239322	-1.58377	0.113245	0.492402	-0.156617	0.23294	-0.672347	0.501363	0.999973	-0.100933	0.232868	-0.433432	0.664701	0.978813	-0.506584	0.234802	-2.1575	0.030967	0.181701	0.272756	0.233256	1.16934	0.242267	0.499181
LotjaGi1g1v0038300	RNA-binding (RRM/RBD/RNP motifs) family protein	20.9649	1.85782	1.29401	1.43571	0.151084	0.542057	1.10797	1.29014	0.8588	0.390451	0.999973	0.204566	1.30287	0.157012	0.875235	0.994268	1.48238	1.28793	1.15098	0.249741	0.571605	0.517873	1.25787	0.411707	0.680554	0.848012
LotjaGi1g1v0038400_LC	ATPase family associated with various cellular activities (AAA)	37.2787	0.0506747	0.472599	0.107226	0.91461	0.972986	-0.654382	0.468676	-1.39624	0.162643	0.999973	-0.403911	0.464805	-0.868991	0.384852	0.914136	-1.04296	0.478799	-2.17829	0.0293845	0.177063	-0.761267	0.462243	-1.6469	0.099579	0.294831
LotjaGi1g1v0038500_LC	Plasma-membrane choline transporter family protein	0.693581	2.85715	3.86878	0.738515	0.460202	NA	0.766662	3.94903	0.194139	0.846067	NA	-0.16231	3.94903	-0.0411011	0.967215	NA	0.884126	3.94903	0.223884	0.822847	NA	2.57631	3.80739	0.676662	0.49862	NA
LotjaGi1g1v0038600_LC	Disease resistance protein (TIR-NBS-LRR class)	1307.18	0.253938	0.242832	1.04574	0.295683	0.691832	-0.192867	0.242217	-0.796255	0.425884	0.999973	0.0665619	0.24207	0.274969	0.78334	0.992584	-0.49389	0.242568	-2.03609	0.0417412	0.216982	-0.235375	0.242459	-0.970785	0.331655	0.594246
LotjaGi1g1v0038700_LC	UDP-glycosyltransferase	0	NA	NA	NA	NA	NA	NA	NA	NA	NA	NA	NA	NA	NA	NA	NA	NA	NA	NA	NA	NA	NA	NA	NA	NA	NA
LotjaGi1g1v0038800_LC	Disease resistance protein (TIR-NBS-LRR class)	1.39444	1.57063	2.90357	0.540929	0.588556	NA	3.20016	2.74289	1.16671	0.243328	NA	-0.162299	2.92424	-0.0555014	0.955739	NA	4.25009	2.71173	1.5673	0.117046	NA	-1.48686	2.55692	-0.581503	0.560902	NA
LotjaGi1g1v0038900_LC	Ubiquitin carboxyl-terminal hydrolase 16	314.306	0.502164	0.286721	1.7514	0.079877	0.43549	-0.320349	0.285968	-1.12023	0.262617	0.999973	-0.13927	0.285621	-0.487606	0.625829	0.9749	-1.01616	0.288693	-3.51987	0.000431757	0.00984449	0.367698	0.288876	1.27286	0.203069	0.452026
LotjaGi1g1v0039000_LC	Nucleotidyltransferase family protein	0.566801	0.612083	5.64883	0.108356	0.913714	NA	-0.190507	5.64883	-0.033725	0.973096	NA	-0.16237	5.64883	-0.028744	0.977069	NA	3.44153	5.55466	0.619576	0.535537	NA	-3.61194	5.55692	-0.64999	0.515699	NA
LotjaGi1g1v0039100_LC	26S proteasome non-ATPase regulatory subunit 7 family protein	38.083	-0.510169	0.579907	-0.879743	0.378998	0.753772	-0.290545	0.562217	-0.516785	0.605307	0.999973	-0.504748	0.564779	-0.89371	0.371477	0.908265	-1.35393	0.579349	-2.33698	0.0194401	0.137721	-1.62467	0.569137	-2.85461	0.00430892	0.0356647
LotjaGi1g1v0039200_LC	Disease resistance protein (TIR-NBS-LRR class)	193.736	0.903184	0.244447	3.69481	0.000220052	0.0292461	-0.012199	0.2438	-0.0500371	0.960093	0.999973	-1.37934	0.252718	-5.45802	4.81474e-08	6.32779e-06	-1.13598	0.251516	-4.51654	6.28578e-06	0.000335294	-0.674942	0.249355	-2.70675	0.00679456	0.0496556
LotjaGi1g1v0039300_LC	Disease resistance protein (TIR-NBS-LRR class)	141.151	0.798332	0.376124	2.12252	0.0337937	0.315865	0.348386	0.373396	0.933022	0.350809	0.999973	0.0925412	0.374498	0.247107	0.804825	0.992584	-0.606902	0.378894	-1.60177	0.109206	0.372916	-0.132964	0.375115	-0.354463	0.722992	0.872444
LotjaGi1g1v0039400_LC	Ras-specific guanine nucleotide-releasing factor 2	0.0399182	0.612178	5.64883	0.108373	0.9137	NA	0.77137	5.64883	0.136554	0.891383	NA	-0.162275	5.64883	-0.0287272	0.977082	NA	-0.06379	5.64883	-0.0112926	0.99099	NA	-0.191746	5.64919	-0.0339422	0.972923	NA
LotjaGi1g1v0039500_LC	Retrovirus-related Pol polyprotein from transposon TNT 1-94	0	NA	NA	NA	NA	NA	NA	NA	NA	NA	NA	NA	NA	NA	NA	NA	NA	NA	NA	NA	NA	NA	NA	NA	NA	NA
LotjaGi1g1v0039600_LC	IQ motif and SEC7 domain-containing protein 3	3.11328	-2.49502	2.00858	-1.24218	0.214171	NA	-1.44754	1.85454	-0.780539	0.435074	NA	-0.302426	1.80561	-0.167492	0.866983	0.994268	-2.33865	1.94422	-1.20287	0.229026	0.549404	3.07727	1.93432	1.59088	0.111636	0.316973
LotjaGi1g1v0039700_LC	Disease resistance protein (TIR-NBS-LRR class)	572.369	-0.106228	0.200894	-0.528774	0.596962	0.866162	-0.167114	0.197901	-0.844433	0.398428	0.999973	0.000310902	0.197634	0.00157312	0.998745	0.999865	-0.0446442	0.197909	-0.22558	0.821528	0.935535	0.162158	0.19695	0.823347	0.410311	0.664113
LotjaGi1g1v0039800	Protein kinase, putative	547.636	-0.12743	0.1607	-0.792967	0.427797	0.782156	-0.166883	0.157124	-1.06211	0.288187	0.999973	-0.0150005	0.156832	-0.0956469	0.923801	0.997686	0.0696873	0.156847	0.444301	0.656825	0.865729	-0.115243	0.157683	-0.730856	0.464867	0.706999
LotjaGi1g1v0039900	Transmembrane protein, putative	9.54656	0.182878	1.04836	0.174442	0.861518	NA	1.25192	0.978272	1.27972	0.200642	0.999973	0.632048	0.992729	0.636678	0.524335	0.955158	1.57919	0.974957	1.61975	0.105286	0.366313	2.07637	0.990313	2.09668	0.036022	0.155657
LotjaGi1g1v0040000	Protein hapless 8	250.932	-0.066961	0.285154	-0.234824	0.814345	0.943985	-0.319275	0.280921	-1.13653	0.255735	0.999973	-0.107513	0.28024	-0.383645	0.701242	0.982548	-0.238216	0.281106	-0.847426	0.396758	0.705404	0.190873	0.276218	0.691024	0.489551	0.7228
LotjaGi1g1v0040100_LC	Unknown protein	0	NA	NA	NA	NA	NA	NA	NA	NA	NA	NA	NA	NA	NA	NA	NA	NA	NA	NA	NA	NA	NA	NA	NA	NA	NA
LotjaGi1g1v0040200	MADS-box transcription factor	56.8116	-0.260575	0.506495	-0.514468	0.606925	0.869098	-0.599745	0.499219	-1.20137	0.229609	0.999973	-0.844513	0.501725	-1.68322	0.092333	0.623986	-0.473457	0.499211	-0.948411	0.34292	0.66207	-0.412122	0.504604	-0.816723	0.414087	0.667003
LotjaGi1g1v0040300	Secretion-regulating guanine nucleotide exchange factor	83.368	-0.0617993	0.405759	-0.152305	0.878946	0.962777	-0.0385035	0.396416	-0.0971289	0.922624	0.999973	-0.227459	0.397907	-0.57164	0.567566	0.967732	-0.590924	0.401775	-1.47078	0.141349	0.42972	0.538065	0.395098	1.36185	0.173244	0.411743
LotjaGi1g1v0040400	Protodermal factor 1	138.606	-0.0768052	0.271174	-0.283232	0.776999	0.932716	0.0249803	0.263464	0.0948148	0.924462	0.999973	-0.312721	0.26548	-1.17795	0.238818	0.831651	-0.550134	0.267753	-2.05463	0.0399145	0.211119	-1.18883	0.271635	-4.37657	1.20561e-05	0.000368293
LotjaGi1g1v0040500	Xyloglucan endotransglucosylase/hydrolase	0.63719	2.23686	5.21716	0.42875	0.668105	NA	2.33703	5.18743	0.450518	0.652337	NA	0.803335	5.25755	0.152796	0.878559	NA	3.65804	5.15171	0.710062	0.477665	NA	0.771473	5.25784	0.146728	0.883347	NA
LotjaGi1g1v0040600	suppressor	32.9191	-0.732818	1.03154	-0.710411	0.477449	0.809299	1.04416	1.00677	1.03715	0.299668	0.999973	-1.0711	1.02063	-1.04945	0.293971	0.869017	0.121987	1.01109	0.120649	0.903969	0.967211	-4.04726	1.1246	-3.59884	0.000319644	0.00516906
LotjaGi1g1v0040700	At1g06530-like protein	1072.44	-0.112476	0.133862	-0.840236	0.400776	0.766824	0.0443805	0.131081	0.338572	0.734932	0.999973	0.121536	0.131018	0.927624	0.353603	0.898483	0.307531	0.130883	2.34966	0.0187906	0.134857	0.174638	0.131243	1.33064	0.183308	0.425109
LotjaGi1g1v0040800_LC	Required for respiratory growth protein 8, mitochondrial	0.276542	0.612136	5.64883	0.108365	0.913706	NA	-0.190453	5.64883	-0.0337156	0.973104	NA	-0.162317	5.64883	-0.0287346	0.977076	NA	-0.063832	5.64883	-0.0113	0.990984	NA	3.39732	5.55333	0.611763	0.540695	NA
LotjaGi1g1v0040900_LC	Cytochrome c oxidase subunit 2	256.571	-0.492912	0.340167	-1.44903	0.147329	0.536405	-1.11899	0.338401	-3.30671	0.000943978	0.0984574	-1.56112	0.340144	-4.58957	4.44152e-06	0.000394235	-1.36107	0.339652	-4.00724	6.14313e-05	0.00222797	-1.90939	0.343029	-5.56627	2.60246e-08	2.08443e-06
LotjaGi1g1v0041000	XAP5 circadian timekeeper	1173.39	-0.196113	0.22745	-0.862224	0.388564	0.759166	-0.206239	0.226034	-0.912424	0.361545	0.999973	-0.0664838	0.225949	-0.294243	0.768572	0.989669	-0.0160514	0.22598	-0.0710305	0.943374	0.983153	-0.105827	0.226068	-0.468121	0.639698	0.824616
LotjaGi1g1v0041100	U11/U12 small nuclear ribonucleoprotein 59 kDa protein	335.606	0.130748	0.200528	0.652018	0.514389	0.827607	-0.000496295	0.196433	-0.00252653	0.997984	0.999973	-0.0368883	0.19668	-0.187555	0.851226	0.994268	0.157402	0.196325	0.801744	0.422701	0.725258	-0.00960082	0.195406	-0.0491327	0.960814	0.983455
LotjaGi1g1v0041200	Transcription factor, putative	130.059	-0.302435	0.335124	-0.902457	0.366814	0.744424	-0.0301799	0.325282	-0.0927807	0.926078	0.999973	0.100041	0.324831	0.307977	0.7581	0.988759	0.103313	0.325243	0.317649	0.750751	0.907118	-0.62003	0.327652	-1.89234	0.0584456	0.213101
LotjaGi1g1v0041300	Mitogen-activated protein kinase	395.527	-0.0978741	0.19636	-0.498442	0.618172	0.873809	-0.177525	0.192365	-0.922855	0.356083	0.999973	0.208342	0.191417	1.08842	0.276409	0.858271	0.10324	0.191919	0.537934	0.590622	0.83192	-0.0472651	0.193139	-0.244721	0.806672	0.914988
LotjaGi1g1v0041400	Crooked neck-like protein 1	343.219	0.0312919	0.200449	0.156109	0.875947	0.961516	0.0225386	0.196029	0.114976	0.908464	0.999973	-0.0663061	0.196421	-0.337571	0.735687	0.985807	-0.0747823	0.196765	-0.380058	0.703902	0.887836	-0.122008	0.196105	-0.622157	0.533839	0.753713
LotjaGi1g1v0041500	Glycerol-3-phosphate acyltransferase	0.226105	0.612122	5.64883	0.108363	0.913708	NA	-0.190468	5.64883	-0.0337181	0.973102	NA	2.3935	5.58262	0.428742	0.668111	NA	-0.0638462	5.64883	-0.0113026	0.990982	NA	1.73262	5.61435	0.308607	0.757621	NA
LotjaGi1g1v0041600	Glucan endo-1,3-beta-glucosidase-like protein 1	71.9568	-0.237554	0.34386	-0.690846	0.489662	0.815666	-0.112624	0.329883	-0.341406	0.732798	0.999973	-0.216231	0.331217	-0.652839	0.51386	0.952904	-0.304341	0.333136	-0.913563	0.360947	0.676869	-0.40476	0.326068	-1.24134	0.214482	0.466115
LotjaGi1g1v0041700	Pentatricopeptide repeat-containing family protein	16.0306	-0.0943395	0.660988	-0.142725	0.886507	0.964577	0.0128241	0.633573	0.020241	0.983851	0.999973	-0.116678	0.636788	-0.183229	0.854618	0.994268	-0.975684	0.664411	-1.46849	0.14197	0.430987	0.210527	0.632092	0.333063	0.739087	0.880346
LotjaGi1g1v0041800	AT hook motif DNA-binding family protein	1.54841	4.25186	4.26885	0.996021	0.31924	NA	-0.190523	4.38531	-0.0434457	0.965346	NA	-0.162386	4.38531	-0.0370296	0.970461	NA	4.01008	4.2505	0.943438	0.345457	NA	1.34342	4.15095	0.323642	0.746209	NA
LotjaGi1g1v0041900_LC	Retrovirus-related Pol polyprotein from transposon 297 family	0.972612	-2.16625	4.2152	-0.513914	0.607312	NA	0.683133	4.08045	0.167416	0.867043	NA	-1.36751	4.19159	-0.326252	0.744234	NA	-2.02056	4.2152	-0.47935	0.63169	NA	3.78557	4.17765	0.906146	0.364858	NA
LotjaGi1g1v0042000_LC	Alpha-galactosidase	40.6895	0.682685	0.67836	1.00638	0.314235	0.706839	0.621586	0.66858	0.92971	0.352521	0.999973	0.308748	0.671261	0.459952	0.645551	0.977369	0.40579	0.671207	0.604567	0.545467	0.807198	-0.207567	0.66467	-0.312286	0.754823	0.889218
LotjaGi1g1v0042100_LC	60 kDa chaperonin	8.77775	1.50105	1.2842	1.16886	0.242462	NA	1.60287	1.25245	1.27979	0.200618	0.999973	-0.95703	1.38548	-0.690755	0.489719	0.947613	1.96848	1.24814	1.57713	0.114766	0.38278	1.60678	1.17633	1.36593	0.17196	0.410208
LotjaGi1g1v0042200	Nascent polypeptide associated complex alpha subunit, putative	282.479	0.112561	0.231432	0.486368	0.626706	0.877625	0.159048	0.226614	0.701846	0.482775	0.999973	0.166665	0.226703	0.735166	0.462238	0.942383	0.0724945	0.227302	0.318935	0.749776	0.906734	-0.358593	0.228311	-1.57063	0.116268	0.324966
LotjaGi1g1v0042300	Tubulin beta chain	381.082	-0.29912	0.175634	-1.70309	0.088551	0.452116	-0.107556	0.16984	-0.633276	0.526553	0.999973	-0.200312	0.170272	-1.17642	0.239425	0.83211	-0.0850557	0.170188	-0.499777	0.617232	0.845853	-0.0619394	0.169838	-0.364696	0.715338	0.86863
LotjaGi1g1v0042400	Potassium channel	15.2077	-0.72456	0.885997	-0.817791	0.413477	0.772542	0.40696	0.835385	0.487152	0.626151	0.999973	-0.483766	0.849849	-0.569237	0.569195	0.968182	-0.481694	0.851501	-0.5657	0.571598	0.821258	-0.722655	0.846094	-0.854108	0.393045	0.648119
LotjaGi1g1v0042500	Type II inositol 3,4-bisphosphate 4-phosphatase	107.445	-0.116789	0.365177	-0.319814	0.749109	0.924066	0.0894026	0.355462	0.251511	0.801419	0.999973	0.0506835	0.35585	0.142429	0.886741	0.994858	0.0969448	0.356095	0.272244	0.785435	0.922615	0.0106913	0.357044	0.0299441	0.976112	0.988852
LotjaGi1g1v0042600	WRKY family transcription factor	74.2169	-0.398927	0.361737	-1.10281	0.270111	0.671059	-0.688225	0.353675	-1.94593	0.0516637	0.871997	-0.480535	0.352168	-1.36451	0.172408	0.770911	-0.414227	0.352375	-1.17553	0.239783	0.560505	-0.643728	0.36239	-1.77634	0.0756767	0.249506
LotjaGi1g1v0042700	Kinase family protein	532.018	-0.308454	0.225552	-1.36755	0.171452	0.566148	0.00926	0.221328	0.0418383	0.966628	0.999973	0.0111903	0.221095	0.050613	0.959634	0.997686	0.275129	0.220973	1.24508	0.213103	0.530635	0.0796699	0.220285	0.361668	0.7176	0.869875
LotjaGi1g1v0042800	Sucrose-phosphate synthase family protein	29.0062	0.3406	0.651469	0.522819	0.6011	0.866598	-0.155202	0.642948	-0.241391	0.809252	0.999973	-0.689064	0.652375	-1.05624	0.290859	0.86597	0.0685768	0.642596	0.106718	0.915012	0.972041	0.664128	0.630085	1.05403	0.29187	0.554099
LotjaGi1g1v0042900_LC	GPCR-type G protein 2	0.132917	0.612153	5.64883	0.108368	0.913704	NA	2.33551	5.58366	0.418277	0.675745	NA	-0.1623	5.64883	-0.0287316	0.977079	NA	-0.063815	5.64883	-0.011297	0.990986	NA	-0.191746	5.64919	-0.0339422	0.972923	NA
LotjaGi1g1v0043000	Conserved oligomeric Golgi complex subunit 5	636.942	-0.10172	0.188987	-0.538239	0.590412	0.863781	0.0914571	0.185476	0.493095	0.621946	0.999973	0.204359	0.185339	1.10262	0.27019	0.854238	0.184155	0.185536	0.99256	0.320924	0.642537	-0.244551	0.185109	-1.32112	0.186461	0.429619
LotjaGi1g1v0043100_LC	FAR1 DNA-binding domain protein	0.493749	0.612112	5.64883	0.108361	0.913709	NA	-0.190478	5.64883	-0.0337199	0.973101	NA	-0.162341	5.64883	-0.0287389	0.977073	NA	4.09263	5.54392	0.738219	0.460381	NA	-1.14186	5.64919	-0.202127	0.839817	NA
LotjaGi1g1v0043200_LC	GDSL esterase/lipase family	35.5608	0.732419	0.473881	1.54558	0.122207	0.504665	0.692656	0.458828	1.50962	0.131141	0.999973	0.608193	0.460324	1.32123	0.186426	0.780482	0.0683155	0.470735	0.145125	0.884612	0.960099	0.312053	0.440493	0.708417	0.478687	0.715725
LotjaGi1g1v0043300	GDSL esterase/lipase	149.258	0.511943	0.279159	1.83388	0.0666722	0.40506	0.233589	0.274149	0.852053	0.394185	0.999973	0.225119	0.27438	0.820463	0.411952	0.925146	0.141339	0.275387	0.513238	0.607785	0.840647	0.744082	0.272564	2.72994	0.00633466	0.0474
LotjaGi1g1v0043400	H+-transporting two-sector ATPase, alpha/beta subunit, central region, related	1.57046	0.178167	3.02585	0.0588816	0.953046	NA	-0.984459	3.03059	-0.324841	0.745302	NA	-2.79458	3.1669	-0.882432	0.377543	NA	0.813129	2.96851	0.273919	0.784147	NA	-2.51438	3.2359	-0.777027	0.437143	NA
LotjaGi1g1v0043500_LC	LINE-1 reverse transcriptase like	0.361474	1.90749	5.62347	0.339201	0.734458	NA	0.7674	5.64883	0.135851	0.891939	NA	-0.16234	5.64883	-0.0287388	0.977073	NA	1.783	5.61863	0.317336	0.750988	NA	-1.15165	5.64919	-0.203861	0.838462	NA
LotjaGi1g1v0043600	Transducin/WD40 repeat-like superfamily protein	67.0317	0.539122	0.457154	1.1793	0.238279	0.640606	0.306986	0.448833	0.683965	0.493997	0.999973	0.710023	0.446219	1.5912	0.111565	0.672254	0.357658	0.449449	0.795769	0.426166	0.727635	-0.214151	0.439001	-0.487815	0.625681	0.815982
LotjaGi1g1v0043700	Cytochrome b561 domain-containing protein	15.0525	-0.826618	0.830551	-0.995264	0.319608	0.711049	-0.301066	0.783013	-0.384496	0.700611	0.999973	0.153708	0.775667	0.198162	0.842919	0.994095	0.259234	0.775449	0.334302	0.738152	0.902745	-0.424461	0.78575	-0.540199	0.58906	0.791843
LotjaGi1g1v0043800	60S ribosomal protein L18a	1178.44	-0.330488	0.161216	-2.04997	0.0403675	0.336713	0.0777986	0.158508	0.490819	0.623554	0.999973	-0.104895	0.158803	-0.660532	0.508912	0.950952	0.607135	0.158122	3.83966	0.000123204	0.00379518	0.261863	0.158175	1.65553	0.0978172	0.291258
LotjaGi1g1v0043900	Ribosomal RNA small subunit methyltransferase B	111.5	-0.611748	0.312535	-1.95737	0.0503035	0.364697	-0.235771	0.297807	-0.791692	0.42854	0.999973	-0.231044	0.298015	-0.775277	0.438176	0.934385	0.486233	0.294313	1.65209	0.0985156	0.351839	0.582627	0.298019	1.955	0.050583	0.194044
LotjaGi1g1v0044000_LC	Replication A 70 kDa DNA-binding subunit	33.1512	-0.890589	0.559445	-1.59192	0.111404	0.48927	-0.559927	0.537013	-1.04267	0.297101	0.999973	-0.805354	0.540414	-1.49025	0.136157	0.722327	-1.12704	0.546655	-2.0617	0.0392367	0.209103	-0.360173	0.548287	-0.656907	0.511241	0.737041
LotjaGi1g1v0044100	4-hydroxyphenylpyruvate dioxygenase	193.643	0.435945	0.28563	1.52626	0.126946	0.510332	0.383986	0.279609	1.3733	0.16966	0.999973	0.517152	0.279189	1.85234	0.0639771	0.541855	1.00803	0.277741	3.6294	0.000284076	0.00719691	1.49183	0.278177	5.36289	8.1901e-08	5.68006e-06
LotjaGi1g1v0044200	Anaphase-promoting complex subunit 5	2076.98	-0.0774114	0.131554	-0.588437	0.556239	0.846607	-0.178462	0.130284	-1.36979	0.170752	0.999973	-0.0209017	0.130177	-0.160563	0.872437	0.994268	0.371553	0.129952	2.85915	0.00424773	0.0510375	0.277574	0.130103	2.13349	0.0328845	0.146822
LotjaGi1g1v0044300_LC	zinc finger B-box protein	318.358	-0.153031	0.318183	-0.480953	0.63055	0.879574	-0.420967	0.315406	-1.33468	0.18198	0.999973	-0.156503	0.314865	-0.497048	0.619155	0.972796	0.0156057	0.314696	0.0495898	0.960449	0.987815	-0.643428	0.315466	-2.03961	0.0413889	0.170162
LotjaGi1g1v0044400	Pleckstrin-like (PH) domain protein	686.841	-0.119983	0.150888	-0.795182	0.426508	0.781324	0.0683733	0.147243	0.464358	0.642392	0.999973	0.256473	0.146957	1.74523	0.0809453	0.595954	-0.0957414	0.147867	-0.647482	0.51732	0.78991	-0.136245	0.148251	-0.919016	0.358087	0.61887
LotjaGi1g1v0044500	NAC domain-containing protein, putative	66.3905	0.727124	0.658459	1.10428	0.269471	0.670414	-0.114057	0.656925	-0.173622	0.862162	0.999973	-0.33271	0.658402	-0.50533	0.613327	0.972569	-0.729195	0.662098	-1.10134	0.270749	0.59198	-1.50066	0.658692	-2.27825	0.0227118	0.114757
LotjaGi1g1v0044600_LC	Resistance protein, putative	0.213552	0.612119	5.64883	0.108362	0.913708	NA	1.64573	5.61953	0.292858	0.76963	NA	-0.162334	5.64883	-0.0287376	0.977074	NA	0.897677	5.64883	0.158914	0.873737	NA	1.67483	5.61791	0.298123	0.765609	NA
LotjaGi1g1v0044700_LC	Disease resistance protein (TIR-NBS-LRR class)	0	NA	NA	NA	NA	NA	NA	NA	NA	NA	NA	NA	NA	NA	NA	NA	NA	NA	NA	NA	NA	NA	NA	NA	NA	NA
LotjaGi1g1v0044800	Disease resistance protein (TIR-NBS-LRR class)	4.26718	-0.257149	1.4808	-0.173656	0.862136	NA	-0.120811	1.4373	-0.0840542	0.933013	NA	-4.29562	1.82963	-2.34781	0.0188841	0.28576	-0.239438	1.44405	-0.16581	0.868306	0.954357	1.74796	1.55322	1.12538	0.260427	0.519192
LotjaGi1g1v0044900_LC	Elongation factor 4	2.03352	3.01975	2.5827	1.16922	0.242314	NA	2.2236	2.5843	0.860425	0.389555	NA	3.12352	2.5219	1.23856	0.21551	0.811916	-0.0638085	2.71263	-0.0235227	0.981233	NA	-2.28304	2.23711	-1.02053	0.307478	0.571083
LotjaGi1g1v0045000_LC	Disease resistance protein (TIR-NBS-LRR class)	64.6001	0.970992	0.383459	2.53219	0.0113352	0.208267	0.310636	0.380156	0.817128	0.413855	0.999973	-0.226813	0.38631	-0.587126	0.557119	0.964781	-0.102091	0.385679	-0.264705	0.791237	0.924733	0.790398	0.374043	2.11312	0.0345906	0.151592
LotjaGi1g1v0045100	Disease resistance protein (TIR-NBS-LRR class)	208.929	0.0237668	0.301316	0.0788765	0.937131	0.980934	-0.14006	0.297305	-0.471098	0.637571	0.999973	-0.489884	0.298757	-1.63974	0.101059	0.643813	-1.0693	0.302296	-3.53727	0.000404288	0.00938375	-0.296325	0.297826	-0.994961	0.319755	0.583168
LotjaGi1g1v0045200_LC	Inositol 1,4,5-trisphosphate receptor type 1	16.263	0.213677	0.603573	0.35402	0.723324	0.91517	0.132013	0.583936	0.226074	0.821144	0.999973	0.2556	0.58246	0.438828	0.660786	0.978141	-1.44988	0.637431	-2.27456	0.0229322	0.151289	0.535274	0.631317	0.84787	0.39651	0.651304
LotjaGi1g1v0045300	Glycosyltransferase	209.227	-0.00962785	0.288836	-0.0333332	0.973409	0.994092	-0.202958	0.28427	-0.713962	0.47525	0.999973	-0.267263	0.284679	-0.938825	0.347821	0.897027	-0.196422	0.284763	-0.689772	0.490338	0.77154	0.360289	0.282597	1.27492	0.202338	0.450886
LotjaGi1g1v0045400_LC	Protoheme IX farnesyltransferase	1.5337	1.0208	2.53513	0.402662	0.687197	NA	0.277538	2.53284	0.109576	0.912746	NA	0.683311	2.50141	0.27317	0.784722	NA	2.40112	2.42881	0.988598	0.32286	NA	-1.95921	2.48314	-0.789005	0.430109	NA
LotjaGi1g1v0045500	Glutathione S-transferase	117.779	-0.248068	0.449593	-0.551762	0.581111	0.859728	-0.0677664	0.441506	-0.153489	0.878013	0.999973	0.679213	0.439179	1.54655	0.121971	0.693961	-0.701671	0.445625	-1.57458	0.115354	0.383693	-1.40829	0.445608	-3.16038	0.00157562	0.0173362
LotjaGi1g1v0045600	Glycosyltransferase	68.312	0.346173	0.455086	0.760676	0.446851	0.792097	-0.535101	0.453742	-1.17931	0.238276	0.999973	-0.625275	0.454573	-1.37552	0.16897	0.768979	-1.49609	0.463985	-3.22442	0.00126226	0.0216973	-2.00692	0.507371	-3.95552	7.63668e-05	0.00166413
LotjaGi1g1v0045700	Aspartyl/glutamyl-tRNA(Asn/Gln) amidotransferase subunit B, putative isoform 2	92.1107	-0.940993	0.375586	-2.5054	0.0122313	0.2145	-0.156894	0.354632	-0.442413	0.658191	0.999973	-0.477299	0.35726	-1.336	0.18155	0.776802	0.52622	0.351588	1.4967	0.134472	0.418486	0.605128	0.356663	1.69664	0.0897646	0.276271
LotjaGi1g1v0045800	Regulatory protein NPR1	31.5157	0.986056	0.39457	2.49906	0.0124522	0.215375	0.0479021	0.395079	0.121247	0.903496	0.999973	0.7873	0.383461	2.05314	0.0400586	0.434525	-0.501419	0.412341	-1.21603	0.223973	0.544102	1.26711	0.39853	3.17946	0.00147548	0.016517
LotjaGi1g1v0045900	Cytidylate kinase	49.3464	-0.168997	0.511267	-0.330546	0.740987	0.921687	-0.723893	0.504916	-1.43369	0.151661	0.999973	-0.0100818	0.498562	-0.0202217	0.983867	0.998233	-0.308068	0.50183	-0.613889	0.539289	0.803475	-0.74495	0.505627	-1.47332	0.140665	0.364504
LotjaGi1g1v0046000_LC	associated molecule with the SH3 domain of STAM 2	861.188	-0.178906	0.197411	-0.906261	0.364798	0.743414	-0.145756	0.195261	-0.746466	0.455386	0.999973	-0.240754	0.195433	-1.2319	0.217987	0.814464	0.0265558	0.195203	0.136042	0.891788	0.962484	-0.198302	0.19545	-1.01459	0.310301	0.573882
LotjaGi1g1v0046100_LC	BTB/POZ domain and ankyrin repeat-containing protein NPR1	4.96567	0.899104	1.82565	0.492484	0.622377	NA	1.46031	1.73878	0.839846	0.400995	NA	1.03445	1.75733	0.588649	0.556097	0.964781	-1.00699	1.9731	-0.510362	0.609798	0.841416	0.190595	1.55436	0.122619	0.902409	0.957813
LotjaGi1g1v0046200_LC	Receptor-like kinase	3.43601	-0.168198	2.68583	-0.0626242	0.950066	NA	-0.724579	2.67051	-0.271326	0.78614	NA	-2.2479	2.73514	-0.821858	0.411158	0.925118	-0.596507	2.67049	-0.223369	0.823248	0.935791	4.78762	2.88687	1.65841	0.0972341	0.289996
LotjaGi1g1v0046300	Transmembrane protein 56	313.423	0.345133	0.221546	1.55784	0.119271	0.501055	0.20783	0.217974	0.95346	0.340357	0.999973	0.341566	0.217711	1.5689	0.116671	0.68359	-0.139673	0.218847	-0.638221	0.52333	0.793421	0.121973	0.219099	0.556701	0.577731	0.784825
LotjaGi1g1v0046400	ATP-dependent RNA helicase, putative	367.289	0.125949	0.176672	0.712898	0.475909	0.808029	0.18214	0.171613	1.06134	0.288536	0.999973	0.208656	0.171637	1.21568	0.224106	0.818327	0.338757	0.171511	1.97514	0.0482526	0.235926	0.144622	0.170548	0.847983	0.396447	0.65129
LotjaGi1g1v0046500	WD-repeat protein, putative	2149.21	0.171748	0.121863	1.40936	0.158729	0.550982	0.155832	0.12065	1.2916	0.196495	0.999973	0.161591	0.120631	1.33955	0.180393	0.776802	-0.103701	0.120871	-0.857949	0.390921	0.701083	0.29773	0.120602	2.46869	0.0135607	0.0808581
LotjaGi1g1v0046600	Oxygen-evolving enhancer protein 2-1, chloroplastic	1244.15	0.11437	0.207384	0.551487	0.5813	0.859728	0.0522687	0.206126	0.253577	0.799823	0.999973	0.208641	0.206032	1.01266	0.311221	0.878924	-0.124834	0.206399	-0.604819	0.545299	0.807001	0.14942	0.206098	0.724995	0.468455	0.708972
LotjaGi1g1v0046700	Reticulon-like protein	1242.58	0.117718	0.159612	0.737526	0.460802	0.799874	-0.00927987	0.158255	-0.0586388	0.95324	0.999973	-0.133487	0.158421	-0.842609	0.399447	0.921208	-0.194999	0.158597	-1.22952	0.218877	0.538554	-0.534523	0.159249	-3.35653	0.000789278	0.0103731
LotjaGi1g1v0046800_LC	N-alpha-acetyltransferase 15, NatA auxiliary subunit	6.72168	0.176889	1.28545	0.137609	0.89055	NA	-1.18144	1.30013	-0.908714	0.363501	0.999973	0.220289	1.25432	0.175624	0.860589	0.994268	0.126652	1.25775	0.100697	0.919791	0.973362	-0.510546	1.27378	-0.400814	0.688557	0.852464
LotjaGi1g1v0046900	Amine oxidase, putative	802.222	-0.00552572	0.234329	-0.0235811	0.981187	0.99529	-0.142814	0.232576	-0.614054	0.53918	0.999973	-0.0370936	0.232379	-0.159626	0.873176	0.994268	0.0526462	0.23238	0.226553	0.820772	0.935433	0.696289	0.232765	2.99139	0.00277713	0.0262048
LotjaGi1g1v0047000	Protein DETOXIFICATION	224.546	-0.657032	0.684113	-0.960415	0.336847	0.722681	0.55344	0.679767	0.81416	0.415553	0.999973	-0.70646	0.681334	-1.03688	0.299793	0.872544	-1.52423	0.683648	-2.22955	0.0257774	0.162732	-3.0049	0.687728	-4.36931	1.2464e-05	0.000377699
LotjaGi1g1v0047100	Protein DETOXIFICATION	30.3838	-0.11593	0.924836	-0.125352	0.900245	0.968883	1.30677	0.904528	1.4447	0.148543	0.999973	-0.449458	0.915386	-0.491003	0.623424	0.973801	-0.917606	0.922529	-0.994664	0.3199	0.641925	-7.89257	1.48095	-5.32941	9.853e-08	6.69666e-06
LotjaGi1g1v0047200	Protein DETOXIFICATION	109.65	-0.660278	0.903968	-0.730422	0.465132	0.8018	0.182831	0.898676	0.203444	0.838788	0.999973	-1.77938	0.904112	-1.96809	0.0490573	0.479186	-1.23801	0.902167	-1.37226	0.169983	0.473618	-5.96333	1.01202	-5.89248	3.80452e-09	3.69396e-07
LotjaGi1g1v0047300	Maternal effect embryo arrest protein	451.197	-0.335463	0.182939	-1.83374	0.0666929	0.40506	0.0407723	0.176887	0.230498	0.817705	0.999973	0.0122689	0.177058	0.0692929	0.944757	0.997686	-0.0613563	0.177554	-0.345565	0.72967	0.89945	0.233473	0.17515	1.33299	0.182535	0.424383
LotjaGi1g1v0047400	Auxin response factor	737.142	-0.195035	0.124075	-1.57191	0.115972	0.49594	-0.0475308	0.120097	-0.395771	0.692274	0.999973	-0.144529	0.120421	-1.2002	0.230061	0.822962	0.187821	0.119846	1.56719	0.117071	0.386784	-0.0189839	0.120458	-0.157597	0.874775	0.944668
LotjaGi1g1v0047500_LC	F-box protein interaction domain protein	5.0116	0.406308	1.33233	0.30496	0.760397	NA	-3.00518	1.53158	-1.96214	0.0497458	NA	0.242035	1.30972	0.184798	0.853387	0.994268	-1.83197	1.40754	-1.30155	0.193072	0.504865	-1.22316	1.38494	-0.883186	0.377136	0.634729
LotjaGi1g1v0047600	Pentatricopeptide repeat (PPR) superfamily protein	116.828	-0.19417	0.234757	-0.827108	0.408176	0.77076	0.183908	0.220273	0.83491	0.403768	0.999973	0.0648656	0.2215	0.292847	0.769639	0.990178	0.277185	0.220524	1.25694	0.208777	0.525509	0.177595	0.219823	0.8079	0.419148	0.670975
LotjaGi1g1v0047700	N-acetyl-D-glucosamine kinase-like protein	756.202	-0.0948592	0.163238	-0.581111	0.561166	0.848718	-0.173944	0.16074	-1.08214	0.279188	0.999973	0.0283313	0.160455	0.176568	0.859848	0.994268	-0.243408	0.161116	-1.51076	0.130849	0.412088	-0.314631	0.161162	-1.95226	0.050907	0.194847
LotjaGi1g1v0047800	ATP-dependent RNA helicase	904.765	-0.299295	0.154054	-1.94279	0.0520418	0.370582	0.077617	0.150567	0.515497	0.606206	0.999973	0.00896472	0.150724	0.0594779	0.952571	0.997686	0.285058	0.150451	1.89469	0.0581338	0.261259	0.152107	0.151025	1.00716	0.313858	0.577309
LotjaGi1g1v0047900_LC	Leucine-rich repeat receptor-like protein kinase family protein	0	NA	NA	NA	NA	NA	NA	NA	NA	NA	NA	NA	NA	NA	NA	NA	NA	NA	NA	NA	NA	NA	NA	NA	NA	NA
LotjaGi1g1v0048000	Non-specific serine/threonine protein kinase	602.213	-0.320489	0.22038	-1.45425	0.145876	0.533477	-0.0349336	0.216686	-0.161217	0.871922	0.999973	-0.0452983	0.216762	-0.208977	0.834466	0.993144	-0.0596907	0.216951	-0.275135	0.783213	0.922287	0.292919	0.215972	1.35628	0.175011	0.414261
LotjaGi1g1v0048100	Chromodomain helicase-DNA-binding protein	1255.29	-0.121029	0.230735	-0.524538	0.599904	0.866598	-0.112537	0.22927	-0.49085	0.623532	0.999973	0.0197721	0.229188	0.0862702	0.931252	0.997686	-0.0261338	0.229305	-0.11397	0.909262	0.969603	0.342486	0.22847	1.49904	0.133863	0.354254
LotjaGi1g1v0048200	Alanine:glyoxylate aminotransferase	2190.1	0.400374	0.182331	2.19587	0.0281014	0.296942	0.251456	0.181716	1.38378	0.166424	0.999973	0.299422	0.181672	1.64815	0.0993227	0.639687	0.0144299	0.181872	0.0793411	0.936761	0.980963	0.232964	0.181819	1.28129	0.200091	0.448062
LotjaGi1g1v0048300_LC	LOB domain family protein	179.032	0.0792783	0.268421	0.29535	0.767726	0.930026	0.131706	0.262045	0.502606	0.615241	0.999973	-0.102589	0.263249	-0.389703	0.696756	0.981936	-0.389448	0.265365	-1.4676	0.142214	0.431473	-0.288995	0.261916	-1.10339	0.269859	0.53017
LotjaGi1g1v0048400	magnesium transporter NIPA (DUF803)	513.829	0.00133492	0.171116	0.00780126	0.993776	0.99844	-0.0418022	0.167987	-0.248842	0.803483	0.999973	-0.0106705	0.167941	-0.0635374	0.949339	0.997686	-0.444302	0.16936	-2.62342	0.00870508	0.0828033	-0.645611	0.170046	-3.7967	0.000146637	0.0027928
LotjaGi1g1v0048500_LC	Retrotransposon protein, putative, Ty3-gypsy subclass	282.093	-0.250718	0.477155	-0.525444	0.599275	0.866598	-0.397456	0.473449	-0.83949	0.401195	0.999973	-0.0747173	0.472701	-0.158065	0.874406	0.994268	-0.0431704	0.472866	-0.091295	0.927258	0.976451	-0.309115	0.468679	-0.659545	0.509546	0.735973
LotjaGi1g1v0048600	Fission 1 protein	1147.3	0.185043	0.141586	1.30694	0.191235	0.590063	-0.163132	0.140276	-1.16294	0.244855	0.999973	-0.0230526	0.140151	-0.164484	0.86935	0.994268	-0.26045	0.140593	-1.85252	0.0639518	0.27477	-0.405297	0.14131	-2.86813	0.00412902	0.0346581
LotjaGi1g1v0048700	Protein PATRONUS 1	365.167	0.238795	0.199528	1.1968	0.231384	0.634767	-0.0111396	0.196212	-0.056773	0.954726	0.999973	-0.0580433	0.196487	-0.295406	0.767684	0.989544	0.355031	0.195497	1.81604	0.0693636	0.288311	-0.423959	0.195528	-2.16828	0.0301374	0.138054
LotjaGi1g1v0048800	Pectin lyase-like superfamily protein, putative	19.4007	-0.550765	0.846723	-0.650467	0.515391	0.828161	-1.1456	0.835429	-1.37127	0.170292	0.999973	0.426016	0.805193	0.529085	0.596746	0.971594	-2.46012	0.909505	-2.70491	0.00683236	0.071001	-2.54031	0.809775	-3.13705	0.00170655	0.0183939
LotjaGi1g1v0048900	GTPase obg	362.93	0.0714362	0.148832	0.479979	0.631242	0.879833	0.198737	0.14291	1.39065	0.164333	0.999973	0.279269	0.142732	1.9566	0.0503942	0.484862	0.277968	0.143094	1.94256	0.0520695	0.245725	0.296024	0.143538	2.06234	0.0391756	0.16452
LotjaGi1g1v0049000	Subtilisin-like serine protease	3.40318	0.869356	1.76445	0.492707	0.622219	NA	1.34648	1.65459	0.813784	0.415769	NA	-0.242556	1.86281	-0.13021	0.8964	0.996103	1.24471	1.67281	0.744082	0.456827	0.750101	1.51461	1.24468	1.21687	0.223654	0.477654
LotjaGi1g1v0049100_LC	RNA-directed DNA polymerase (Reverse transcriptase)	1.08827	-1.10798	3.49535	-0.316987	0.751253	NA	0.250251	3.39628	0.0736838	0.941262	NA	0.595013	3.38859	0.175593	0.860614	NA	-3.42391	3.5569	-0.962612	0.335742	NA	-0.191747	3.69739	-0.0518603	0.95864	NA
LotjaGi1g1v0049200	Regulator of chromosome condensation (RCC1) family with FYVE zinc finger domain-containing protein	400.743	-0.131872	0.162911	-0.809473	0.418243	0.776183	0.121719	0.15682	0.776175	0.437646	0.999973	0.251214	0.156515	1.60505	0.108483	0.663224	0.138576	0.15719	0.881585	0.378001	0.69113	0.283567	0.156738	1.80918	0.0704237	0.239437
LotjaGi1g1v0049300	Homeobox protein, putative	692.383	0.351561	0.18868	1.86327	0.0624247	0.394367	0.350496	0.186143	1.88294	0.0597086	0.908367	0.664286	0.185777	3.57572	0.000349261	0.0156759	0.348669	0.186439	1.87015	0.0614634	0.268998	0.328558	0.185356	1.77258	0.0762986	0.25062
LotjaGi1g1v0049400	Pentatricopeptide repeat-containing protein	147.897	-0.409411	0.321683	-1.27272	0.203119	0.604343	0.148916	0.311256	0.478435	0.63234	0.999973	-0.104439	0.312448	-0.334259	0.738184	0.985933	-0.166942	0.313191	-0.533034	0.59401	0.834283	-0.248096	0.3142	-0.789611	0.429755	0.679857
LotjaGi1g1v0049500_LC	tetratricopeptide repeat (TPR)-containing protein	39.6066	-0.729944	0.530474	-1.37602	0.168815	0.562601	-0.46808	0.508121	-0.921198	0.356947	0.999973	-0.230378	0.505805	-0.455468	0.648773	0.977652	-0.641222	0.512145	-1.25203	0.210558	0.527574	-1.59851	0.510187	-3.13319	0.00172919	0.0185623
LotjaGi1g1v0049600	DUF4228 domain protein	248.404	1.34106	0.37774	3.55022	0.000384905	0.040068	0.693497	0.376614	1.8414	0.0655632	0.922853	0.787889	0.376496	2.09269	0.0363769	0.413837	0.249473	0.37804	0.659912	0.50931	0.783791	-0.190103	0.377519	-0.50356	0.614571	0.808951
LotjaGi1g1v0049700	Aquaporin	0.651301	0.612075	5.64883	0.108354	0.913715	NA	-0.190514	5.64883	-0.0337263	0.973095	NA	-0.162378	5.64883	-0.0287454	0.977068	NA	-0.0638927	5.64883	-0.0113108	0.990975	NA	0.601122	5.45377	0.110221	0.912234	NA
LotjaGi1g1v0049800	MLP-like protein	100.52	0.0842531	0.478908	0.175927	0.860351	0.958219	0.0367451	0.470874	0.0780359	0.937799	0.999973	0.548177	0.468622	1.16976	0.242096	0.83398	-1.28117	0.484476	-2.64444	0.0081826	0.0795913	-1.17053	0.463661	-2.52453	0.0115854	0.0725421
LotjaGi1g1v0049900_LC	Transposon protein, putative, Pong sub-class	0.697965	1.19898	3.89213	0.308051	0.758043	NA	-0.1356	3.93233	-0.0344833	0.972492	NA	-0.984538	3.9743	-0.247726	0.804346	NA	-1.84743	3.9743	-0.464844	0.642043	NA	-2.5364	3.88311	-0.653187	0.513636	NA
LotjaGi1g1v0050000_LC	Glutathione S-transferase T3	0.589501	0.612081	5.64883	0.108355	0.913714	NA	-0.190508	5.64883	-0.0337253	0.973096	NA	1.55753	5.62803	0.276744	0.781976	NA	0.893176	5.64883	0.158117	0.874365	NA	4.15376	5.5418	0.749533	0.453536	NA
LotjaGi1g1v0050100	LATERAL ROOT PRIMORDIUM 1 family protein	291.697	0.11436	0.21263	0.537834	0.590692	0.863781	-0.229466	0.209102	-1.09739	0.272471	0.999973	0.0376358	0.208407	0.180588	0.856691	0.994268	-0.43655	0.210358	-2.07527	0.0379613	0.205079	0.0788427	0.209428	0.376466	0.70657	0.86315
LotjaGi1g1v0050200	Tapetum determinant 1	0	NA	NA	NA	NA	NA	NA	NA	NA	NA	NA	NA	NA	NA	NA	NA	NA	NA	NA	NA	NA	NA	NA	NA	NA	NA
LotjaGi1g1v0050300	Hyp O-arabinosyltransferase homolog	341.407	-0.0148998	0.19052	-0.0782063	0.937664	0.981087	-0.227844	0.187081	-1.21789	0.223267	0.999973	0.0887451	0.185956	0.477237	0.633193	0.976385	-0.243767	0.187207	-1.30212	0.192874	0.504685	-0.33924	0.189532	-1.78989	0.0734718	0.245585
LotjaGi1g1v0050400	Telomerase activating protein Est1	793.553	-0.0623918	0.153992	-0.405164	0.685357	0.89899	-0.101902	0.151405	-0.67304	0.500922	0.999973	0.0391674	0.151221	0.259008	0.795629	0.992584	-0.165336	0.151766	-1.08941	0.275972	0.597986	-0.0571474	0.151631	-0.376885	0.706259	0.862936
LotjaGi1g1v0050500	Protein transport protein GOT1	426.252	0.0655626	0.186596	0.351361	0.725318	0.915889	0.105791	0.182515	0.579631	0.562164	0.999973	0.119216	0.18257	0.652992	0.513762	0.952904	0.1775	0.18266	0.971753	0.331174	0.65101	-0.20805	0.182941	-1.13726	0.255431	0.513818
LotjaGi1g1v0050600	Rho GTPase-activating protein	774.081	-0.282158	0.140474	-2.00861	0.0445784	0.350328	-0.115071	0.137039	-0.839694	0.40108	0.999973	-0.213682	0.137231	-1.5571	0.119448	0.687663	-0.113034	0.137213	-0.823787	0.410061	0.715599	0.17514	0.13746	1.27412	0.202622	0.451393
LotjaGi1g1v0050700_LC	cytochrome P450, family 735, subfamily A, polypeptide 2	1605.81	1.83577	0.670773	2.7368	0.00620395	0.164857	-0.276324	0.670993	-0.411813	0.680476	0.999973	0.177045	0.670879	0.263899	0.791858	0.992584	0.435161	0.670837	0.648684	0.516543	0.789306	-1.02982	0.671219	-1.53425	0.124967	0.340294
LotjaGi1g1v0050800	Aquaporin	2.17601	-4.70825	2.63153	-1.78917	0.0735881	NA	-2.92896	2.49668	-1.17314	0.240739	NA	-1.72669	2.40878	-0.716834	0.473477	0.944334	-2.64976	2.46727	-1.07397	0.282838	NA	-0.412441	2.49568	-0.165262	0.868738	0.942015
LotjaGi1g1v0050900	Vesicle-associated membrane protein	1372.09	0.272825	0.163165	1.67209	0.0945074	0.461428	0.0228739	0.162072	0.141134	0.887764	0.999973	0.108663	0.162031	0.67063	0.502456	0.949812	-0.152905	0.162387	-0.941612	0.346391	0.66548	-0.368009	0.16237	-2.26648	0.0234218	0.117025
LotjaGi1g1v0051000_LC	RNA-directed DNA polymerase (Reverse transcriptase); Ribonuclease H	0.214172	0.612123	5.64883	0.108363	0.913708	NA	1.75271	5.61288	0.312266	0.754839	NA	2.25565	5.58838	0.403632	0.686483	NA	-0.0638443	5.64883	-0.0113022	0.990982	NA	-0.191746	5.64919	-0.0339422	0.972923	NA
LotjaGi1g1v0051100	Crt	39.6774	-0.400635	0.782043	-0.512293	0.608446	0.869619	-0.141972	0.762125	-0.186284	0.852222	0.999973	0.603339	0.756621	0.797413	0.425211	0.930968	0.434512	0.758328	0.572987	0.566653	0.818042	-0.95915	0.75137	-1.27653	0.201767	0.450155
LotjaGi1g1v0051200	Peptidyl-prolyl cis-trans isomerase	231.288	-0.246509	0.209159	-1.17857	0.238568	0.640822	-0.204669	0.202659	-1.00991	0.312537	0.999973	-0.434737	0.203962	-2.13146	0.033051	0.39131	-0.0391823	0.202482	-0.19351	0.84656	0.946093	0.186737	0.204652	0.912459	0.361527	0.621903
LotjaGi1g1v0051300	Calcium-dependent protein kinase, putative	558.168	0.207958	0.269377	0.771998	0.440116	0.788184	-0.06487	0.267727	-0.242299	0.808548	0.999973	0.189386	0.267426	0.70818	0.478834	0.945819	0.111523	0.267653	0.416669	0.67692	0.876754	-0.52821	0.268671	-1.96601	0.0492973	0.190736
LotjaGi1g1v0051400	RNA binding protein	1086.49	0.0333567	0.206005	0.161922	0.871367	0.960743	-0.0565192	0.204353	-0.276576	0.782105	0.999973	0.00485667	0.20435	0.0237664	0.981039	0.998233	-0.267119	0.204526	-1.30604	0.191538	0.503283	0.216478	0.204724	1.05741	0.290323	0.55254
LotjaGi1g1v0051500_LC	Retrovirus-related Pol polyprotein from transposon TNT 1-94	2.97652	-0.938649	1.88142	-0.498906	0.617846	NA	-0.866982	1.8228	-0.475633	0.634336	NA	-1.4557	1.85404	-0.785152	0.432365	0.932937	0.23634	1.79438	0.131711	0.895213	0.963601	-1.03719	2.13344	-0.486159	0.626855	0.816717
LotjaGi1g1v0051600	RPM1-interacting protein 4 (RIN4) family protein	137.422	0.52699	0.406737	1.29565	0.195095	0.594666	-0.094592	0.404335	-0.233944	0.815028	0.999973	0.0930488	0.403694	0.230493	0.817708	0.992584	-0.298803	0.405972	-0.736019	0.461719	0.75285	-1.55534	0.404685	-3.84333	0.000121375	0.00239013
LotjaGi1g1v0051700	Dihydropyrimidinase	1014.62	0.364906	0.220223	1.65699	0.0975221	0.466969	0.220698	0.218772	1.00881	0.313068	0.999973	0.393335	0.21858	1.7995	0.0719397	0.567356	-0.115774	0.219403	-0.527675	0.597725	0.835936	0.509851	0.218803	2.33019	0.0197963	0.104508
LotjaGi1g1v0051800	Dihydropyrimidinase	636.348	0.328406	0.191152	1.71803	0.0857908	0.448153	-0.000222143	0.189428	-0.00117271	0.999064	0.999973	0.216698	0.189128	1.14577	0.251889	0.839159	-0.319733	0.190339	-1.67981	0.0929938	0.339309	-0.0998111	0.190062	-0.525151	0.599479	0.798499
LotjaGi1g1v0051900	Protein AATF	442.69	-0.223085	0.199806	-1.11651	0.264205	0.664111	0.029039	0.194755	0.149105	0.881471	0.999973	0.0644231	0.194756	0.330789	0.740804	0.986897	0.464053	0.194059	2.3913	0.0167887	0.125346	0.110899	0.19487	0.569091	0.569295	0.778656
LotjaGi1g1v0052000	Ribosomal biogenesis protein LAS1	173.935	-0.0976586	0.249145	-0.391975	0.695076	0.902632	-0.0301286	0.241163	-0.124931	0.900578	0.999973	-0.220766	0.242461	-0.910524	0.362546	0.903063	0.603053	0.238857	2.52475	0.0115781	0.0984765	0.224862	0.240654	0.934377	0.35011	0.612248
LotjaGi1g1v0052100	Heat shock transcription factor	187.319	-0.590708	0.454784	-1.29888	0.193987	0.592988	-0.24114	0.447871	-0.538413	0.590292	0.999973	-0.162299	0.44775	-0.362477	0.716995	0.984503	0.413101	0.446604	0.924982	0.354976	0.67234	-0.577072	0.447363	-1.28994	0.197071	0.444359
LotjaGi1g1v0052200_LC	tRNA-2-methylthio-N(6)-dimethylallyladenosine synthase	26.7535	-0.663617	0.631583	-1.05072	0.293387	0.68928	-0.602464	0.61282	-0.9831	0.325558	0.999973	0.144135	0.602826	0.2391	0.811028	0.992584	-0.743574	0.614383	-1.21028	0.226173	0.546163	-0.862462	0.611006	-1.41155	0.158084	0.390477
LotjaGi1g1v0052300	F-box protein	925.461	0.26976	0.250226	1.07807	0.281005	0.679123	0.224133	0.248764	0.900986	0.367596	0.999973	-0.050553	0.248987	-0.203034	0.839108	0.99346	0.197888	0.24891	0.795015	0.426605	0.727919	0.579718	0.248637	2.33158	0.0197228	0.104236
LotjaGi1g1v0052400	Retrotransposon protein, putative, Ty3-gypsy subclass	630.048	-0.0922619	0.200244	-0.460747	0.64498	0.88453	0.00904753	0.197333	0.0458491	0.96343	0.999973	0.125797	0.197208	0.637889	0.523546	0.955158	-0.0109452	0.197578	-0.0553969	0.955822	0.986227	-0.268738	0.198344	-1.35491	0.175446	0.414903
LotjaGi1g1v0052500	Proteasome-associated ECM29-like protein	1244.89	-0.0756787	0.13516	-0.559921	0.575533	0.856363	-0.257158	0.133434	-1.92723	0.0539506	0.883715	-0.174712	0.133365	-1.31003	0.190187	0.784773	-0.00155639	0.133256	-0.0116797	0.990681	0.997301	0.218657	0.133263	1.64079	0.100841	0.296896
LotjaGi1g1v0052600	Blue copper protein	1443.1	0.225799	0.197513	1.14321	0.252952	0.65414	-0.285021	0.196938	-1.44726	0.147823	0.999973	-0.373539	0.197036	-1.89579	0.0579874	0.517348	-0.76775	0.19751	-3.88714	0.000101433	0.00329014	-0.414791	0.197383	-2.10145	0.0356014	0.154485
LotjaGi1g1v0052700	Cyclin	490.67	-0.381523	0.251297	-1.51822	0.12896	0.512643	0.184606	0.246076	0.750198	0.453135	0.999973	-0.266442	0.247089	-1.07832	0.280889	0.861056	0.630108	0.245571	2.56589	0.0102912	0.0917374	0.367231	0.244873	1.49968	0.133697	0.354044
LotjaGi1g1v0052800	Stomatal closure-related actin-binding protein 1	530.154	0.0855633	0.237983	0.359536	0.719194	0.91307	-0.115969	0.235922	-0.491555	0.623034	0.999973	-0.164668	0.236066	-0.697549	0.485459	0.946501	-0.0154377	0.235965	-0.0654236	0.947837	0.984171	0.421978	0.237134	1.77949	0.0751595	0.248413
LotjaGi1g1v0052900	Late embryogenesis abundant protein Lea14	1503.63	-0.200137	0.13133	-1.52392	0.127528	0.510335	0.182139	0.12865	1.41577	0.156842	0.999973	0.250114	0.128614	1.94468	0.0518129	0.491926	0.587348	0.128369	4.57546	4.75184e-06	0.000264562	0.00985553	0.128307	0.0768121	0.938773	0.97373
LotjaGi1g1v0053000	Nuclear control of ATPase protein 2	278.372	-0.117522	0.183982	-0.638768	0.522974	0.830938	-0.0377083	0.177355	-0.212615	0.831628	0.999973	0.0812577	0.176979	0.459137	0.646136	0.977369	0.234561	0.176724	1.32727	0.184419	0.493445	0.272862	0.176709	1.54413	0.122557	0.336183
LotjaGi1g1v0053100	Ankyrin repeat-containing protein family	11.426	-0.834649	1.33172	-0.626744	0.530827	NA	-3.84217	1.39342	-2.75736	0.00582702	0.323327	-0.351199	1.31811	-0.266441	0.7899	0.992584	-5.11977	1.51723	-3.37442	0.000739716	0.0145793	-1.12137	1.51222	-0.741535	0.458369	0.701878
LotjaGi1g1v0053200	Nuclear transcription factor Y subunit C5	47.4408	0.391528	0.52596	0.744406	0.456631	0.798237	-0.63179	0.525157	-1.20305	0.228957	0.999973	-0.208786	0.522981	-0.399224	0.689728	0.98056	-0.35003	0.526045	-0.665399	0.505795	0.782126	-0.20342	0.528136	-0.385165	0.700115	0.859914
LotjaGi1g1v0053300	Ubiquitin-associated domain-containing family protein	480.694	0.145653	0.178152	0.817577	0.413599	0.772542	-0.24035	0.175349	-1.37069	0.170471	0.999973	-0.178498	0.175079	-1.01953	0.307952	0.877643	0.242857	0.174096	1.39496	0.163028	0.463118	0.587482	0.17414	3.37361	0.000741882	0.00988124
LotjaGi1g1v0053400	Tyrosine-specific transport protein, putative	77.2123	0.277572	0.415679	0.667757	0.504289	0.821194	0.390051	0.406397	0.959778	0.337167	0.999973	0.154602	0.408032	0.378897	0.704765	0.982855	-1.25611	0.424554	-2.95865	0.00308989	0.040784	-0.618208	0.408604	-1.51298	0.130286	0.348542
LotjaGi1g1v0053500	RING/U-box superfamily protein	715.304	0.281223	0.180472	1.55826	0.119171	0.500861	0.0564851	0.178626	0.31622	0.751835	0.999973	0.207113	0.178447	1.16064	0.245789	0.836616	0.0571502	0.178866	0.319513	0.749337	0.906635	0.18439	0.179372	1.02798	0.303961	0.567324
LotjaGi1g1v0053600_LC	DUF223 domain protein	0	NA	NA	NA	NA	NA	NA	NA	NA	NA	NA	NA	NA	NA	NA	NA	NA	NA	NA	NA	NA	NA	NA	NA	NA	NA
LotjaGi1g1v0053700_LC	Replication factor-A carboxy-terminal domain protein	0	NA	NA	NA	NA	NA	NA	NA	NA	NA	NA	NA	NA	NA	NA	NA	NA	NA	NA	NA	NA	NA	NA	NA	NA	NA
LotjaGi1g1v0053800_LC	DNA-directed RNA polymerase subunit beta'	0	NA	NA	NA	NA	NA	NA	NA	NA	NA	NA	NA	NA	NA	NA	NA	NA	NA	NA	NA	NA	NA	NA	NA	NA	NA
LotjaGi1g1v0053900	Pentatricopeptide repeat-containing protein	78.531	-0.664899	0.325424	-2.04318	0.0410348	0.337842	0.0316381	0.300135	0.105413	0.916048	0.999973	-0.0435964	0.301213	-0.144736	0.884919	0.994787	0.714537	0.295672	2.41666	0.0156638	0.119952	0.0209954	0.295136	0.0711381	0.943288	0.975269
LotjaGi1g1v0054000	Disease resistance protein	180.172	0.787057	0.2825	2.78604	0.00533563	0.154951	0.154626	0.280596	0.551062	0.581591	0.999973	-0.90149	0.28655	-3.14602	0.0016551	0.0541562	-0.731162	0.285671	-2.55946	0.0104835	0.092705	-0.331747	0.281486	-1.17855	0.238576	0.494445
LotjaGi1g1v0054100	MYB-related transcription factor	0.637336	0.612072	5.64883	0.108354	0.913715	NA	3.52369	5.55065	0.634825	0.525542	NA	-0.16238	5.64883	-0.0287459	0.977067	NA	-0.0638956	5.64883	-0.0113113	0.990975	NA	3.67238	5.54841	0.66188	0.508048	NA
LotjaGi1g1v0054200	Urease accessory protein UreF	114.525	0.265892	0.307784	0.863891	0.387648	0.758223	-0.101416	0.300866	-0.337081	0.736056	0.999973	-0.108295	0.300656	-0.360195	0.718701	0.984503	-0.0626729	0.300883	-0.208296	0.834998	0.941494	-0.305201	0.300732	-1.01486	0.310173	0.573767
LotjaGi1g1v0054300	Pentatricopeptide repeat-containing protein family	70.5018	-0.471492	0.434238	-1.08579	0.277572	0.676303	-0.281942	0.42234	-0.667571	0.504408	0.999973	-0.0322316	0.421044	-0.0765516	0.93898	0.997686	-0.0480391	0.421603	-0.113944	0.909282	0.969603	0.483593	0.425132	1.13751	0.255325	0.513721
LotjaGi1g1v0054400	Aspartate--tRNA(Asp/Asn) ligase	32.2359	0.972294	0.648104	1.50021	0.133559	0.520631	-0.256692	0.651657	-0.393907	0.69365	0.999973	1.55121	0.631684	2.45568	0.0140619	0.244164	-0.469807	0.658975	-0.712936	0.475885	0.76228	1.11874	0.627775	1.78207	0.0747376	0.247889
LotjaGi1g1v0054500	Kinase family protein	1005.94	-0.0774861	0.175189	-0.442301	0.658271	0.887787	-0.0359646	0.173191	-0.207658	0.835496	0.999973	0.15234	0.172989	0.880633	0.378516	0.910607	-0.0895225	0.173593	-0.515702	0.606062	0.839949	0.241078	0.173416	1.39017	0.164478	0.399734
LotjaGi1g1v0054600_LC	Kinase family protein	307.763	0.0113908	0.226615	0.050265	0.959911	0.988212	-0.0536147	0.222006	-0.241501	0.809167	0.999973	0.211917	0.221269	0.957732	0.338198	0.891737	0.173004	0.221673	0.780446	0.435129	0.73433	0.270453	0.220773	1.22502	0.220566	0.473559
LotjaGi1g1v0054700	Non-specific serine/threonine protein kinase	870.507	0.112762	0.190186	0.592904	0.553246	0.845587	-0.0919111	0.188563	-0.487429	0.625954	0.999973	0.149899	0.188295	0.796084	0.425983	0.930968	0.0576694	0.188555	0.30585	0.759719	0.910809	0.417413	0.189364	2.20429	0.0275037	0.130149
LotjaGi1g1v0054800	Disease resistance protein	243.798	0.217533	0.328625	0.661948	0.508005	0.824133	-0.24839	0.325833	-0.762322	0.445868	0.999973	-0.452915	0.326328	-1.38791	0.165163	0.76455	-0.177487	0.325567	-0.545162	0.585642	0.829089	-0.00381291	0.323987	-0.0117687	0.99061	0.995164
LotjaGi1g1v0054900_LC	2,3-bisphosphoglycerate-dependent phosphoglycerate mutase	1.55852	4.28032	3.77506	1.13384	0.256861	NA	0.771286	3.9082	0.197351	0.843553	NA	-0.162358	3.9082	-0.0415429	0.966863	NA	2.37585	3.81866	0.622167	0.533832	NA	0.0660483	3.5947	0.0183738	0.985341	NA
LotjaGi1g1v0055000	Oligoribonuclease	532.21	0.0262407	0.243774	0.107644	0.914278	0.972986	0.0735863	0.241244	0.305029	0.760344	0.999973	0.00856011	0.241397	0.0354607	0.971712	0.997961	-0.142711	0.241807	-0.590187	0.555065	0.811777	-0.653466	0.242848	-2.69084	0.00712714	0.0513759
LotjaGi1g1v0055100	Calmodulin-related protein	14597	0.220702	0.180998	1.21937	0.222705	0.626689	0.109301	0.180887	0.604253	0.545676	0.999973	0.140605	0.180885	0.777316	0.436972	0.934385	-0.0030669	0.180907	-0.0169529	0.986474	0.996738	0.0268411	0.180915	0.148363	0.882056	0.948741
LotjaGi1g1v0055200	SNF1-related protein kinase regulatory subunit beta-1	1347	-0.106149	0.149452	-0.710254	0.477547	0.809358	-0.263216	0.14787	-1.78004	0.075069	0.952312	-0.023671	0.147639	-0.160331	0.872621	0.994268	0.159714	0.147541	1.0825	0.27903	0.601538	-0.0324717	0.147792	-0.219712	0.826095	0.923408
LotjaGi1g1v0055300_LC	Chaperone DnaJ-domain superfamily protein	3.33684	-0.310419	1.60116	-0.193871	0.846277	NA	0.602925	1.51749	0.397319	0.691133	NA	-0.978531	1.58448	-0.617573	0.536857	0.959369	0.682757	1.51854	0.449615	0.652988	0.863313	2.26066	1.94162	1.16432	0.244296	0.501623
LotjaGi1g1v0055400	BZIP transcription factor	181.278	0.189109	0.204963	0.92265	0.35619	0.738011	-0.238843	0.200993	-1.18831	0.23471	0.999973	-0.14214	0.200616	-0.708518	0.478624	0.945819	-0.226056	0.201716	-1.12067	0.262429	0.584278	0.0989691	0.204379	0.484242	0.628214	0.817682
LotjaGi1g1v0055500	RNA binding protein	2437.49	0.190778	0.149307	1.27775	0.201337	0.602499	0.0766406	0.14845	0.516271	0.605665	0.999973	0.0313199	0.148499	0.210909	0.832958	0.992584	0.242516	0.148427	1.63391	0.102278	0.359915	0.310329	0.148372	2.09156	0.0364775	0.156869
LotjaGi1g1v0055600	La-related protein	578.303	-0.0619324	0.174936	-0.354028	0.723318	0.91517	-0.240448	0.172114	-1.39703	0.162405	0.999973	-0.0490956	0.17175	-0.285856	0.774989	0.991062	-0.114657	0.172112	-0.666177	0.505298	0.781831	-0.0214058	0.171383	-0.124901	0.900602	0.956963
LotjaGi1g1v0055700	Early nodulin-like protein	0.0442541	-0.349481	5.64883	-0.0618679	0.950668	NA	-1.15207	5.64883	-0.203949	0.838394	NA	-1.12393	5.64883	-0.198968	0.842288	NA	-1.02545	5.64883	-0.181533	0.855949	NA	-0.191746	5.64919	-0.0339422	0.972923	NA
LotjaGi1g1v0055800	(R)-specific enoyl-CoA hydratase	63.7059	-1.31135	0.420288	-3.12013	0.0018077	0.0932189	-0.180554	0.386948	-0.466611	0.640778	0.999973	0.0673775	0.385375	0.174836	0.861208	0.994268	0.228048	0.384892	0.5925	0.553516	0.810905	0.173586	0.397935	0.436217	0.662679	0.838857
LotjaGi1g1v0055900	Adenylate kinase	348.193	-0.0669767	0.259562	-0.258037	0.796378	0.938755	-0.0847344	0.255846	-0.331193	0.740498	0.999973	0.103908	0.255555	0.406597	0.684304	0.98056	-0.0540884	0.256065	-0.211229	0.832709	0.940386	-0.402218	0.257642	-1.56115	0.118488	0.329083
LotjaGi1g1v0056000	Argonaute	2274.96	-0.0934254	0.154829	-0.603411	0.546235	0.841759	-0.0669177	0.153693	-0.435398	0.663273	0.999973	-0.203157	0.153813	-1.32081	0.186566	0.780725	0.383035	0.153501	2.49534	0.0125838	0.104283	0.269375	0.153433	1.75565	0.0791475	0.256042
LotjaGi1g1v0056100	Leucine-rich repeat receptor-like protein kinase family	0	NA	NA	NA	NA	NA	NA	NA	NA	NA	NA	NA	NA	NA	NA	NA	NA	NA	NA	NA	NA	NA	NA	NA	NA	NA
LotjaGi1g1v0056200	Leucine-rich repeat receptor-like protein kinase family	2990.25	0.429007	0.125278	3.42444	0.000616066	0.0527073	0.14999	0.124662	1.20318	0.228907	0.999973	0.0876241	0.124717	0.702584	0.482315	0.946043	0.0262844	0.12481	0.210596	0.833203	0.940487	-0.271187	0.124801	-2.17295	0.0297842	0.137042
LotjaGi1g1v0056300	AP-1 complex subunit sigma-1	1.18294	-1.43743	3.97742	-0.361397	0.717803	NA	-1.49111	3.94194	-0.378269	0.705231	NA	-1.14866	3.92881	-0.292367	0.770006	NA	-0.925327	3.9238	-0.235824	0.813569	NA	-0.191747	4.18934	-0.0457703	0.963493	NA
LotjaGi1g1v0056400	Protein ETHYLENE INSENSITIVE 3	2706.73	0.293837	0.175267	1.67651	0.0936379	0.459215	0.316931	0.174625	1.81492	0.0695361	0.938889	0.211419	0.174639	1.21061	0.226045	0.818941	0.0667525	0.174792	0.381897	0.702538	0.886973	0.457098	0.174654	2.61716	0.00886652	0.0599935
LotjaGi1g1v0056500_LC	Aspartate--tRNA(Asp/Asn) ligase	0	NA	NA	NA	NA	NA	NA	NA	NA	NA	NA	NA	NA	NA	NA	NA	NA	NA	NA	NA	NA	NA	NA	NA	NA	NA
LotjaGi1g1v0056600	Receptor protein kinase, putative	79.3536	0.0679008	0.340951	0.199151	0.842145	0.953082	0.0286795	0.330738	0.0867135	0.930899	0.999973	-0.169143	0.33275	-0.50832	0.611229	0.972569	0.373526	0.32922	1.13458	0.256552	0.579285	0.905795	0.334087	2.71126	0.00670287	0.0492427
LotjaGi1g1v0056700	Thaumatin-like protein	0.0813805	0.612162	5.64883	0.10837	0.913702	NA	-0.190427	5.64883	-0.0337109	0.973108	NA	0.796215	5.64883	0.140952	0.887908	NA	-0.0638054	5.64883	-0.0112953	0.990988	NA	0.773312	5.64919	0.136889	0.891118	NA
LotjaGi1g1v0056800	Late embryogenesis abundant (LEA) hydroxyproline-rich glycoprotein family	140.904	0.847485	0.458476	1.84848	0.0645326	0.400736	-0.193714	0.458202	-0.422769	0.672464	0.999973	0.267232	0.456827	0.584973	0.558566	0.964865	-0.575883	0.460466	-1.25065	0.211061	0.528007	0.360641	0.461998	0.780613	0.43503	0.684017
LotjaGi1g1v0056900	bZIP transcription factor (DUF630 and DUF632)	156.952	-0.511443	0.287526	-1.77877	0.0752775	0.425216	0.0113458	0.273848	0.0414312	0.966952	0.999973	-0.000913465	0.274106	-0.00333252	0.997341	0.999737	0.287331	0.273057	1.05227	0.292674	0.615332	0.603996	0.268548	2.24912	0.0245049	0.120488
LotjaGi1g1v0057000	Glycosyl hydrolase	610.994	-0.129727	0.235455	-0.550962	0.58166	0.860033	-0.20923	0.233176	-0.897305	0.369556	0.999973	0.0409633	0.232866	0.175909	0.860365	0.994268	-0.160498	0.233298	-0.687951	0.491484	0.772419	-0.526726	0.233841	-2.2525	0.0242907	0.119757
LotjaGi1g1v0057100	Geranylgeranyl reductase	133.406	-0.110615	0.352604	-0.313709	0.753742	0.925265	0.00464888	0.343727	0.0135249	0.989209	0.999973	0.25258	0.342675	0.737083	0.461072	0.941885	0.580446	0.341683	1.69878	0.0893601	0.33183	0.573459	0.341494	1.67926	0.0931009	0.282282
LotjaGi1g1v0057200	Alcohol dehydrogenase, putative	765.126	0.2336	0.212178	1.10096	0.270913	0.671704	-0.0128524	0.210638	-0.0610167	0.951346	0.999973	-0.141572	0.210856	-0.671414	0.501957	0.949812	-0.309434	0.211013	-1.46642	0.142534	0.432067	-0.804247	0.211016	-3.81131	0.000138235	0.00266169
LotjaGi1g1v0057300_LC	Aldehyde oxidase	5.90659	0.915781	1.48355	0.617292	0.537042	NA	0.789275	1.45415	0.542774	0.587285	NA	0.600283	1.46001	0.411151	0.680962	0.98056	0.127822	1.47912	0.0864181	0.931134	0.9782	0.612325	1.40818	0.434834	0.663683	0.839324
LotjaGi1g1v0057400	NBS-LRR type disease resistance protein	371.936	0.116247	0.18771	0.619288	0.535727	0.837599	0.0305185	0.183949	0.165907	0.86823	0.999973	-0.455239	0.185693	-2.45157	0.0142236	0.24536	-0.523218	0.186402	-2.80693	0.00500165	0.0572998	0.0458136	0.183328	0.2499	0.802665	0.913074
LotjaGi1g1v0057500_LC	Transposon protein, putative, CACTA, En/Spm sub-class	14.796	-0.355844	0.794214	-0.448046	0.65412	0.886789	-0.786455	0.779087	-1.00946	0.312755	0.999973	-0.428309	0.77238	-0.554531	0.579215	0.970171	-0.491088	0.775377	-0.633354	0.526503	0.795929	-0.0863678	0.784334	-0.110116	0.912317	0.961849
LotjaGi1g1v0057600	F-box/WD-40 repeat-containing protein family	329.047	0.198349	0.205473	0.965329	0.33438	0.720549	0.157233	0.201039	0.782101	0.434155	0.999973	0.352384	0.20055	1.75709	0.0789024	0.588059	0.0682434	0.201781	0.338206	0.735208	0.901356	0.376918	0.200535	1.87956	0.0601677	0.217134
LotjaGi1g1v0057700	DNA-directed RNA polymerase II family protein	3875.49	0.0645401	0.151519	0.425955	0.670141	0.892918	0.0915929	0.150914	0.606919	0.543904	0.999973	0.215954	0.150886	1.43125	0.15236	0.751377	0.0502753	0.150975	0.333005	0.73913	0.902959	-0.113153	0.151112	-0.748803	0.453976	0.698524
LotjaGi1g1v0057800	Hyccin protein	65.9159	0.616046	0.366959	1.67878	0.0931942	0.458942	0.184238	0.360261	0.511401	0.60907	0.999973	0.594588	0.35683	1.66631	0.0956521	0.632241	0.441585	0.358958	1.23019	0.218627	0.538339	0.271655	0.353005	0.769551	0.441566	0.689238
LotjaGi1g1v0057900_LC	Protein FAR1-RELATED SEQUENCE 3	418.552	0.302713	0.196815	1.53806	0.124035	0.506983	0.182396	0.193856	0.940883	0.346765	0.999973	-0.102527	0.194717	-0.526542	0.598512	0.971594	-0.237443	0.195272	-1.21596	0.224002	0.544102	-0.0647509	0.194812	-0.332376	0.739605	0.880479
LotjaGi1g1v0058000	Steroid 5-alpha reductase	1200.79	0.0496884	0.250723	0.19818	0.842904	0.953082	0.107505	0.249469	0.430935	0.666516	0.999973	0.0494359	0.249528	0.198118	0.842953	0.994095	0.110081	0.249666	0.440912	0.659276	0.866945	-0.128791	0.249291	-0.516627	0.605417	0.803014
LotjaGi1g1v0058100	T-complex protein 1 subunit eta	2669.72	-0.263008	0.155446	-1.69196	0.0906534	0.455928	-0.0860115	0.154301	-0.557427	0.577236	0.999973	-0.168604	0.154369	-1.09222	0.274738	0.856999	0.460153	0.1541	2.98607	0.00282584	0.038433	0.317056	0.154233	2.05569	0.0398123	0.166144
LotjaGi1g1v0058200	2-oxoglutarate (2OG) and Fe(II)-dependent oxygenase superfamily protein, putative	267.513	0.0915112	0.232768	0.393144	0.694213	0.902587	-0.110662	0.229284	-0.482642	0.62935	0.999973	0.10964	0.228757	0.479285	0.631736	0.976229	-1.06913	0.23415	-4.56599	4.97143e-06	0.000275287	-0.30872	0.234724	-1.31525	0.188427	0.432113
LotjaGi1g1v0058300	3-hydroxy-3-methylglutaryl coenzyme A reductase	5246.58	0.21128	0.150998	1.39922	0.161747	0.554313	-0.023493	0.150676	-0.155918	0.876098	0.999973	-0.0338343	0.150688	-0.224533	0.822343	0.992584	-0.315856	0.150801	-2.09452	0.0362141	0.199192	-0.112942	0.150771	-0.749095	0.4538	0.698462
LotjaGi1g1v0058400	KRR1 small subunit processome component	523.479	-0.469711	0.276669	-1.69774	0.0895567	0.454141	0.00358204	0.272915	0.0131251	0.989528	0.999973	-0.221354	0.273298	-0.809937	0.417977	0.928932	0.00918494	0.273082	0.0336343	0.973169	0.992153	0.608589	0.273675	2.22376	0.0261644	0.125864
LotjaGi1g1v0058500	RNA-directed DNA polymerase (reverse transcriptase)-related family protein	325.816	-0.669177	0.228293	-2.93122	0.00337636	0.129536	-0.172737	0.221005	-0.7816	0.43445	0.999973	-0.284745	0.221437	-1.2859	0.198479	0.792043	-0.0350126	0.220971	-0.158449	0.874103	0.956417	-0.614844	0.2226	-2.7621	0.00574312	0.0441413
LotjaGi1g1v0058600	50S ribosomal protein L5	4418.06	-0.350851	0.44483	-0.78873	0.43027	0.783422	0.497578	0.444413	1.11963	0.262871	0.999973	0.322317	0.444438	0.725223	0.468315	0.942945	0.998611	0.444371	2.24725	0.0246243	0.158043	1.23788	0.444378	2.78565	0.00534212	0.0417746
LotjaGi1g1v0058700	RING/U-box superfamily protein, putative	3683.77	-0.092324	0.234691	-0.393386	0.694035	0.902587	-0.340288	0.23421	-1.45292	0.146246	0.999973	-0.432401	0.234255	-1.84586	0.0649132	0.544676	0.369195	0.234108	1.57703	0.114789	0.382783	-1.06637	0.234285	-4.55159	5.32425e-06	0.000190743
LotjaGi1g1v0058800_LC	RING/U-box superfamily protein, putative	0.320551	0.612136	5.64883	0.108365	0.913706	NA	-0.190454	5.64883	-0.0337156	0.973104	NA	-0.162317	5.64883	-0.0287347	0.977076	NA	-0.0638322	5.64883	-0.0113001	0.990984	NA	-3.79695	5.5531	-0.683754	0.494131	NA
LotjaGi1g1v0058900	FBD-associated F-box protein	0.482395	1.57899	5.63803	0.280061	0.779431	NA	3.90271	5.54466	0.703869	0.481514	NA	-0.162356	5.64883	-0.0287415	0.977071	NA	0.898895	5.64883	0.159129	0.873567	NA	-0.191746	5.64919	-0.0339422	0.972923	NA
LotjaGi1g1v0059000	FBD-associated F-box protein	2.90381	-0.592988	1.8429	-0.321769	0.747628	NA	-1.73241	1.86128	-0.930763	0.351976	NA	0.502041	1.74475	0.287744	0.773542	0.991057	-2.56047	1.99221	-1.28524	0.198708	0.511949	-1.42351	1.78261	-0.798555	0.424549	0.675439
LotjaGi1g1v0059100_LC	Disease resistance protein (TIR-NBS-LRR class) family	85.6383	0.394666	0.693523	0.569074	0.569306	0.853164	0.176603	0.6883	0.256578	0.797505	0.999973	1.00898	0.685657	1.47155	0.141142	0.729087	0.669739	0.6869	0.975017	0.329552	0.649215	-0.251794	0.686271	-0.366901	0.713693	0.867588
LotjaGi1g1v0059200	BTB-POZ and MATH domain protein	662.747	0.0559158	0.142358	0.392784	0.694479	0.902632	0.495857	0.137372	3.60959	0.000306684	0.0400403	0.88492	0.136715	6.47274	9.62384e-11	1.95668e-08	0.355733	0.13798	2.57815	0.00993319	0.0896802	0.403915	0.137576	2.93594	0.00332539	0.0296827
LotjaGi1g1v0059300	Molybdopterin biosynthesis protein CNX1	646.226	0.0223965	0.264623	0.0846358	0.932551	0.979836	1.97846	0.254067	7.78715	6.85381e-15	5.07068e-12	3.27129	0.253148	12.9224	3.3638e-38	4.0009e-35	1.93724	0.25426	7.61911	2.55429e-14	7.51963e-12	1.96378	0.25597	7.67192	1.69442e-14	4.33408e-12
LotjaGi1g1v0059400	Protein restricted tev movement 2	126.941	0.102198	0.421884	0.242242	0.808592	0.941605	0.932903	0.410551	2.27232	0.0230674	0.663188	1.47807	0.409259	3.61157	0.000304343	0.0139225	0.0347666	0.415004	0.0837741	0.933236	0.979283	-0.302813	0.413226	-0.732801	0.46368	0.705969
LotjaGi1g1v0059500	23.2 kDa heat shock protein	142.075	-0.0666173	0.434262	-0.153403	0.87808	0.962627	0.351102	0.426189	0.823818	0.410043	0.999973	0.362043	0.426276	0.849316	0.395705	0.918957	0.0150037	0.427887	0.0350646	0.972028	0.991515	-1.20188	0.426407	-2.81861	0.00482314	0.0387088
LotjaGi1g1v0059600	glutamyl-tRNA (Gln) amidotransferase subunit C	48.353	0.327044	0.462575	0.707007	0.479562	0.810577	0.254856	0.449959	0.566399	0.571122	0.999973	0.368529	0.449226	0.820365	0.412008	0.925146	0.664086	0.44734	1.48452	0.13767	0.423238	0.582933	0.447786	1.30181	0.192981	0.438654
LotjaGi1g1v0059700	Aldehyde oxidase	238.038	0.269079	0.253086	1.06319	0.287694	0.684789	0.172344	0.248761	0.692808	0.48843	0.999973	0.230114	0.248663	0.925405	0.354755	0.89864	-0.143815	0.25045	-0.574226	0.565815	0.817572	0.165682	0.250403	0.66166	0.508189	0.735284
LotjaGi1g1v0059800_LC	ABC transporter NFT1	0.874391	0.198821	3.69758	0.0537704	0.957118	NA	-2.01005	3.78419	-0.531172	0.5953	NA	1.11243	3.62783	0.306637	0.75912	NA	-2.84356	3.78419	-0.751432	0.452393	NA	1.70214	3.84522	0.442663	0.658009	NA
LotjaGi1g1v0059900	Aldehyde oxidase	173.847	-0.444255	0.298037	-1.4906	0.136066	0.523267	0.0298791	0.287584	0.103897	0.917251	0.999973	-0.320834	0.289422	-1.10853	0.267631	0.853067	0.214271	0.287443	0.745436	0.456008	0.749484	0.183658	0.28592	0.642342	0.520651	0.743591
LotjaGi1g1v0060000	Aldehyde oxidase	230.342	0.359518	0.225181	1.59658	0.11036	0.489041	0.278181	0.22051	1.26153	0.207117	0.999973	0.472196	0.219885	2.14747	0.031756	0.382681	-0.78721	0.227374	-3.46218	0.000535822	0.0115279	0.14476	0.220321	0.65704	0.511155	0.737041
LotjaGi1g1v0060100	Histidine kinase	16.762	0.190203	0.926772	0.205231	0.837391	0.951906	1.31223	0.891629	1.47173	0.141095	0.999973	0.930853	0.89518	1.03985	0.29841	0.871627	-0.387105	0.918358	-0.421519	0.673376	0.875095	-0.913513	0.917497	-0.995658	0.319416	0.582824
LotjaGi1g1v0060200	NBS-LRR type disease resistance protein	89.6974	-0.435468	1.56937	-0.27748	0.781412	0.933926	-0.786983	1.56663	-0.502342	0.615427	0.999973	0.212256	1.56485	0.13564	0.892106	0.995426	-0.724703	1.56689	-0.462512	0.643714	0.859061	-0.380212	1.56359	-0.243166	0.807877	0.91516
LotjaGi1g1v0060300	Disease resistance protein	1228.24	0.234092	0.203374	1.15104	0.249716	0.650116	0.174129	0.202178	0.861268	0.389091	0.999973	0.0767762	0.20227	0.379572	0.704263	0.982791	-0.225068	0.202594	-1.11093	0.266598	0.588774	-0.206242	0.202282	-1.01958	0.30793	0.571544
LotjaGi1g1v0060400	50S ribosomal protein L20	332.453	0.329376	0.380765	0.865036	0.387019	0.757946	0.960968	0.376088	2.55516	0.0106137	0.47978	0.348836	0.377241	0.924705	0.355119	0.89864	0.425727	0.377275	1.12843	0.259139	0.581451	0.348237	0.373239	0.933014	0.350813	0.612893
LotjaGi1g1v0060500	Polynucleotidyl transferase, ribonuclease H-like superfamily protein	38.5011	0.3137	0.674346	0.465192	0.641794	0.8833	0.25837	0.662898	0.389759	0.696715	0.999973	0.550025	0.660972	0.832145	0.405327	0.924216	-0.211465	0.668874	-0.31615	0.751889	0.907974	-0.747769	0.660507	-1.13211	0.257587	0.516332
LotjaGi1g1v0060600	50S ribosomal protein L20	1112.42	-0.139706	0.186949	-0.747298	0.454884	0.797065	0.159512	0.18557	0.859582	0.39002	0.999973	0.241558	0.185377	1.30306	0.192553	0.786463	0.589626	0.185282	3.18233	0.00146097	0.0241491	0.290353	0.185686	1.56368	0.117894	0.328058
LotjaGi1g1v0060700_LC	50S ribosomal protein L20	18.6129	-0.296067	2.07721	-0.142531	0.886661	0.964577	1.11247	2.03685	0.546173	0.584947	0.999973	1.70833	2.03397	0.839898	0.400966	0.922205	1.56087	2.03505	0.766992	0.443086	0.73992	2.6785	2.03376	1.31702	0.187832	0.431497
LotjaGi1g1v0060800	Structural maintenance of chromosomes protein	29.7519	0.116289	0.680167	0.170972	0.864246	0.95926	-0.0224094	0.665652	-0.0336653	0.973144	0.999973	-0.524854	0.673585	-0.779195	0.435865	0.934385	0.333989	0.663029	0.503731	0.61445	0.844279	-1.00758	0.656535	-1.5347	0.124858	0.34018
LotjaGi1g1v0060900	Structural maintenance of chromosomes protein	992.477	0.0898668	0.268439	0.334775	0.737795	0.920355	0.195976	0.266664	0.734917	0.46239	0.999973	0.239555	0.26666	0.898352	0.368998	0.907625	0.0169079	0.266987	0.0633285	0.949505	0.984555	0.311348	0.265258	1.17375	0.240493	0.497336
LotjaGi1g1v0061000	rRNA-processing protein PIN domain protein	239.297	-0.408213	0.242081	-1.68626	0.0917448	0.457145	-0.169563	0.234577	-0.722846	0.469775	0.999973	-0.0932426	0.234356	-0.397867	0.690728	0.98061	0.245984	0.233533	1.05332	0.292195	0.615093	0.162189	0.235559	0.688531	0.491118	0.723926
LotjaGi1g1v0061100_LC	CM0545.280.nc protein	140.938	-0.478815	0.355691	-1.34615	0.178253	0.574126	0.0191749	0.344065	0.0557304	0.955557	0.999973	-0.146545	0.344941	-0.424842	0.670952	0.97983	0.188504	0.344078	0.547853	0.583793	0.827984	-0.195912	0.341515	-0.573655	0.566201	0.776344
LotjaGi1g1v0061200	Ubiquitin carboxyl-terminal hydrolase-like protein	2080.07	-0.0928457	0.120063	-0.773307	0.439341	0.78786	-0.0572386	0.118571	-0.482736	0.629283	0.999973	-0.0320934	0.118579	-0.27065	0.78666	0.992584	0.152985	0.118497	1.29104	0.19669	0.509288	0.239287	0.118477	2.01969	0.0434153	0.175134
LotjaGi1g1v0061300	Mediator of RNA polymerase II transcription subunit 7	327.933	0.306209	0.243908	1.25543	0.209322	0.613134	0.331395	0.240288	1.37916	0.167846	0.999973	0.244714	0.240455	1.01771	0.308816	0.877831	0.206993	0.240785	0.859659	0.389977	0.700492	-0.0236698	0.241766	-0.0979039	0.922009	0.966285
LotjaGi1g1v0061400	CM0545.320.nc protein	70.2337	-0.448944	0.490436	-0.915397	0.359983	0.740143	-0.773158	0.482696	-1.60175	0.109211	0.999973	-0.621285	0.481816	-1.28947	0.197236	0.792043	-0.337826	0.480588	-0.702944	0.482091	0.766392	-0.866522	0.481744	-1.79872	0.0720633	0.243051
LotjaGi1g1v0061500	Chaperone DnaJ	55.4702	0.423471	0.459791	0.921006	0.357047	0.738434	0.390665	0.448355	0.87133	0.383574	0.999973	-0.76817	0.463743	-1.65646	0.097629	0.635403	0.381043	0.449544	0.847621	0.396649	0.705388	0.936305	0.439194	2.13187	0.0330177	0.147224
LotjaGi1g1v0061600	ERD (Early-responsive to dehydration stress) family protein	444.734	0.2322	0.21809	1.06469	0.287015	0.684482	0.11894	0.214686	0.554021	0.579565	0.999973	-0.0469162	0.21515	-0.218063	0.82738	0.992584	0.0807113	0.215061	0.375295	0.707441	0.888771	0.0573801	0.214268	0.267796	0.788857	0.906231
LotjaGi1g1v0061800_LC	Nitrate transporter 1.1	41.9773	-0.868032	0.797321	-1.08869	0.276293	0.67511	-0.796494	0.784275	-1.01558	0.309829	0.999973	-1.20413	0.788137	-1.52782	0.126558	0.701727	-1.12557	0.788282	-1.42787	0.153329	0.448393	0.527208	0.783168	0.673174	0.500837	0.730645
LotjaGi1g1v0061900	50S ribosomal protein L30	273.708	-0.141762	0.251072	-0.564627	0.572328	0.854488	0.0316094	0.244141	0.129472	0.896984	0.999973	0.043986	0.244218	0.180109	0.857067	0.994268	0.0618959	0.244391	0.253265	0.800063	0.928	-0.281706	0.243954	-1.15475	0.248192	0.506259
LotjaGi1g1v0062000_LC	50S ribosomal protein L30	60.2792	0.0798599	0.534958	0.149283	0.881331	0.963571	-0.237901	0.525914	-0.452357	0.651012	0.999973	-0.607297	0.530605	-1.14454	0.252401	0.839159	-0.394933	0.529074	-0.746461	0.455389	0.748903	-0.595019	0.508385	-1.17041	0.241836	0.498941
LotjaGi1g1v0062100_LC	Leucine-rich repeat receptor-like protein kinase family protein	0	NA	NA	NA	NA	NA	NA	NA	NA	NA	NA	NA	NA	NA	NA	NA	NA	NA	NA	NA	NA	NA	NA	NA	NA	NA
LotjaGi1g1v0062200	Ubiquitin fusion degradation protein 1 like	443.256	0.278462	0.215287	1.29345	0.195857	0.595902	0.0560227	0.212099	0.264134	0.791676	0.999973	0.0687574	0.212322	0.323836	0.746062	0.987719	0.194158	0.212276	0.914651	0.360375	0.676397	0.32731	0.212089	1.54327	0.122765	0.336483
LotjaGi1g1v0062300_LC	ATP synthase subunit b	118.983	-0.557904	0.318955	-1.74916	0.0802631	0.436469	0.179466	0.307232	0.584137	0.559128	0.999973	0.212899	0.306717	0.694121	0.487606	0.946985	-0.0821749	0.309217	-0.265752	0.79043	0.924539	-0.49242	0.30872	-1.59503	0.110705	0.315387
LotjaGi1g1v0062400	transmembrane protein, putative (DUF247)	9.92963	-0.69807	1.1453	-0.60951	0.542186	NA	0.796699	1.06368	0.749002	0.453856	0.999973	-0.164149	1.08234	-0.151661	0.879454	0.994268	0.940313	1.06259	0.884924	0.376198	0.689445	-0.515536	1.07455	-0.479768	0.631392	0.819308
LotjaGi1g1v0062500	Transmembrane protein, putative (DUF247)	2.20312	-0.844566	2.05998	-0.409987	0.681816	NA	-0.925981	2.00459	-0.46193	0.644131	NA	-1.91875	2.07184	-0.926108	0.35439	0.89864	-1.14478	2.02213	-0.566129	0.571306	NA	-1.61525	2.14013	-0.754746	0.450401	0.695535
LotjaGi1g1v0062600	Receptor protein kinase, putative	192.489	0.233452	0.357504	0.653005	0.513753	0.827083	-0.134094	0.354862	-0.377875	0.705523	0.999973	0.0259387	0.35451	0.0731676	0.941673	0.997686	-1.21213	0.359978	-3.36724	0.000759257	0.0148938	-0.0947376	0.357414	-0.265064	0.79096	0.907016
LotjaGi1g1v0062700_LC	Receptor protein kinase, putative	385.05	0.472707	0.217063	2.17774	0.0294254	0.300831	0.159788	0.214559	0.744727	0.456437	0.999973	0.0907107	0.214649	0.422601	0.672587	0.97983	-0.149243	0.215635	-0.69211	0.488868	0.770453	-0.0769521	0.215942	-0.356356	0.721574	0.871585
LotjaGi1g1v0062800	Coiled-coil domain-containing protein 21, putative isoform 2	249.986	0.20813	0.282918	0.735655	0.461941	0.800294	-0.092154	0.279507	-0.329702	0.741625	0.999973	0.123555	0.278923	0.442973	0.657785	0.978141	0.0393278	0.279487	0.140714	0.888096	0.961453	-0.686641	0.278371	-2.46664	0.0136386	0.0811206
LotjaGi1g1v0062900	Lycopene beta/epsilon cyclase	149.608	0.116576	0.343239	0.339634	0.734132	0.918818	0.0220106	0.337827	0.0651533	0.948052	0.999973	-0.240077	0.338942	-0.708311	0.478752	0.945819	-0.190436	0.339564	-0.560824	0.574918	0.82274	-0.50051	0.338453	-1.47882	0.139189	0.362615
LotjaGi1g1v0063000	Serine/threonine protein phosphatase 2A regulatory subunit B	104.625	-0.0795856	0.421291	-0.188909	0.850164	0.955187	0.294596	0.408794	0.720647	0.471127	0.999973	0.0572465	0.410425	0.139481	0.88907	0.994969	-0.263963	0.413575	-0.638246	0.523313	0.793421	0.733603	0.399688	1.83544	0.0664408	0.231925
LotjaGi1g1v0063100	RmlC-like cupins superfamily protein	738.793	0.22676	0.154625	1.46651	0.142508	0.530763	-0.0396188	0.152624	-0.259584	0.795184	0.999973	0.230473	0.152204	1.51423	0.129968	0.708345	-0.0681038	0.152937	-0.445307	0.656098	0.865301	0.240715	0.153563	1.56753	0.11699	0.326217
LotjaGi1g1v0063200	Leucine-rich repeat receptor-like protein kinase family protein	0.507074	-1.16278	5.62392	-0.206756	0.836201	NA	1.41435	5.53206	0.255665	0.798209	NA	-1.93723	5.62392	-0.344463	0.730498	NA	0.988999	5.54731	0.178284	0.8585	NA	-0.191746	5.64919	-0.0339422	0.972923	NA
LotjaGi1g1v0063300	Phosphatidylglycerol/phosphatidylinositol transfer protein	2242.28	0.078681	0.182856	0.430289	0.666985	0.89185	-0.166478	0.182214	-0.913638	0.360907	0.999973	-0.304511	0.182312	-1.67027	0.0948658	0.631462	-0.445058	0.18246	-2.43921	0.0147196	0.115197	-0.608814	0.182265	-3.34026	0.000836994	0.0108515
LotjaGi1g1v0063400	Lycopene beta/epsilon cyclase	213.374	-0.34701	0.257403	-1.34812	0.17762	0.573146	-0.0213873	0.24857	-0.0860413	0.931434	0.999973	0.238593	0.247499	0.964018	0.335037	0.891737	0.291372	0.247887	1.17542	0.239825	0.560505	0.0581343	0.247016	0.235346	0.81394	0.918109
LotjaGi1g1v0063500	receptor-like kinase	358.692	0.105151	0.191959	0.547777	0.583845	0.860978	0.0215943	0.187504	0.115168	0.908312	0.999973	0.144547	0.187232	0.77202	0.440103	0.934385	0.354831	0.186908	1.89842	0.0576402	0.259691	-0.10803	0.186604	-0.578927	0.562638	0.774181
LotjaGi1g1v0063600_LC	DUF506 family protein	1.67013	-0.104162	2.78131	-0.0374506	0.970126	NA	-0.621451	2.79002	-0.222741	0.823737	NA	1.51235	2.64986	0.57073	0.568182	NA	1.41355	2.65605	0.532201	0.594587	NA	0.169316	2.58137	0.0655918	0.947703	NA
LotjaGi1g1v0063700_LC	calmodulin-binding transcription activator	11.8632	-0.835985	1.01606	-0.82277	0.410639	NA	-0.611748	0.970141	-0.630576	0.528318	0.999973	-0.549057	0.969332	-0.566428	0.571103	0.969386	-0.0404212	0.959779	-0.0421151	0.966407	0.989515	0.246553	0.939506	0.262428	0.792991	0.907911
LotjaGi1g1v0063800_LC	Glycosyltransferases	22.2846	-0.298872	0.797195	-0.374904	0.707732	0.908573	0.146782	0.76486	0.191906	0.847816	0.999973	0.856495	0.757377	1.13087	0.25811	0.843767	0.231442	0.765434	0.302368	0.762372	0.912037	-0.178125	0.75396	-0.236253	0.813236	0.917894
LotjaGi1g1v0063900	Integrator complex subunit 7	194.237	0.582489	0.247285	2.35554	0.018496	0.251842	0.257411	0.243434	1.05742	0.290322	0.999973	0.292281	0.243438	1.20064	0.229892	0.822962	0.156878	0.244485	0.641666	0.52109	0.792052	-0.551216	0.244823	-2.25148	0.0243549	0.119926
LotjaGi1g1v0064000	LINE-1 reverse transcriptase like	26.7716	0.662544	0.703619	0.941623	0.346386	0.729793	-0.354838	0.703021	-0.504734	0.613746	0.999973	-0.0323527	0.699457	-0.0462541	0.963108	0.997883	-0.438788	0.706088	-0.621435	0.534314	0.800369	-1.11843	0.713613	-1.56728	0.117049	0.326229
LotjaGi1g1v0064100_LC	Transmembrane E3 ubiquitin-protein ligase 1	152.362	0.362173	0.2591	1.39781	0.16217	0.554362	0.282779	0.252384	1.12043	0.262531	0.999973	0.477201	0.251549	1.89705	0.0578216	0.516159	-0.0502726	0.254993	-0.197153	0.843708	0.944915	0.161931	0.252221	0.642022	0.520859	0.743753
LotjaGi1g1v0064200_LC	PIF1-like helicase	0	NA	NA	NA	NA	NA	NA	NA	NA	NA	NA	NA	NA	NA	NA	NA	NA	NA	NA	NA	NA	NA	NA	NA	NA	NA
LotjaGi1g1v0064300_LC	RNA polymerase II subunit 5-mediating protein like	0	NA	NA	NA	NA	NA	NA	NA	NA	NA	NA	NA	NA	NA	NA	NA	NA	NA	NA	NA	NA	NA	NA	NA	NA	NA
LotjaGi1g1v0064400_LC	Integrator complex subunit 7	67.0015	0.354655	0.455795	0.778101	0.436509	0.786789	0.695297	0.438817	1.58448	0.113084	0.999973	0.72309	0.438858	1.64766	0.0994222	0.639687	0.36683	0.443167	0.827746	0.407815	0.71366	-0.599336	0.418575	-1.43185	0.152187	0.381738
LotjaGi1g1v0064500	Integrator complex subunit 7	231.36	-0.0442194	0.296282	-0.149248	0.881358	0.963571	-0.166165	0.291595	-0.569849	0.56878	0.999973	-0.316365	0.29239	-1.082	0.279254	0.859641	0.010761	0.291814	0.0368761	0.970584	0.991179	-0.135546	0.291267	-0.465366	0.641669	0.825829
LotjaGi1g1v0064600	MD-2-related lipid recognition domain-containing protein / ML domain-containing protein	707.364	-0.121386	0.196516	-0.617689	0.53678	0.838191	-0.0924869	0.194262	-0.476093	0.634008	0.999973	-0.37196	0.194776	-1.90968	0.0561743	0.511379	-0.91299	0.196012	-4.65782	3.19569e-06	0.000185805	-0.381415	0.194727	-1.95872	0.0501457	0.192989
LotjaGi1g1v0064700	Phosphatidylglycerol/phosphatidylinositol transfer protein	593.186	0.384936	0.343153	1.12176	0.261963	0.661928	-0.309481	0.342683	-0.903111	0.366467	0.999973	-1.14349	0.343777	-3.32625	0.000880244	0.0330272	-3.93955	0.358867	-10.9777	4.89125e-28	5.41694e-25	-3.03064	0.348233	-8.70291	3.23483e-18	1.2825e-15
LotjaGi1g1v0064800	FAM91A1-like protein	9.47948	-1.20943	0.932673	-1.29673	0.194723	NA	-0.0793847	0.855161	-0.0928301	0.926039	0.999973	-0.336847	0.861207	-0.391134	0.695699	0.981862	-1.31686	0.896889	-1.46825	0.142036	0.43113	-1.1641	0.895332	-1.30019	0.193535	0.439252
LotjaGi1g1v0064900	UBX domain-containing protein, putative	644.695	-0.0132936	0.17385	-0.0764658	0.939048	0.981533	-0.250827	0.171529	-1.4623	0.143659	0.999973	-0.182036	0.171456	-1.06171	0.288368	0.864762	0.0146648	0.171246	0.0856359	0.931756	0.978611	0.0790008	0.171509	0.460622	0.64507	0.828202
LotjaGi1g1v0065000_LC	Retrovirus-related Pol polyprotein from transposon 297 family	21.8481	-0.433645	1.22692	-0.353441	0.723758	0.915189	-0.39432	1.19718	-0.329374	0.741873	0.999973	1.09539	1.17832	0.929621	0.352567	0.898472	-0.371259	1.19932	-0.309559	0.756896	0.909853	-0.248608	1.1532	-0.21558	0.829315	0.925038
LotjaGi1g1v0065100_LC	Holliday junction ATP-dependent DNA helicase RuvB	0.774333	0.612098	4.45349	0.137442	0.890681	NA	2.94335	4.3444	0.677504	0.498086	NA	1.87176	4.4015	0.425255	0.670651	NA	3.74379	4.32601	0.865415	0.386811	NA	2.23611	4.37654	0.510931	0.609399	NA
LotjaGi1g1v0065200	Homeobox protein knotted-1, putative	30.3838	-0.67337	1.15127	-0.584891	0.558621	0.847513	-0.514889	1.13039	-0.455496	0.648752	0.999973	-0.146042	1.12737	-0.129543	0.896928	0.996233	0.668892	1.1224	0.595947	0.551211	0.809935	1.68682	1.12006	1.506	0.132066	0.35133
LotjaGi1g1v0065300	50S ribosomal protein L30	444.352	-0.0761369	0.165371	-0.460401	0.645229	0.884544	-0.104016	0.161331	-0.644739	0.519096	0.999973	-0.0993884	0.161416	-0.615727	0.538075	0.96009	0.0586831	0.161224	0.363985	0.715869	0.893338	-0.54629	0.162962	-3.35226	0.000801554	0.0104885
LotjaGi1g1v0065400_LC	Protein kinase superfamily protein	5.65985	1.15875	1.71361	0.676204	0.498911	NA	1.36483	1.67738	0.813669	0.415835	NA	2.34149	1.66435	1.40685	0.159472	0.758416	0.862348	1.6921	0.509632	0.610309	0.84164	-1.46981	1.71105	-0.859009	0.390335	0.64553
LotjaGi1g1v0065500	50S ribosomal protein L30	675.735	0.0455022	0.150689	0.301961	0.762682	0.928682	-0.170934	0.147822	-1.15635	0.247536	0.999973	-0.158699	0.147805	-1.07371	0.282953	0.863246	-0.178028	0.148102	-1.20207	0.229338	0.549804	-0.557976	0.149259	-3.73832	0.000185253	0.00335629
LotjaGi1g1v0065600	Nitrate transporter 1.1	8.67956	-1.17414	1.84948	-0.63485	0.525526	NA	-2.53261	1.85774	-1.36327	0.172797	0.999973	-2.18775	1.8486	-1.18346	0.236626	0.829727	-2.22917	1.8523	-1.20346	0.228799	0.549312	-0.654328	1.83804	-0.355992	0.721847	0.871655
LotjaGi1g1v0065700	Nitrate transporter 1.1	79.1904	0.400258	0.586365	0.682609	0.494854	0.817464	0.377849	0.579452	0.652079	0.51435	0.999973	0.778705	0.578003	1.34723	0.177905	0.776802	-0.144102	0.583098	-0.247132	0.804806	0.930003	0.958393	0.579321	1.65434	0.0980587	0.291801
LotjaGi1g1v0065800_LC	BZIP transcription factor family protein	55.5614	1.16453	0.41361	2.81552	0.00486989	0.147998	0.24698	0.412454	0.598806	0.549302	0.999973	-0.115815	0.41674	-0.277906	0.781084	0.992031	-0.571675	0.424881	-1.34549	0.178466	0.486018	0.984073	0.412445	2.38595	0.0170351	0.0944309
LotjaGi1g1v0065900	Receptor-like protein kinase	244.459	0.400442	0.266941	1.50012	0.133584	0.520631	0.0841866	0.263852	0.319068	0.749675	0.999973	-0.227198	0.265094	-0.857047	0.391419	0.915758	-0.0647868	0.264815	-0.244649	0.806728	0.930146	-0.519037	0.264012	-1.96596	0.0493035	0.190736
LotjaGi1g1v0066000	Alkaline phosphatase D	197.607	0.324379	0.209791	1.5462	0.122056	0.504515	0.219591	0.203997	1.07644	0.28173	0.999973	0.276515	0.203885	1.35623	0.175025	0.774171	0.132681	0.205136	0.646793	0.517766	0.790112	-0.0236797	0.204854	-0.115593	0.907975	0.959909
LotjaGi1g1v0066100	Disease resistance protein	139.167	0.304108	0.322389	0.943294	0.34553	0.729591	0.220501	0.316329	0.697061	0.485765	0.999973	-0.607957	0.321677	-1.88996	0.058763	0.521782	-0.0971213	0.318697	-0.304745	0.760561	0.911161	-0.34742	0.31278	-1.11075	0.266676	0.526618
LotjaGi1g1v0066200	Endoglucanase	11.3936	0.177935	0.876828	0.20293	0.83919	NA	0.141365	0.840761	0.168139	0.866474	0.999973	-0.0600864	0.848863	-0.0707846	0.943569	0.997686	0.760515	0.827289	0.919286	0.357946	0.674967	-0.289586	0.775146	-0.373589	0.70871	0.864554
LotjaGi1g1v0066300	Nucleobase-ascorbate transporter-like protein	118.35	-0.441242	0.292351	-1.50929	0.131225	0.51676	-0.0851323	0.279283	-0.304824	0.7605	0.999973	-0.309427	0.281084	-1.10084	0.270968	0.854756	-0.0513026	0.27989	-0.183296	0.854566	0.949259	-0.118658	0.277281	-0.427933	0.6687	0.841811
LotjaGi1g1v0066400	Receptor protein kinase-like protein	0.646676	1.28766	4.61521	0.279004	0.780242	NA	-0.190922	4.66133	-0.0409586	0.967329	NA	0.592283	4.63612	0.127754	0.898344	NA	1.7764	4.56964	0.388741	0.697468	NA	3.05466	4.55415	0.670743	0.502384	NA
LotjaGi1g1v0066500	Subtilisin-like protease	13.6981	0.341092	0.822916	0.414492	0.678514	0.896386	0.223687	0.788139	0.283816	0.776551	0.999973	0.590497	0.776776	0.760189	0.447141	0.93573	2.43294	0.745274	3.26449	0.00109661	0.0194521	0.579834	0.708793	0.818059	0.413324	0.666715
LotjaGi1g1v0066600	Small ubiquitin-related modifier	3799.48	-0.122232	0.176699	-0.691754	0.489092	0.815537	-0.097765	0.176157	-0.554988	0.578903	0.999973	-0.0357758	0.17615	-0.203099	0.839058	0.99346	-0.0598073	0.176184	-0.339459	0.734264	0.901007	-0.295458	0.176416	-1.67479	0.0939761	0.283828
LotjaGi1g1v0066700	Glucan endo-1,3-beta-glucosidase, putative	1196.23	-0.303596	0.224359	-1.35317	0.176001	0.571127	-0.0312097	0.22251	-0.140262	0.888453	0.999973	-0.379098	0.222854	-1.7011	0.0889243	0.6132	0.449237	0.222261	2.02121	0.0432578	0.220964	-0.266575	0.222603	-1.19753	0.231099	0.486659
LotjaGi1g1v0066800	CDO504	791.174	0.17409	0.20059	0.867891	0.385454	0.756848	-0.215704	0.199326	-1.08217	0.279178	0.999973	-0.131573	0.199262	-0.660305	0.509058	0.950952	-0.478015	0.199936	-2.39083	0.0168101	0.125426	-0.969257	0.200471	-4.8349	1.33216e-06	5.93676e-05
LotjaGi1g1v0066900	1-aminocyclopropane-1-carboxylate oxidase	138.725	2.4472	0.959983	2.54921	0.0107968	0.20455	0.731378	0.961269	0.760847	0.446749	0.999973	1.58958	0.95957	1.65656	0.0976091	0.635403	-0.353709	0.966387	-0.366011	0.714357	0.892935	-0.91186	0.953709	-0.95612	0.339012	0.601194
LotjaGi1g1v0067000	Ankyrin repeat-containing protein	15.854	-0.658991	1.09021	-0.60446	0.545538	0.841724	1.00599	1.03194	0.974852	0.329634	0.999973	0.464377	1.03757	0.44756	0.654471	0.977652	-0.442529	1.05444	-0.419682	0.674718	0.875861	-0.393675	1.02756	-0.383117	0.701633	0.860545
LotjaGi1g1v0067100	Transposon Ty3-G Gag-Pol polyprotein	89.0009	-0.51142	0.345595	-1.47983	0.138919	0.526573	-0.102421	0.330716	-0.309696	0.756792	0.999973	-0.393267	0.333153	-1.18044	0.237825	0.831453	-0.0702522	0.331369	-0.212006	0.832103	0.939884	-0.00964951	0.331762	-0.0290856	0.976796	0.989104
LotjaGi1g1v0067200	1-aminocyclopropane-1-carboxylate oxidase	2971.57	0.587319	0.211731	2.77389	0.00553896	0.156207	0.296516	0.211402	1.40261	0.160733	0.999973	0.313008	0.211408	1.48059	0.138717	0.724669	-1.13962	0.212202	-5.37045	7.85391e-08	7.39508e-06	-1.42226	0.211839	-6.71384	1.89564e-11	3.08859e-09
LotjaGi1g1v0067300	Tyrosine-protein phosphatase	1553.58	0.420767	0.290242	1.44971	0.147139	0.536222	0.369009	0.289592	1.27424	0.202579	0.999973	0.881717	0.289427	3.04643	0.0023158	0.0705356	-0.599743	0.290255	-2.06627	0.0388033	0.207767	-0.0306037	0.290065	-0.105506	0.915974	0.963484
LotjaGi1g1v0067400_LC	Threonine--tRNA ligase	305.898	-0.0234403	0.195927	-0.119638	0.90477	0.970637	-0.162294	0.191564	-0.847205	0.396881	0.999973	-0.0486042	0.19127	-0.254112	0.799409	0.992584	-0.0126739	0.191476	-0.0661903	0.947226	0.984082	-0.182653	0.193198	-0.94542	0.344445	0.606263
LotjaGi1g1v0067500	E3 ubiquitin-protein ligase COP1	520.711	0.0846787	0.139316	0.607818	0.543308	0.840814	-0.011861	0.135822	-0.0873276	0.930411	0.999973	-0.227542	0.1366	-1.66576	0.0957611	0.632241	-0.0739652	0.136398	-0.542276	0.587628	0.830284	0.299602	0.136686	2.1919	0.0283867	0.132769
LotjaGi1g1v0067600_LC	Alpha-galactosidase	0	NA	NA	NA	NA	NA	NA	NA	NA	NA	NA	NA	NA	NA	NA	NA	NA	NA	NA	NA	NA	NA	NA	NA	NA	NA
LotjaGi1g1v0067700_LC	Alpha-galactosidase	0	NA	NA	NA	NA	NA	NA	NA	NA	NA	NA	NA	NA	NA	NA	NA	NA	NA	NA	NA	NA	NA	NA	NA	NA	NA
LotjaGi1g1v0067800	Zinc finger CCCH domain protein	265.972	0.17505	0.185783	0.942233	0.346073	0.729793	-0.240811	0.182123	-1.32225	0.186086	0.999973	-0.0197404	0.181149	-0.108974	0.913223	0.997206	0.314431	0.180055	1.7463	0.0807584	0.313975	0.349533	0.179219	1.95031	0.051139	0.195439
LotjaGi1g1v0067900	Ethylene-responsive transcription factor, putative	1148.9	0.183886	0.172248	1.06756	0.285718	0.682979	-0.0218305	0.17094	-0.127709	0.898379	0.999973	-0.0515525	0.17101	-0.30146	0.763064	0.988981	-0.12596	0.171205	-0.735727	0.461897	0.752897	-0.0748152	0.171205	-0.436993	0.662116	0.838681
LotjaGi1g1v0068000	E3 ubiquitin-protein ligase BRE1-like 2	415.362	0.327133	0.229461	1.42566	0.153967	0.544813	0.163965	0.226725	0.723192	0.469562	0.999973	0.0915751	0.226966	0.403475	0.686599	0.98056	-0.0365602	0.227522	-0.160688	0.872339	0.955898	-0.26524	0.226351	-1.17181	0.241275	0.498314
LotjaGi1g1v0068100	Triacylglycerol lipase 2, putative	163.285	-0.12107	0.203353	-0.595369	0.551597	0.845249	0.255962	0.19147	1.33682	0.181281	0.999973	0.407811	0.190783	2.13756	0.0325524	0.388538	0.375315	0.191506	1.9598	0.050019	0.240997	0.0234883	0.194091	0.121017	0.903678	0.958313
LotjaGi1g1v0068200	Lipase	399.583	0.0434414	0.197704	0.21973	0.826082	0.948015	-0.273172	0.195254	-1.39906	0.161795	0.999973	-0.45376	0.195846	-2.31692	0.0205083	0.299647	-0.433652	0.196057	-2.21187	0.0269757	0.167613	-0.181867	0.199677	-0.910807	0.362397	0.622388
LotjaGi1g1v0068300	Protein disulfide isomerase family	1818.56	-0.287933	0.131738	-2.18566	0.0288408	0.298464	0.133698	0.129444	1.03286	0.301668	0.999973	0.183531	0.129431	1.41798	0.156197	0.754594	0.459787	0.129278	3.55658	0.000375716	0.00890727	0.343722	0.129386	2.65656	0.00789433	0.0552975
LotjaGi1g1v0068400	Centromere/kinetochore protein zw10 like	311.331	0.023629	0.228557	0.103383	0.917659	0.973713	-0.0124343	0.224161	-0.0554706	0.955764	0.999973	-0.0707418	0.224451	-0.315177	0.752627	0.988561	0.252591	0.223724	1.12903	0.258885	0.581281	0.108432	0.224068	0.483925	0.628439	0.817726
LotjaGi1g1v0068500	Mitochondrial transcription termination factor family protein, putative	48.0795	0.583831	0.451843	1.29211	0.196319	0.596457	0.398216	0.442749	0.899415	0.368431	0.999973	-0.278399	0.450294	-0.618261	0.536403	0.959369	0.00587991	0.447897	0.0131278	0.989526	0.997225	-0.150971	0.444319	-0.339781	0.734021	0.877961
LotjaGi1g1v0068600	GDSL esterase/lipase	0.039506	0.612178	5.64883	0.108373	0.9137	NA	-0.190411	5.64883	-0.0337081	0.97311	NA	-0.162275	5.64883	-0.0287272	0.977082	NA	-0.06379	5.64883	-0.0112926	0.99099	NA	0.770036	5.64919	0.136309	0.891577	NA
LotjaGi1g1v0068700	RNA-binding (RRM/RBD/RNP motifs) family protein	0	NA	NA	NA	NA	NA	NA	NA	NA	NA	NA	NA	NA	NA	NA	NA	NA	NA	NA	NA	NA	NA	NA	NA	NA	NA
LotjaGi1g1v0068800	Dual specificity protein phosphatase, putative	725.168	-0.00531797	0.145031	-0.0366677	0.97075	0.993361	-0.161644	0.142464	-1.13463	0.25653	0.999973	-0.276168	0.142801	-1.93394	0.0531211	0.498427	0.00373827	0.142379	0.0262557	0.979053	0.993848	-0.31633	0.142583	-2.21857	0.0265158	0.127032
LotjaGi1g1v0068900	Ribonuclease Z family protein	147.49	-0.313337	0.332004	-0.943775	0.345285	0.729282	-0.0828091	0.322958	-0.256408	0.797636	0.999973	-0.131681	0.323365	-0.407221	0.683846	0.98056	0.117674	0.322617	0.364748	0.715299	0.893145	-0.0332698	0.321432	-0.103505	0.917562	0.964481
LotjaGi1g1v0069000	Lipid-binding serum glycoprotein	77.5674	0.321014	0.40628	0.79013	0.429452	0.782816	0.514659	0.395597	1.30097	0.193269	0.999973	0.403301	0.396336	1.01757	0.308881	0.877831	0.0859928	0.398732	0.215666	0.829248	0.938529	0.247802	0.40473	0.612266	0.540362	0.758614
LotjaGi1g1v0069100	Protein IQ-DOMAIN 1	261.429	-0.292637	0.229696	-1.27402	0.202656	0.604215	0.0300994	0.221948	0.135615	0.892126	0.999973	0.118596	0.221753	0.534812	0.59278	0.971594	-0.0883065	0.222934	-0.396111	0.692023	0.883287	-0.113286	0.219925	-0.51511	0.606476	0.803814
LotjaGi1g1v0069200	Pol polyprotein	27.3575	-0.213148	0.531266	-0.401207	0.688267	0.900475	-0.739535	0.521714	-1.41751	0.156334	0.999973	-0.220177	0.513343	-0.428907	0.667991	0.97916	-1.6339	0.550731	-2.96679	0.00300926	0.0400838	-0.192395	0.509835	-0.377368	0.7059	0.862734
LotjaGi1g1v0069300	Heavy metal transport/detoxification protein	3.21535	2.68406	2.83934	0.945309	0.344501	NA	-0.190448	2.94153	-0.0647446	0.948377	NA	4.71662	2.71923	1.73454	0.082822	0.600529	-0.0638255	2.94153	-0.021698	0.982689	0.994967	-0.152619	2.45637	-0.0621318	0.950458	0.978818
LotjaGi1g1v0069400	Glycine-rich protein	4.32177	3.80387	4.24379	0.896337	0.370073	NA	0.692571	4.26519	0.162378	0.871009	NA	-3.22387	4.39705	-0.733191	0.463442	0.942589	-2.16529	4.39705	-0.492441	0.622408	0.8477	4.55653	4.36173	1.04466	0.29618	0.558854
LotjaGi1g1v0069500_LC	Helicase/SANT-associated, DNA binding protein	0.096664	0.612161	5.64883	0.10837	0.913703	NA	-0.190429	5.64883	-0.0337112	0.973107	NA	1.86855	5.60792	0.333199	0.738984	NA	-0.0638071	5.64883	-0.0112956	0.990988	NA	-0.191746	5.64919	-0.0339422	0.972923	NA
LotjaGi1g1v0069600_LC	Unknown protein	0	NA	NA	NA	NA	NA	NA	NA	NA	NA	NA	NA	NA	NA	NA	NA	NA	NA	NA	NA	NA	NA	NA	NA	NA	NA
LotjaGi1g1v0069700_LC	glycine-rich protein 3	0.245917	0.612128	5.64883	0.108364	0.913707	NA	2.94936	5.56325	0.530151	0.596007	NA	-0.162325	5.64883	-0.0287361	0.977075	NA	-0.0638402	5.64883	-0.0113015	0.990983	NA	-1.15489	5.64919	-0.204434	0.838014	NA
LotjaGi1g1v0069800_LC	membrane-associated progesterone binding protein 4	0	NA	NA	NA	NA	NA	NA	NA	NA	NA	NA	NA	NA	NA	NA	NA	NA	NA	NA	NA	NA	NA	NA	NA	NA	NA
LotjaGi1g1v0069900_LC	Mucin-19	0.356116	1.18244	5.56762	0.212377	0.831813	NA	-1.96804	5.6238	-0.349948	0.726378	NA	-1.9399	5.6238	-0.344945	0.730136	NA	-1.84142	5.6238	-0.327433	0.743341	NA	1.7052	5.6161	0.303626	0.761413	NA
LotjaGi1g1v0070000_LC	Histone H3 K4-specific methyltransferase SET7/9 family protein	46.2354	-0.931774	0.529109	-1.76102	0.0782342	0.431478	-0.69153	0.511326	-1.35243	0.176239	0.999973	-0.736845	0.51208	-1.43892	0.150172	0.748558	-0.461667	0.510651	-0.904074	0.365956	0.68114	-0.288087	0.518629	-0.555478	0.578568	0.785269
LotjaGi1g1v0070100	Myb/SANT-like DNA-binding domain protein	0.252193	-0.348795	5.64883	-0.0617464	0.950765	NA	-1.15138	5.64883	-0.203827	0.838489	NA	-1.12325	5.64883	-0.198846	0.842383	NA	-0.0626506	5.64883	-0.0110909	0.991151	NA	-2.79475	5.58113	-0.50075	0.616547	NA
LotjaGi1g1v0070200_LC	RNA-binding (RRM/RBD/RNP motifs) family protein	4.10413	-1.00579	1.75135	-0.574294	0.565769	NA	0.213999	1.59108	0.134499	0.893008	NA	0.275842	1.59005	0.173481	0.862274	0.994268	-0.339659	1.63134	-0.208209	0.835066	0.941494	-1.84374	1.49617	-1.23231	0.217833	0.470375
LotjaGi1g1v0070300_LC	evolutionarily conserved C-terminal region 2	0	NA	NA	NA	NA	NA	NA	NA	NA	NA	NA	NA	NA	NA	NA	NA	NA	NA	NA	NA	NA	NA	NA	NA	NA	NA
LotjaGi1g1v0070400_LC	Transcription elongation factor SPT5	0.422083	3.17616	5.58862	0.568326	0.569814	NA	1.62685	5.62075	0.289437	0.772247	NA	2.2023	5.5914	0.393872	0.693675	NA	-0.0638823	5.64883	-0.011309	0.990977	NA	-0.191746	5.64919	-0.0339422	0.972923	NA
LotjaGi1g1v0070500_LC	kow domain-containing transcription factor 1	0.307455	3.39104	5.58532	0.607134	0.543762	NA	-0.190456	5.64883	-0.033716	0.973104	NA	0.809267	5.64883	0.143263	0.886083	NA	-0.0638345	5.64883	-0.0113005	0.990984	NA	-0.191746	5.64919	-0.0339422	0.972923	NA
LotjaGi1g1v0070600	Oxidoreductase/transition metal ion-binding protein	23.3541	0.129839	0.493129	0.263295	0.792323	0.937377	0.568383	0.468581	1.21299	0.225135	0.999973	-0.415347	0.48493	-0.856509	0.391716	0.915953	-1.44955	0.520886	-2.78286	0.00538826	0.0605678	-2.74244	0.568841	-4.8211	1.42766e-06	6.30076e-05
LotjaGi1g1v0070700	Protein transport protein Sec61 subunit gamma	847.401	0.0649472	0.139986	0.463955	0.64268	0.883503	0.101119	0.137247	0.736767	0.461264	0.999973	0.0988466	0.137281	0.720031	0.471506	0.9437	0.147129	0.137357	1.07115	0.284103	0.607186	-0.223513	0.137845	-1.62148	0.104915	0.305162
LotjaGi1g1v0070800	Indole-3-glycerol phosphate synthase	1005.17	0.176259	0.177654	0.992147	0.321126	0.712456	0.310661	0.175994	1.76518	0.0775333	0.952312	0.156936	0.176072	0.891318	0.372759	0.908612	0.434599	0.175959	2.46989	0.0135156	0.108916	0.449914	0.17612	2.55458	0.0106315	0.0682387
LotjaGi1g1v0070900	High mobility group family	57.6339	-0.0159732	0.387265	-0.0412461	0.9671	0.991546	0.147464	0.374183	0.394097	0.693509	0.999973	-0.204439	0.377608	-0.541404	0.588229	0.97137	-0.45357	0.381397	-1.18923	0.234348	0.555451	-0.21694	0.385956	-0.562085	0.574058	0.782157
LotjaGi1g1v0071000	WEB family protein	2346.31	0.106024	0.350711	0.302311	0.762415	0.928614	0.0147755	0.350273	0.0421827	0.966353	0.999973	0.130118	0.350251	0.371498	0.710266	0.983335	0.284587	0.350234	0.812561	0.41647	0.720565	-0.151024	0.35012	-0.43135	0.666214	0.840826
LotjaGi1g1v0071100	oxysterol-binding 4B-like protein	9.88215	0.665067	0.891061	0.746377	0.45544	NA	-0.261913	0.889184	-0.294555	0.768334	0.999973	0.349124	0.874092	0.399414	0.689588	0.98056	-0.380871	0.897538	-0.424351	0.67131	0.873582	0.877325	0.882762	0.993841	0.3203	0.583676
LotjaGi1g1v0071200	LOB domain protein	60.5871	-0.61837	0.462346	-1.33746	0.181072	0.578182	-0.0385096	0.443535	-0.0868243	0.930811	0.999973	-0.138433	0.444502	-0.311434	0.75547	0.988561	0.173192	0.44296	0.390987	0.695807	0.884426	-0.536544	0.453112	-1.18413	0.236361	0.491874
LotjaGi1g1v0071300_LC	Polynucleotidyl transferase, ribonuclease H-like superfamily protein	0.565174	-1.75227	5.33524	-0.328433	0.742585	NA	-0.78323	5.30657	-0.147596	0.882661	NA	-1.52485	5.33524	-0.285808	0.775025	NA	1.20049	5.23261	0.229425	0.818538	NA	-0.191746	5.39619	-0.0355336	0.971654	NA
LotjaGi1g1v0071400_LC	Transposon TX1 uncharacterized	87.1914	0.545367	0.359477	1.51711	0.129239	0.513135	-0.253965	0.357617	-0.71016	0.477605	0.999973	-0.321217	0.358336	-0.896414	0.370032	0.907926	-0.738535	0.362814	-2.03557	0.0417932	0.217058	-0.399724	0.366538	-1.09054	0.275476	0.535509
LotjaGi1g1v0071500	Peroxidase	5.32823	-0.0850613	1.63394	-0.0520591	0.958482	NA	-0.923808	1.62375	-0.568934	0.569401	NA	-2.52452	1.7189	-1.46868	0.141919	0.731065	0.45154	1.60263	0.28175	0.778135	0.919732	5.6817	1.96147	2.89665	0.00377166	0.0325427
LotjaGi1g1v0071600_LC	Peroxidase	260.455	0.232177	0.31526	0.73646	0.461451	0.800294	-0.00828121	0.312151	-0.0265295	0.978835	0.999973	-0.0455552	0.312352	-0.145846	0.884043	0.994646	0.11241	0.312166	0.360097	0.718775	0.894825	-0.21098	0.311514	-0.677271	0.498234	0.729101
LotjaGi1g1v0071700	Coiled-coil domain-containing protein 93	155.513	-0.570885	0.297181	-1.921	0.0547315	0.375453	-0.715609	0.291359	-2.45611	0.0140449	0.54447	-0.859938	0.29228	-2.94217	0.00325916	0.0890114	-0.956049	0.293384	-3.2587	0.00111924	0.0197199	-0.316495	0.295938	-1.06946	0.284861	0.546162
LotjaGi1g1v0071800	Hypoxia-responsive family protein	204.239	-5.59442	1.97078	-2.83869	0.00452997	0.144229	-6.01489	1.93519	-3.10816	0.00188256	0.161326	-2.95974	1.86747	-1.58489	0.112991	0.675294	3.16292	1.85784	1.70247	0.0886677	0.330684	2.49567	1.87543	1.33072	0.183281	0.425107
LotjaGi1g1v0071900	Transcription factor	124.74	0.0557676	0.364019	0.1532	0.878241	0.962658	-0.398007	0.360872	-1.1029	0.270069	0.999973	-0.854823	0.363251	-2.35326	0.0186097	0.284869	-1.89535	0.372895	-5.08281	3.71884e-07	3.04539e-05	-1.25872	0.372051	-3.38319	0.000716484	0.0096075
LotjaGi1g1v0072000	Nop53 protein	1206.18	-0.18199	0.182573	-0.996807	0.318858	0.710708	-0.205153	0.181016	-1.13334	0.257072	0.999973	-0.241211	0.181088	-1.33201	0.182858	0.778424	-0.0649354	0.181002	-0.358755	0.719779	0.895384	-0.121696	0.181503	-0.670493	0.502544	0.731578
LotjaGi1g1v0072100	Amino acid transporter protein	93.6339	0.234537	0.439624	0.533495	0.593691	0.864951	-0.463858	0.437307	-1.06071	0.28882	0.999973	-0.750123	0.439214	-1.70787	0.0876596	0.610435	-0.953965	0.441371	-2.16137	0.030667	0.180784	0.776518	0.444166	1.74826	0.080419	0.258201
LotjaGi1g1v0072200_LC	Polynucleotidyl transferase, ribonuclease H-like superfamily protein	1.2074	-2.76097	2.87676	-0.959749	0.337182	NA	-1.70477	2.74656	-0.620693	0.534801	NA	-0.645053	2.69685	-0.239187	0.810961	NA	-4.39483	2.89764	-1.51669	0.129344	NA	0.763064	3.03477	0.25144	0.801474	NA
LotjaGi1g1v0072300	Amino acid transporter, putative	136.639	0.295597	0.323292	0.914334	0.360541	0.740143	-0.0253816	0.317673	-0.0798984	0.936318	0.999973	0.471566	0.315135	1.4964	0.134551	0.718611	0.105914	0.317638	0.333443	0.7388	0.902894	0.422778	0.309841	1.3645	0.17241	0.410745
LotjaGi1g1v0072400	Alpha-soluble NSF attachment protein	902.421	0.135504	0.140417	0.965007	0.334541	0.720549	-0.0434192	0.138342	-0.313853	0.753633	0.999973	0.178172	0.138037	1.29075	0.19679	0.791954	-0.0952674	0.138671	-0.687003	0.492081	0.772847	-0.124216	0.138648	-0.895907	0.370302	0.628463
LotjaGi1g1v0072500	Plant cadmium resistance protein	478.343	0.146646	0.217292	0.674881	0.499751	0.819047	0.0524403	0.214451	0.244533	0.806818	0.999973	0.149948	0.214324	0.699633	0.484157	0.946198	0.0223733	0.214789	0.104164	0.917039	0.972618	0.315636	0.214669	1.47033	0.141471	0.365723
LotjaGi1g1v0072600	Nuclease	396.346	-0.235051	0.272585	-0.862304	0.38852	0.759166	-0.232551	0.269253	-0.863689	0.387759	0.999973	-0.178976	0.269216	-0.664807	0.506174	0.950428	-0.0916517	0.269222	-0.340432	0.733531	0.900678	0.0696047	0.269611	0.258167	0.796278	0.909748
LotjaGi1g1v0072700	Polyadenylate-binding protein-interacting protein 2	6221.71	-0.206884	0.224672	-0.920827	0.357141	0.738434	-0.0842691	0.224239	-0.3758	0.707066	0.999973	0.162366	0.224197	0.724209	0.468937	0.942945	1.36105	0.224053	6.07469	1.24229e-09	1.80575e-07	0.872107	0.224076	3.89201	9.94169e-05	0.00205299
LotjaGi1g1v0072800	Heavy metal transport/detoxification superfamily protein	5.44043	0.811309	1.53537	0.528412	0.597214	NA	0.468537	1.51954	0.308341	0.757823	NA	0.480922	1.51999	0.316399	0.7517	0.988478	-0.849218	1.56735	-0.541819	0.587943	0.830477	-1.64484	1.60114	-1.02729	0.304284	0.567621
LotjaGi1g1v0072900_LC	B3 domain-containing protein	0	NA	NA	NA	NA	NA	NA	NA	NA	NA	NA	NA	NA	NA	NA	NA	NA	NA	NA	NA	NA	NA	NA	NA	NA	NA
LotjaGi1g1v0073000	neuronal PAS domain protein	39.0632	-0.117687	0.651835	-0.180548	0.856723	0.957494	0.227027	0.632725	0.358808	0.719738	0.999973	0.525911	0.630634	0.83394	0.404315	0.923224	-1.13427	0.654852	-1.73211	0.0832543	0.319407	-0.977395	0.623931	-1.56651	0.117229	0.326615
LotjaGi1g1v0073100_LC	Retrovirus-related Pol polyprotein from transposon TNT 1-94	0.25883	0.612114	5.64883	0.108361	0.913709	NA	2.34331	5.58345	0.419688	0.674713	NA	-0.162339	5.64883	-0.0287385	0.977073	NA	-0.0638541	5.64883	-0.011304	0.990981	NA	2.25197	5.58734	0.403049	0.686912	NA
LotjaGi1g1v0073200	PRA1 family protein	1693.51	0.188439	0.152655	1.23441	0.217049	0.620576	0.010017	0.15158	0.0660843	0.947311	0.999973	-0.0857758	0.151693	-0.565456	0.571764	0.969569	0.116966	0.151595	0.771564	0.440373	0.738091	-0.0587629	0.151586	-0.387653	0.698273	0.858498
LotjaGi1g1v0073300	sorting nexin	594.357	-0.247606	0.167395	-1.47917	0.139095	0.526656	-0.114522	0.163677	-0.699679	0.484128	0.999973	-0.19996	0.163939	-1.21973	0.222568	0.818327	-0.0589468	0.163829	-0.359806	0.718992	0.894924	0.0590772	0.164557	0.359007	0.71959	0.870726
LotjaGi1g1v0073400	Receptor-like kinase	81.0493	-0.259809	0.581591	-0.44672	0.655077	0.887061	0.571979	0.57166	1.00056	0.31704	0.999973	-0.129737	0.574899	-0.225668	0.821459	0.992584	0.709889	0.574345	1.236	0.21646	0.536012	0.499122	0.570407	0.875029	0.381558	0.638304
LotjaGi1g1v0073500_LC	Alanine racemase	17.6278	-0.17737	1.09563	-0.161888	0.871394	0.960743	-0.855194	1.08687	-0.78684	0.431376	0.999973	0.491106	1.06739	0.460099	0.645445	0.977369	0.101881	1.07256	0.0949883	0.924324	0.975231	2.88917	1.09729	2.633	0.00846351	0.0582383
LotjaGi1g1v0073600	Laccase	474.041	0.102283	0.599264	0.170681	0.864475	0.959348	-0.208949	0.598188	-0.349303	0.726862	0.999973	0.131431	0.597923	0.219812	0.826018	0.992584	-0.309908	0.598424	-0.517873	0.604547	0.839449	-0.531214	0.597185	-0.889531	0.373718	0.631661
LotjaGi1g1v0073700	RNA-directed DNA polymerase (Reverse transcriptase)	0.0418888	0.612178	5.64883	0.108373	0.9137	NA	-0.190411	5.64883	-0.0337081	0.97311	NA	0.799506	5.64883	0.141535	0.887447	NA	-0.06379	5.64883	-0.0112926	0.99099	NA	-0.191746	5.64919	-0.0339422	0.972923	NA
LotjaGi1g1v0073800	Dehydration-responsive element-binding protein	44.3967	0.097004	0.523656	0.185244	0.853038	0.95615	0.27618	0.50776	0.543917	0.586498	0.999973	0.0221177	0.510795	0.0433005	0.965462	0.997946	0.370204	0.507816	0.729012	0.465994	0.755353	2.01847	0.523435	3.85621	0.000115161	0.0022905
LotjaGi1g1v0073900	SNF2 domain-containing protein / helicase domain-containing protein	1234.32	-0.0263099	0.173476	-0.151663	0.879453	0.962869	-0.0472029	0.171798	-0.274759	0.783501	0.999973	-0.264682	0.17209	-1.53805	0.124037	0.699855	-0.0967895	0.171996	-0.562743	0.57361	0.822038	0.155295	0.171086	0.9077	0.364036	0.623679
LotjaGi1g1v0074000	Abscisic acid receptor	3260.59	1.09386	0.366214	2.98695	0.00281775	0.119328	-0.147083	0.366233	-0.40161	0.687971	0.999973	-0.499707	0.366325	-1.36411	0.172533	0.771008	-0.0246203	0.366234	-0.0672257	0.946402	0.983819	0.26662	0.36635	0.727773	0.466753	0.708108
LotjaGi1g1v0074100	Trichome birefringence-like protein	689.365	-0.0576621	0.373603	-0.15434	0.877341	0.962266	-0.141416	0.372317	-0.379827	0.704074	0.999973	0.070557	0.372178	0.189579	0.849639	0.994268	-0.648141	0.372983	-1.73772	0.08226	0.317407	-1.04174	0.372564	-2.79615	0.00517158	0.0408031
LotjaGi1g1v0074200	LOB domain-containing protein, putative	159.896	-1.03487	0.412123	-2.51108	0.0120364	0.213245	0.0528492	0.399488	0.132292	0.894753	0.999973	-0.0820342	0.399976	-0.205098	0.837496	0.993336	-0.334861	0.401108	-0.834841	0.403807	0.710121	-0.813419	0.402668	-2.02007	0.0433758	0.175004
LotjaGi1g1v0074300	Ferritin	2707.78	-0.0711716	0.203329	-0.350032	0.726315	0.916218	-0.433671	0.202825	-2.13815	0.0325043	0.758605	0.0031959	0.202651	0.0157704	0.987418	0.998233	0.311114	0.202575	1.5358	0.124588	0.401304	-0.671438	0.202834	-3.31028	0.000932038	0.0116701
LotjaGi1g1v0074400	40S ribosomal protein S4	16851	-0.334069	0.163589	-2.04212	0.0411394	0.337842	-5.73749e-05	0.16338	-0.000351174	0.99972	0.999973	-0.0847008	0.163388	-0.518404	0.604177	0.972569	0.592103	0.163341	3.62494	0.000289026	0.00728265	0.504086	0.163376	3.08543	0.00203255	0.0209308
LotjaGi1g1v0074500_LC	ATP-dependent RNA helicase DBP6	0	NA	NA	NA	NA	NA	NA	NA	NA	NA	NA	NA	NA	NA	NA	NA	NA	NA	NA	NA	NA	NA	NA	NA	NA	NA
LotjaGi1g1v0074600	S-adenosyl-L-methionine-dependent methyltransferases superfamily protein	179.117	0.311379	0.229693	1.35563	0.175216	0.57037	0.122007	0.224031	0.544598	0.58603	0.999973	0.111214	0.224275	0.495884	0.619976	0.973058	0.16292	0.224514	0.725657	0.468049	0.756918	0.303151	0.221527	1.36846	0.171169	0.409017
LotjaGi1g1v0074700	Ankyrin repeat-containing protein, putative	251.206	0.153134	0.191792	0.79844	0.424615	0.78012	-0.0750512	0.187614	-0.400029	0.689135	0.999973	-0.372338	0.189171	-1.96826	0.0490377	0.479186	-0.411902	0.189885	-2.16922	0.0300659	0.178969	-0.0381772	0.190139	-0.200786	0.840866	0.929874
LotjaGi1g1v0074800	Glutaredoxin family protein, putative	251.052	0.491629	0.202995	2.42188	0.0154405	0.232029	0.0936565	0.199694	0.468999	0.63907	0.999973	-0.12466	0.200905	-0.620493	0.534933	0.959274	0.14548	0.200028	0.727299	0.467043	0.756188	-0.061518	0.198091	-0.310555	0.756139	0.889699
LotjaGi1g1v0074900	Protein kinase family protein, putative, expressed	1063.33	1.10625	0.545497	2.02797	0.0425633	0.341917	-0.434888	0.545658	-0.796997	0.425453	0.999973	0.00533648	0.545495	0.00978282	0.992195	0.998689	-1.14245	0.546178	-2.09171	0.0364643	0.199918	-0.506694	0.546191	-0.927685	0.353571	0.615176
LotjaGi1g1v0075000	U-box domain-containing protein	40.7316	1.63449	0.479342	3.40986	0.000649959	0.0542883	0.736247	0.477956	1.54041	0.123461	0.999973	0.733409	0.478258	1.5335	0.125152	0.700234	-0.845828	0.503222	-1.68083	0.0927969	0.33891	-0.483948	0.583937	-0.828768	0.407236	0.66106
LotjaGi1g1v0075100	LOB domain-containing protein, putative	51.5276	0.0157642	0.398155	0.0395932	0.968417	0.992127	-0.377729	0.390323	-0.967735	0.333177	0.999973	-0.666417	0.394299	-1.69013	0.0910024	0.61841	-0.493363	0.393185	-1.25479	0.209556	0.526544	-0.613275	0.396708	-1.54591	0.122127	0.335545
LotjaGi1g1v0075200	Elongator complex protein 1	1111.29	-0.240233	0.237332	-1.01222	0.311431	0.70462	0.267693	0.235333	1.13751	0.255325	0.999973	0.210973	0.235393	0.896262	0.370113	0.908028	0.596469	0.235203	2.53597	0.0112135	0.0964899	0.808347	0.235171	3.43727	0.000587603	0.00824168
LotjaGi1g1v0075300	CASP-like protein	146.27	0.0528705	0.318914	0.165783	0.868328	0.960104	0.322726	0.309555	1.04255	0.297158	0.999973	0.991607	0.307276	3.22709	0.00125056	0.0431137	0.775526	0.309445	2.50619	0.0122041	0.101987	-0.0208013	0.310696	-0.0669507	0.946621	0.977056
LotjaGi1g1v0075400	RING/U-box superfamily protein, putative	60.6473	0.449773	1.13341	0.396831	0.691492	0.901325	-0.649132	1.13321	-0.572825	0.566763	0.999973	2.43477	1.12165	2.17071	0.0299533	0.372375	1.12617	1.12425	1.0017	0.316486	0.638491	0.188195	1.12454	0.167352	0.867093	0.94132
LotjaGi1g1v0075500	ethylene-responsive transcription factor	0.172603	0.612147	5.64883	0.108367	0.913704	NA	-0.190442	5.64883	-0.0337136	0.973106	NA	2.71508	5.57111	0.48735	0.62601	NA	-0.0638206	5.64883	-0.011298	0.990986	NA	-0.191746	5.64919	-0.0339422	0.972923	NA
LotjaGi1g1v0075600_LC	4-hydroxy-2-oxovalerate aldolase	15.2989	-0.484788	0.704744	-0.687892	0.491521	0.816751	-0.40546	0.675968	-0.599822	0.548625	0.999973	0.290567	0.665135	0.436855	0.662217	0.978335	-2.00925	0.740679	-2.71271	0.00667347	0.0701071	-0.937139	0.696412	-1.34567	0.17841	0.418506
LotjaGi1g1v0075700_LC	Polynucleotidyl transferase, ribonuclease H-like superfamily protein	0.622049	1.56752	4.54081	0.345208	0.729938	NA	3.27354	4.4376	0.737682	0.460708	NA	0.805948	4.55384	0.176982	0.859522	NA	3.43505	4.4366	0.774254	0.438781	NA	-0.191747	4.55403	-0.0421049	0.966415	NA
LotjaGi1g1v0075800_LC	Tetrahydromethanopterin S-methyltransferase subunit F	0	NA	NA	NA	NA	NA	NA	NA	NA	NA	NA	NA	NA	NA	NA	NA	NA	NA	NA	NA	NA	NA	NA	NA	NA	NA
LotjaGi1g1v0075900	Ring finger protein, putative	227.697	-0.241165	0.286796	-0.840894	0.400407	0.766706	-0.262832	0.281335	-0.934232	0.350184	0.999973	-0.36311	0.281867	-1.28823	0.197666	0.792043	0.328631	0.279846	1.17433	0.240264	0.560928	0.216128	0.280985	0.769181	0.441786	0.689443
LotjaGi1g1v0076000_LC	Ring finger protein, putative	0	NA	NA	NA	NA	NA	NA	NA	NA	NA	NA	NA	NA	NA	NA	NA	NA	NA	NA	NA	NA	NA	NA	NA	NA	NA
LotjaGi1g1v0076100	Myb transcription factor	59.0959	0.256129	0.47885	0.534882	0.592731	0.86449	-0.131342	0.472872	-0.277753	0.781202	0.999973	-0.250747	0.473444	-0.529624	0.596372	0.971594	-0.335772	0.476156	-0.705171	0.480704	0.765136	0.184959	0.473597	0.390541	0.696137	0.857186
LotjaGi1g1v0076200	Basic helix-loop-helix transcription factor	202.11	-0.128519	0.232989	-0.55161	0.581216	0.859728	-0.0640704	0.224265	-0.28569	0.775115	0.999973	0.267567	0.22261	1.20196	0.22938	0.8226	0.420022	0.2223	1.88944	0.0588329	0.262575	0.589066	0.216763	2.71756	0.0065766	0.0486456
LotjaGi1g1v0076300_LC	Pentatricopeptide repeat-containing protein	98.7026	-0.0396324	0.354109	-0.111921	0.910886	0.972292	0.171181	0.344482	0.496923	0.619243	0.999973	0.165827	0.344233	0.481729	0.629998	0.975741	0.25739	0.345398	0.745198	0.456152	0.749484	-0.241682	0.344372	-0.701805	0.482801	0.718422
LotjaGi1g1v0076400	Clathrin heavy chain	3612.35	0.061009	0.103269	0.590777	0.55467	0.846076	0.0819661	0.102299	0.801237	0.422994	0.999973	0.0698327	0.102327	0.682449	0.494955	0.948337	0.264592	0.102267	2.58725	0.00967441	0.088269	0.191239	0.102205	1.87114	0.0613257	0.219503
LotjaGi1g1v0076500_LC	Retrovirus-related Pol polyprotein from transposon TNT 1-94	0	NA	NA	NA	NA	NA	NA	NA	NA	NA	NA	NA	NA	NA	NA	NA	NA	NA	NA	NA	NA	NA	NA	NA	NA	NA
LotjaGi1g1v0076600	Anaphase-promoting complex subunit 1	344.392	0.170323	0.235385	0.723594	0.469315	0.803823	0.22467	0.231017	0.972526	0.330789	0.999973	0.033519	0.231669	0.144685	0.88496	0.994787	0.220291	0.231384	0.952061	0.341066	0.660244	0.140511	0.22888	0.613906	0.539277	0.757772
LotjaGi1g1v0076700	Trichome birefringence-like protein	703.725	0.0585577	0.241932	0.242042	0.808748	0.941605	-0.322939	0.240668	-1.34184	0.179647	0.999973	-0.274752	0.24065	-1.14171	0.253576	0.840121	-0.500622	0.241122	-2.07622	0.0378739	0.20475	-0.944702	0.241303	-3.91501	9.0401e-05	0.00190475
LotjaGi1g1v0076800	1-aminocyclopropane-1-carboxylate oxidase 2	267.97	0.0953078	0.181576	0.524893	0.599658	0.866598	-0.047821	0.176865	-0.270381	0.786867	0.999973	0.124876	0.176304	0.708296	0.478761	0.945819	-0.228842	0.17831	-1.2834	0.199353	0.512774	-0.275708	0.18104	-1.52291	0.12778	0.344904
LotjaGi1g1v0076900	Transducin family protein / WD-40 repeat family protein, putative isoform 5	199.777	-0.306632	0.292205	-1.04937	0.294007	0.689791	-0.0743525	0.285708	-0.260239	0.794679	0.999973	-0.195218	0.286146	-0.682231	0.495093	0.948337	-0.430354	0.287663	-1.49604	0.134644	0.418583	-0.457669	0.288819	-1.58462	0.113052	0.319392
LotjaGi1g1v0077000	Zinc finger CCCH domain protein, putative	1144.78	1.06782	0.192751	5.53989	3.02668e-08	2.55839e-05	-0.116535	0.192822	-0.604368	0.545599	0.999973	-0.205317	0.19297	-1.06398	0.287337	0.864475	-0.256249	0.193156	-1.32664	0.184627	0.493809	-0.130696	0.192628	-0.678489	0.497462	0.728582
LotjaGi1g1v0077100	2-oxoglutarate (2OG) and Fe(II)-dependent oxygenase superfamily protein	97.7031	0.177474	0.403872	0.439432	0.660348	0.888368	0.586378	0.390834	1.50032	0.13353	0.999973	0.970846	0.389103	2.49509	0.0125926	0.228198	0.744379	0.390655	1.90546	0.0567197	0.257391	0.234086	0.38452	0.608775	0.542674	0.760096
LotjaGi1g1v0077200	Kinase family protein	648.768	-0.0474757	0.212745	-0.223158	0.823412	0.947412	-0.113071	0.210454	-0.537271	0.59108	0.999973	-0.0922904	0.210476	-0.438484	0.661036	0.978141	-0.241242	0.210886	-1.14394	0.252648	0.575136	-0.55444	0.210801	-2.63016	0.00853458	0.0585918
LotjaGi1g1v0077300	CTD small phosphatase-like protein	651.612	0.370735	0.189129	1.96023	0.0499692	0.363593	0.184819	0.187171	0.987432	0.323431	0.999973	0.146184	0.187291	0.780521	0.435084	0.934304	-0.138196	0.187997	-0.735099	0.462279	0.753203	-0.489717	0.18818	-2.60239	0.00925757	0.0618941
LotjaGi1g1v0077400_LC	Photosystem I P700 chlorophyll a apoprotein A2	11.9911	-2.50348	1.16658	-2.14599	0.0318737	NA	-0.0877915	0.984352	-0.0891871	0.928933	0.999973	0.0139278	0.98331	0.0141642	0.988699	0.998646	0.229881	0.981365	0.234246	0.814794	0.933667	3.11877	1.07702	2.89573	0.00378279	0.0325909
LotjaGi1g1v0077500	Kinase family protein	0.723926	-0.0234647	5.49416	-0.00427084	0.996592	NA	-3.55651	5.55781	-0.639913	0.522229	NA	-3.52838	5.55781	-0.63485	0.525526	NA	-0.627893	5.48115	-0.114555	0.908798	NA	-0.191746	5.64919	-0.0339422	0.972923	NA
LotjaGi1g1v0077600	Phosphoinositide phospholipase C	672.823	0.184296	0.161524	1.14098	0.253876	0.654569	0.0944931	0.159028	0.594191	0.552384	0.999973	0.0208329	0.159235	0.130832	0.895909	0.995949	-0.168565	0.159845	-1.05455	0.291629	0.614661	-0.115289	0.159719	-0.721824	0.470403	0.709841
LotjaGi1g1v0077700	Phosphoinositide phospholipase C	55.4276	-0.226574	0.407841	-0.555543	0.578523	0.858206	-0.127476	0.391749	-0.325403	0.744876	0.999973	-0.17751	0.394609	-0.449839	0.652827	0.977652	0.351683	0.389676	0.902501	0.366791	0.681945	0.851213	0.394316	2.15871	0.0308727	0.140421
LotjaGi1g1v0077800	Phosphoinositide phospholipase C	66.8041	-0.195688	0.535529	-0.365411	0.714804	0.911366	0.0580035	0.521826	0.111155	0.911493	0.999973	0.896624	0.517625	1.73219	0.08324	0.601735	-0.660402	0.529556	-1.24708	0.212366	0.53005	-0.636481	0.516646	-1.23195	0.217969	0.470462
LotjaGi1g1v0077900	Cytochrome P450	64.3063	-0.602061	0.500647	-1.20256	0.229145	0.632653	-0.0696479	0.484503	-0.143751	0.885697	0.999973	-0.647734	0.489035	-1.32451	0.185332	0.779017	-0.302662	0.486927	-0.621576	0.534221	0.800333	-1.35891	0.490194	-2.7722	0.00556795	0.0430878
LotjaGi1g1v0078000	Protein yippee-like	1329.95	0.0361942	0.194744	0.185855	0.852559	0.95615	-0.0597192	0.19365	-0.308388	0.757787	0.999973	0.00444607	0.193667	0.0229573	0.981684	0.998233	-0.861194	0.194631	-4.42476	9.65515e-06	0.000480835	-1.07742	0.19456	-5.53773	3.06412e-08	2.41355e-06
LotjaGi1g1v0078100	Proteophosphoglycan	151.816	0.197953	0.334094	0.592507	0.553511	0.845587	-0.00836792	0.328785	-0.0254511	0.979695	0.999973	-0.0162363	0.328989	-0.0493521	0.960639	0.997686	0.584347	0.326886	1.78762	0.073838	0.2984	0.138707	0.327554	0.423463	0.671957	0.84367
LotjaGi1g1v0078200_LC	F-box protein family	5.84739	0.379874	1.47593	0.257379	0.796886	NA	1.16308	1.40633	0.827033	0.408219	NA	0.534302	1.42427	0.37514	0.707557	0.982963	0.793026	1.41858	0.559028	0.576142	0.823514	-2.55344	1.40795	-1.81358	0.069742	0.238331
LotjaGi1g1v0078400_LC	Bifunctional enzyme IspD/IspF	1292.71	0.201658	0.194064	1.03913	0.298745	0.69299	-0.308469	0.193348	-1.5954	0.110622	0.999973	-0.113415	0.193202	-0.587029	0.557184	0.964781	-0.269304	0.193434	-1.39223	0.163853	0.464274	-0.879252	0.193681	-4.53969	5.63371e-06	0.000198247
LotjaGi1g1v0078500	Pleckstrin homology domain-containing protein 1	839.038	0.37361	0.215276	1.73549	0.082654	0.440849	0.171648	0.213771	0.802953	0.422002	0.999973	0.187191	0.213814	0.875483	0.381311	0.912147	-0.153809	0.214361	-0.717522	0.473052	0.760536	0.185923	0.213839	0.869449	0.384601	0.641057
LotjaGi1g1v0078600	Ethylene-dependent gravitropism-deficient and yellow-green-like 2 isoform 2	35.0073	-0.0683745	0.497597	-0.137409	0.890707	0.966144	0.388276	0.472779	0.821264	0.411496	0.999973	0.259458	0.474699	0.546574	0.584671	0.970171	0.10856	0.477925	0.227148	0.820308	0.935371	1.67995	0.485169	3.46262	0.000534948	0.00765665
LotjaGi1g1v0078700	Polynucleotidyl transferase, ribonuclease H-like superfamily protein	378.557	-0.083924	0.270341	-0.310438	0.756228	0.926104	0.119809	0.265579	0.451122	0.651902	0.999973	0.253712	0.265355	0.956125	0.339009	0.892374	0.474913	0.265074	1.79162	0.0731935	0.297182	0.572632	0.263486	2.17329	0.0297582	0.136975
LotjaGi1g1v0078800	Histone-lysine N-methyltransferase	42.7663	-0.675852	0.462123	-1.4625	0.143605	0.531063	-0.341825	0.437297	-0.781679	0.434403	0.999973	-0.162511	0.43549	-0.373168	0.709024	0.982978	-0.0381341	0.435085	-0.0876475	0.930157	0.977703	-0.358481	0.430689	-0.832342	0.405216	0.659772
LotjaGi1g1v0078900_LC	Zinc finger CCCH domain protein, putative	106.974	-0.637681	0.355893	-1.79178	0.0731686	0.420942	0.280045	0.336422	0.832422	0.405171	0.999973	-0.0556927	0.338643	-0.164458	0.86937	0.994268	0.315361	0.336917	0.936019	0.349263	0.668023	0.754388	0.334559	2.25487	0.0241413	0.119441
LotjaGi1g1v0079000_LC	profilin 2	24.5004	-0.172023	0.618842	-0.277975	0.781032	0.933686	-0.0160495	0.594772	-0.0269844	0.978472	0.999973	0.0439147	0.595039	0.0738014	0.941168	0.997686	0.584518	0.589722	0.991175	0.3216	0.642841	-0.331281	0.609175	-0.54382	0.586565	0.79082
LotjaGi1g1v0079100_LC	Replication factor-A-like protein	1.66293	0.53548	2.60718	0.205387	0.83727	NA	0.727683	2.55597	0.2847	0.775874	NA	-0.696686	2.62229	-0.265679	0.790487	NA	-0.232741	2.59878	-0.0895577	0.928639	NA	-1.80826	2.82585	-0.639902	0.522237	NA
LotjaGi1g1v0079200	Auxin influx transporter	659.149	0.334514	0.333884	1.00189	0.316398	0.708651	-0.127305	0.332697	-0.382644	0.701983	0.999973	0.135821	0.332227	0.40882	0.682672	0.98056	0.554423	0.332242	1.66873	0.0951702	0.344226	-0.157955	0.332092	-0.475635	0.634334	0.821293
LotjaGi1g1v0079300	Syntaxin, putative	361.094	0.125467	0.170433	0.736166	0.46163	0.800294	0.0394076	0.166245	0.237046	0.812621	0.999973	0.115242	0.166095	0.693836	0.487785	0.946985	0.0488308	0.166852	0.29266	0.769782	0.915605	0.0227335	0.166153	0.136823	0.891171	0.952863
LotjaGi1g1v0079400	60S acidic ribosomal protein P0	198.37	-0.544825	0.246192	-2.21301	0.0268971	0.293286	-0.123519	0.235609	-0.524254	0.600102	0.999973	-0.203187	0.236182	-0.860297	0.389625	0.914674	0.476041	0.2337	2.03697	0.041653	0.216717	-0.107738	0.236238	-0.456056	0.64835	0.830645
LotjaGi1g1v0079500	ATP-dependent RNA helicase DeaD	910.215	-0.0403383	0.23406	-0.172342	0.863169	0.959202	-0.0954067	0.232191	-0.410897	0.681148	0.999973	0.0623743	0.232068	0.268777	0.788102	0.992584	0.159247	0.232078	0.686179	0.4926	0.773194	0.150187	0.230508	0.651547	0.514693	0.739919
LotjaGi1g1v0079600	60S acidic ribosomal protein P0	14002.1	-0.358784	0.164461	-2.18158	0.0291402	0.29951	-0.12252	0.164234	-0.746013	0.45566	0.999973	-0.432638	0.164272	-2.63367	0.00844685	0.175029	0.602071	0.164185	3.66702	0.000245398	0.00644156	0.00328585	0.164232	0.0200075	0.984037	0.991956
LotjaGi1g1v0079700	Nematode resistance HSPRO2-like protein	40.3408	0.737862	0.615209	1.19937	0.230385	0.633505	0.183907	0.609771	0.301601	0.762957	0.999973	0.715265	0.605927	1.18045	0.237822	0.831453	-1.15862	0.632573	-1.8316	0.0670115	0.282824	0.410997	0.605114	0.679206	0.497007	0.728345
LotjaGi1g1v0079800	Exostosin-2	1446.59	0.0786832	0.293497	0.268089	0.788631	0.936361	0.318234	0.292736	1.0871	0.276992	0.999973	0.154132	0.292697	0.526594	0.598476	0.971594	0.240757	0.292802	0.822255	0.410932	0.716313	0.550683	0.292743	1.88111	0.0599565	0.216538
LotjaGi1g1v0079900	Tetratricopeptide repeat (TPR)-like superfamily protein	59.1741	0.918983	0.677952	1.35553	0.175249	0.57037	-0.0548819	0.67705	-0.0810602	0.935394	0.999973	0.457379	0.674133	0.67847	0.497474	0.948802	0.115437	0.676738	0.170579	0.864555	0.953211	0.762704	0.671384	1.13602	0.25595	0.51444
LotjaGi1g1v0080000	Aquaporin	76828.4	0.796282	0.470428	1.69268	0.090517	0.455928	0.33841	0.470421	0.719378	0.471908	0.999973	0.531059	0.47042	1.12891	0.258938	0.844	-0.0486789	0.470424	-0.103479	0.917583	0.972694	0.77809	0.470422	1.65403	0.0981221	0.291899
LotjaGi1g1v0080100_LC	Ulp1 protease family, carboxy-terminal domain protein	0	NA	NA	NA	NA	NA	NA	NA	NA	NA	NA	NA	NA	NA	NA	NA	NA	NA	NA	NA	NA	NA	NA	NA	NA	NA
LotjaGi1g1v0080200	Wuschel-related homeobox protein	43.7023	-0.60428	0.603424	-1.00142	0.316624	0.708858	-0.122525	0.577208	-0.212271	0.831895	0.999973	1.03136	0.568716	1.81349	0.0697559	0.561519	-0.221251	0.579827	-0.381581	0.702772	0.887192	0.485433	0.567809	0.854923	0.392594	0.647726
LotjaGi1g1v0080300	Eukaryotic translation initiation factor 3 subunit F	596.126	-0.0471655	0.239713	-0.196759	0.844016	0.953682	0.166275	0.236597	0.702774	0.482197	0.999973	-0.140383	0.236937	-0.59249	0.553523	0.964135	-0.216288	0.237005	-0.912588	0.361459	0.677011	0.240273	0.236926	1.01413	0.310522	0.574082
LotjaGi1g1v0080400	Microfibrillar-associated protein 1	644.392	0.170436	0.207519	0.821303	0.411474	0.771561	0.200537	0.205166	0.977437	0.328353	0.999973	-0.0463407	0.205509	-0.225493	0.821596	0.992584	0.137918	0.205491	0.671162	0.502117	0.77966	0.474344	0.204947	2.31448	0.0206417	0.107586
LotjaGi1g1v0080500	HXXXD-type acyl-transferase family protein	358.159	0.923523	0.422929	2.18364	0.0289889	0.299118	-0.769367	0.423914	-1.81491	0.0695375	0.938889	-0.958932	0.424431	-2.25933	0.0238626	0.330272	-0.549646	0.423721	-1.29719	0.194566	0.506494	2.03618	0.426751	4.77136	1.82989e-06	7.77238e-05
LotjaGi1g1v0080600	Mitochondrial carrier family	770.484	-0.00932073	0.137925	-0.0675781	0.946121	0.984414	0.0139916	0.13517	0.103511	0.917557	0.999973	0.0138278	0.135232	0.102252	0.918556	0.997686	-0.468766	0.136515	-3.43381	0.000595161	0.0123918	-0.34684	0.137087	-2.53007	0.011404	0.0717101
LotjaGi1g1v0080700	Signal peptidase subunit-25	71.49	-0.559937	0.401043	-1.3962	0.162653	0.555011	-0.183997	0.382339	-0.481241	0.630345	0.999973	-0.157083	0.382419	-0.410761	0.681248	0.98056	0.439293	0.378532	1.16052	0.245837	0.5676	0.220365	0.37704	0.584461	0.55891	0.771953
LotjaGi1g1v0080800	flocculation protein	889.179	0.181263	0.179696	1.00872	0.313108	0.705846	-0.0600752	0.178081	-0.337348	0.735854	0.999973	0.0844361	0.177925	0.47456	0.6351	0.976559	0.0959995	0.178044	0.53919	0.589756	0.831471	-0.0178039	0.178153	-0.0999362	0.920395	0.96553
LotjaGi1g1v0080900	Signal peptidase subunit-25	894.423	0.126783	0.130446	0.971913	0.331094	0.71934	0.0540522	0.127945	0.422466	0.672685	0.999973	0.185245	0.127779	1.44974	0.147132	0.741312	0.137534	0.128041	1.07414	0.282761	0.605678	-0.0610926	0.128468	-0.475549	0.634396	0.821293
LotjaGi1g1v0081000	Coronatine-insensitive 1-like protein	1568.74	0.244034	0.150195	1.62477	0.104211	0.478522	-0.0185303	0.149215	-0.124185	0.901169	0.999973	0.187752	0.149054	1.25962	0.207806	0.803534	-0.20011	0.14949	-1.33862	0.180695	0.488596	0.090034	0.149665	0.601571	0.547459	0.763855
LotjaGi1g1v0081100_LC	Myb family transcription factor family protein	442.019	0.244416	0.196106	1.24634	0.212639	0.617066	-0.0605101	0.193641	-0.312487	0.754671	0.999973	0.336297	0.192834	1.74397	0.0811639	0.59713	0.166394	0.193394	0.860389	0.389575	0.700273	-0.233687	0.19713	-1.18545	0.235841	0.49126
LotjaGi1g1v0081200	Myb family transcription factor family protein	1957.09	-0.26726	0.263592	-1.01392	0.310623	0.703937	0.052548	0.262715	0.200019	0.841466	0.999973	0.101653	0.26271	0.38694	0.698801	0.982273	-0.145419	0.262842	-0.553256	0.580088	0.825613	-0.696184	0.263327	-2.6438	0.00819801	0.0568223
LotjaGi1g1v0081300	Laccase	1118.04	-0.401205	0.384826	-1.04256	0.297151	0.692477	-0.474698	0.383968	-1.23629	0.21635	0.999973	-0.224705	0.38386	-0.585383	0.55829	0.964781	0.249844	0.3837	0.651143	0.514954	0.787758	-1.05666	0.385033	-2.74433	0.00606338	0.0458327
LotjaGi1g1v0081400	Lachrymatory-factor synthase	2.50845	-1.17463	1.866	-0.629489	0.529029	NA	-0.245468	1.72884	-0.141984	0.887092	NA	0.45599	1.7004	0.268166	0.788572	0.992584	1.184	1.68215	0.703858	0.481521	NA	-1.09308	2.01513	-0.542435	0.587519	0.790895
LotjaGi1g1v0081500	Adenylosuccinate lyase	407.16	-0.335946	0.21907	-1.53351	0.125151	0.508357	-0.170249	0.214353	-0.794247	0.427052	0.999973	-0.279823	0.214738	-1.30309	0.192544	0.786463	0.222455	0.213732	1.04081	0.297963	0.619928	0.0467532	0.214409	0.218056	0.827385	0.923946
LotjaGi1g1v0081600	Pentatricopeptide repeat-containing protein	20.9387	-1.33427	0.621719	-2.1461	0.0318651	0.309326	-0.209013	0.544932	-0.383558	0.701306	0.999973	0.0272147	0.540934	0.0503106	0.959875	0.997686	0.728702	0.531728	1.37044	0.17055	0.474602	1.47045	0.56015	2.6251	0.00866224	0.05928
LotjaGi1g1v0081700	Acid phosphatase 1	355.885	-0.1115	0.187849	-0.593563	0.552804	0.845587	-0.0112144	0.182765	-0.0613597	0.951073	0.999973	0.318985	0.181978	1.75287	0.0796244	0.590984	-0.613839	0.18561	-3.30715	0.000942499	0.0175592	-0.727494	0.185163	-3.92893	8.5325e-05	0.001822
LotjaGi1g1v0081800	Glucan endo-1,3-beta-glucosidase, putative	5.1883	1.84848	1.58478	1.16639	0.243455	NA	1.4833	1.55887	0.951524	0.341339	NA	2.46726	1.53552	1.6068	0.108099	0.662064	0.585166	1.60789	0.363935	0.715907	0.893338	0.026884	1.40671	0.0191112	0.984752	0.992271
LotjaGi1g1v0081900	Triose-phosphate transporter family protein	336.474	0.24891	0.215425	1.15544	0.247911	0.648535	0.00413741	0.212491	0.019471	0.984465	0.999973	-0.177884	0.213127	-0.834636	0.403923	0.923224	-0.399764	0.214229	-1.86606	0.0620326	0.270345	-0.0963355	0.214209	-0.449727	0.652907	0.833854
LotjaGi1g1v0082000_LC	Triose-phosphate transporter family protein	0.142686	0.612153	5.64883	0.108368	0.913704	NA	-0.190436	5.64883	-0.0337125	0.973106	NA	-0.162299	5.64883	-0.0287315	0.977079	NA	2.43886	5.58459	0.436713	0.662319	NA	-0.191746	5.64919	-0.0339422	0.972923	NA
LotjaGi1g1v0082100_LC	mediator of RNA polymerase II transcription subunit-like protein, putative (DUF1216)	1.08712	-2.7419	4.36293	-0.628453	0.529707	NA	-3.54449	4.36293	-0.81241	0.416556	NA	-3.51636	4.36293	-0.805961	0.420265	NA	-2.45798	4.36293	-0.563379	0.573177	NA	-4.00427	4.33637	-0.923416	0.35579	NA
LotjaGi1g1v0082200_LC	mediator of RNA polymerase II transcription subunit-like protein, putative (DUF1216)	0	NA	NA	NA	NA	NA	NA	NA	NA	NA	NA	NA	NA	NA	NA	NA	NA	NA	NA	NA	NA	NA	NA	NA	NA	NA
LotjaGi1g1v0082300_LC	mediator of RNA polymerase II transcription subunit-like protein, putative (DUF1216)	0	NA	NA	NA	NA	NA	NA	NA	NA	NA	NA	NA	NA	NA	NA	NA	NA	NA	NA	NA	NA	NA	NA	NA	NA	NA
LotjaGi1g1v0082400	60S ribosomal protein L35a	2997.09	-0.338845	0.168292	-2.01344	0.0440687	0.34867	-0.0317936	0.167234	-0.190115	0.849219	0.999973	-0.162064	0.167311	-0.968641	0.332724	0.890309	0.415279	0.167109	2.48508	0.0129521	0.106066	-0.093073	0.167172	-0.55675	0.577698	0.784825
LotjaGi1g1v0082500	O-fucosyltransferase family protein	0.0908873	2.24579	5.61127	0.400228	0.688989	NA	-0.190422	5.64883	-0.03371	0.973108	NA	-0.162286	5.64883	-0.0287291	0.977081	NA	-0.0638008	5.64883	-0.0112945	0.990988	NA	-0.191746	5.64919	-0.0339422	0.972923	NA
LotjaGi1g1v0082600	Proline transporter	203.59	0.0240105	0.250151	0.0959841	0.923533	0.977039	0.0460913	0.245472	0.187767	0.85106	0.999973	-0.126243	0.246711	-0.511702	0.60886	0.972569	-0.417731	0.248612	-1.68025	0.0929083	0.339157	-1.60269	0.248519	-6.44896	1.12623e-10	1.5136e-08
LotjaGi1g1v0082700_LC	zinc finger MYM-type-like protein	0.223647	-0.200918	5.61323	-0.0357937	0.971447	NA	-0.0252213	5.58778	-0.00451366	0.996399	NA	-1.93893	5.62385	-0.344769	0.730268	NA	-1.84044	5.62385	-0.327257	0.743474	NA	-0.191746	5.64919	-0.0339422	0.972923	NA
LotjaGi1g1v0082800_LC	Ubiquitin-like domain-containing CTD phosphatase	16.7491	0.103533	0.822134	0.125932	0.899786	0.968883	0.758099	0.784105	0.966833	0.333628	0.999973	1.00636	0.781505	1.28772	0.197845	0.792043	-0.0345393	0.800872	-0.0431271	0.9656	0.989424	0.969644	0.78345	1.23766	0.215843	0.467961
LotjaGi1g1v0082900	Myb transcription factor	56.8467	-0.108775	0.433251	-0.251067	0.801762	0.940485	-0.167282	0.420918	-0.397422	0.691056	0.999973	0.260614	0.417536	0.624171	0.532516	0.958669	0.201405	0.41872	0.481002	0.630515	0.851662	0.602261	0.425307	1.41606	0.156757	0.388481
LotjaGi1g1v0083000	RING/FYVE/PHD zinc finger superfamily protein	425.202	-0.272286	0.17024	-1.59942	0.109727	0.488282	-0.205589	0.165144	-1.24491	0.213166	0.999973	-0.240564	0.165384	-1.45458	0.145787	0.73867	0.279899	0.164071	1.70596	0.0880156	0.329467	-0.0427327	0.164389	-0.259948	0.794904	0.909008
LotjaGi1g1v0083100_LC	GTP-binding ERG-like protein	0	NA	NA	NA	NA	NA	NA	NA	NA	NA	NA	NA	NA	NA	NA	NA	NA	NA	NA	NA	NA	NA	NA	NA	NA	NA
LotjaGi1g1v0083200	lipase, putative (DUF620)	217.373	0.497282	0.251776	1.9751	0.0482573	0.359996	0.265218	0.247675	1.07083	0.284245	0.999973	0.559246	0.246758	2.26638	0.0234282	0.327418	-0.243856	0.250733	-0.972574	0.330765	0.650397	-0.164596	0.246769	-0.667006	0.504768	0.732952
LotjaGi1g1v0083300	Phosphoglucosamine mutase	2133.24	-0.312163	0.149587	-2.08684	0.0369026	0.325339	-0.368036	0.148381	-2.48034	0.0131256	0.527759	-0.32528	0.148376	-2.19226	0.0283605	0.363187	0.185664	0.148087	1.25375	0.209932	0.526915	-0.258203	0.148202	-1.74224	0.0814659	0.260178
LotjaGi1g1v0083400	Heat shock protein	567.491	0.291252	0.294143	0.99017	0.322091	0.712789	0.394487	0.292044	1.35078	0.176767	0.999973	0.243651	0.292266	0.833662	0.404471	0.923424	-0.530787	0.293732	-1.80704	0.0707553	0.291507	-0.832767	0.291886	-2.85306	0.00433008	0.035815
LotjaGi1g1v0083500	Heat-shock protein, putative	105.05	0.560239	0.38205	1.4664	0.142539	0.530763	0.627758	0.373531	1.68061	0.0928391	0.980845	0.385154	0.375155	1.02665	0.304584	0.876113	0.168648	0.377298	0.446988	0.654884	0.864346	0.00260609	0.364528	0.00714922	0.994296	0.997356
LotjaGi1g1v0083600_LC	zinc finger (C3HC4-type RING finger) family protein	338.818	-0.0946941	0.253747	-0.373182	0.709013	0.908638	-0.316422	0.250471	-1.26331	0.206478	0.999973	-0.0405288	0.249826	-0.162228	0.871126	0.994268	-0.128829	0.250295	-0.514709	0.606757	0.840161	-0.597099	0.25011	-2.38735	0.0169704	0.0941665
LotjaGi1g1v0083700	WAS/WASL-interacting protein family member 2, putative isoform 2	809.681	-0.261334	0.211643	-1.23479	0.216911	0.620436	-0.0354893	0.208951	-0.169845	0.865132	0.999973	0.0247711	0.208919	0.118568	0.905618	0.996804	-0.0268421	0.209105	-0.128367	0.897859	0.964272	-0.41912	0.208713	-2.00811	0.0446312	0.178525
LotjaGi1g1v0083800_LC	zinc finger MYM-type-like protein	201.048	-0.0184569	0.304301	-0.0606535	0.951635	0.986007	-0.0999866	0.299197	-0.334183	0.738242	0.999973	-0.12089	0.299366	-0.40382	0.686345	0.98056	-0.328114	0.300343	-1.09247	0.274629	0.596238	-0.17111	0.299482	-0.571352	0.567761	0.777515
LotjaGi1g1v0083900_LC	Endonuclease/exonuclease/phosphatase family protein	0	NA	NA	NA	NA	NA	NA	NA	NA	NA	NA	NA	NA	NA	NA	NA	NA	NA	NA	NA	NA	NA	NA	NA	NA	NA
LotjaGi1g1v0084000	Rop guanine nucleotide exchange factor, putative	187.564	-0.636214	0.31573	-2.01506	0.0438986	0.347962	0.205035	0.303646	0.675243	0.499521	0.999973	-0.292942	0.30561	-0.958549	0.337786	0.891737	0.2647	0.303884	0.871055	0.383724	0.695837	0.405709	0.301603	1.34518	0.178569	0.418667
LotjaGi1g1v0084100	Plant/T7H20-70 protein	4.65204	-1.2919	1.32539	-0.974734	0.329692	NA	-0.546045	1.24891	-0.437218	0.661953	NA	-0.688392	1.25374	-0.549072	0.582956	0.970171	-3.9075	1.5784	-2.47561	0.013301	0.107822	-2.55683	1.49088	-1.71497	0.0863504	0.269498
LotjaGi1g1v0084200_LC	Protein translocase subunit SecA	75.0338	0.695681	0.411722	1.68968	0.0910885	0.456373	0.743258	0.402427	1.84694	0.064756	0.922853	0.383889	0.405124	0.947586	0.34334	0.896362	0.651239	0.403823	1.61269	0.106813	0.368732	0.420495	0.400616	1.04962	0.293893	0.556422
LotjaGi1g1v0084300_LC	Potassium channel	31.4384	0.367623	0.445518	0.825157	0.409282	0.770864	0.115983	0.431981	0.26849	0.788322	0.999973	0.10546	0.432719	0.243714	0.807452	0.992584	0.848881	0.423614	2.0039	0.0450804	0.226395	0.548522	0.438572	1.2507	0.211044	0.461575
LotjaGi1g1v0084400_LC	Zinc transport protein zntB	943.122	-0.568898	0.250221	-2.27358	0.0229912	0.272491	0.460585	0.246331	1.86978	0.0615139	0.913476	1.71733	0.245621	6.99179	2.71393e-12	7.17323e-10	0.194976	0.246701	0.790335	0.429332	0.72947	0.00966084	0.247078	0.0391004	0.96881	0.986307
LotjaGi1g1v0084500_LC	Rop guanine nucleotide exchange factor, putative	0	NA	NA	NA	NA	NA	NA	NA	NA	NA	NA	NA	NA	NA	NA	NA	NA	NA	NA	NA	NA	NA	NA	NA	NA	NA
LotjaGi1g1v0084600	plant/protein	66.1898	-0.0202914	0.60519	-0.0335289	0.973253	0.994056	0.557525	0.590946	0.943444	0.345454	0.999973	0.995885	0.589249	1.69009	0.0910105	0.61841	0.417728	0.592348	0.705208	0.480681	0.765136	0.502404	0.591162	0.849858	0.395404	0.650249
LotjaGi1g1v0084700_LC	Rop guanine nucleotide exchange factor, putative	0	NA	NA	NA	NA	NA	NA	NA	NA	NA	NA	NA	NA	NA	NA	NA	NA	NA	NA	NA	NA	NA	NA	NA	NA	NA
LotjaGi1g1v0084800	Subtilisin-like serine protease	884.882	-0.00596659	0.261156	-0.0228469	0.981772	0.995592	-0.102768	0.259759	-0.395627	0.69238	0.999973	-0.0563511	0.2597	-0.216985	0.82822	0.992584	-0.242482	0.260027	-0.932528	0.351064	0.669406	-0.430046	0.259298	-1.6585	0.0972164	0.289979
LotjaGi1g1v0084900_LC	Fatty acid-binding protein 12	1823.25	-0.344796	0.211838	-1.62764	0.103602	0.477703	0.0717363	0.210509	0.340776	0.733272	0.999973	0.181368	0.210467	0.86174	0.388831	0.914136	-0.0408186	0.210647	-0.193777	0.84635	0.946093	0.0650492	0.210371	0.309212	0.75716	0.890206
LotjaGi1g1v0085000	ATP synthase epsilon chain, chloroplastic	45.298	-0.949291	0.483566	-1.9631	0.049634	0.363324	-0.460674	0.458097	-1.00562	0.314596	0.999973	-0.358513	0.457372	-0.783854	0.433126	0.933331	-0.207819	0.456759	-0.454985	0.64912	0.861153	-0.564461	0.460394	-1.22604	0.220184	0.473232
LotjaGi1g1v0085100_LC	exportin-4 protein	12.0316	-0.95744	0.866568	-1.10486	0.269218	NA	-0.899504	0.83707	-1.07459	0.28256	0.999973	-1.84999	0.865186	-2.13826	0.0324958	0.388538	-1.5545	0.85776	-1.81228	0.0699424	0.289594	0.30019	0.867067	0.346213	0.729183	0.875476
LotjaGi1g1v0085200	Subtilisin-like serine protease	0.248105	-1.74201	5.59127	-0.311559	0.755376	NA	-2.5446	5.59127	-0.455102	0.649036	NA	-0.225543	5.53619	-0.0407398	0.967503	NA	-2.41798	5.59127	-0.432456	0.66541	NA	-0.191746	5.64919	-0.0339422	0.972923	NA
LotjaGi1g1v0085300_LC	DUF223 domain protein	184.38	-0.169884	0.265145	-0.640722	0.521703	0.830881	-0.154065	0.258603	-0.595758	0.551337	0.999973	0.0812516	0.257775	0.315204	0.752607	0.988561	-0.112234	0.258984	-0.433363	0.664751	0.870208	-0.61459	0.262129	-2.34461	0.0190471	0.101727
LotjaGi1g1v0085400_LC	DNA-directed RNA polymerase subunit beta''	10.4144	-0.0550859	0.942241	-0.0584627	0.95338	NA	0.444764	0.88799	0.500866	0.616465	0.999973	0.262366	0.893576	0.293614	0.769053	0.989939	1.08525	0.87481	1.24056	0.214768	0.533385	-0.350986	0.884038	-0.397026	0.691348	0.853901
LotjaGi1g1v0085500_LC	Gamma-glutamyl phosphate reductase	95.818	-0.00412675	0.357828	-0.0115328	0.990798	0.997264	-0.277165	0.350174	-0.791507	0.428648	0.999973	-0.188321	0.350889	-0.536697	0.591477	0.971594	-0.250993	0.351756	-0.713543	0.47551	0.762144	-0.371072	0.347712	-1.06718	0.28589	0.547036
LotjaGi1g1v0085600_LC	ethylene response sensor 1	100.464	-0.658711	0.386547	-1.70409	0.0883643	0.452116	-0.594755	0.376618	-1.5792	0.114291	0.999973	-0.693644	0.376955	-1.84012	0.06575	0.547549	-0.191871	0.374756	-0.51199	0.608658	0.841078	-1.25032	0.384895	-3.24846	0.00116031	0.0137116
LotjaGi1g1v0085700	Ras family protein	2.53759	0.862282	2.22496	0.38755	0.698349	NA	3.23607	2.10781	1.53528	0.124716	NA	-0.788976	2.32483	-0.339369	0.734332	0.985807	0.304289	2.21647	0.137286	0.890805	NA	-0.788924	2.03587	-0.387512	0.698377	0.858553
LotjaGi1g1v0085800	Mitochondrial carrier protein, expressed	143.037	0.218415	0.471957	0.462787	0.643517	0.884015	0.296163	0.466802	0.634452	0.525786	0.999973	-0.054775	0.468082	-0.11702	0.906844	0.996981	0.363621	0.467005	0.778622	0.436202	0.735127	0.16856	0.467201	0.360788	0.718258	0.870042
LotjaGi1g1v0085900	Protein DA1-related 1	329.686	-0.159349	0.311254	-0.511959	0.608679	0.869646	0.120683	0.306208	0.394121	0.693491	0.999973	0.227829	0.305905	0.744771	0.45641	0.940169	-0.239377	0.306829	-0.780164	0.435294	0.734502	-0.802908	0.307287	-2.61289	0.00897801	0.0605372
LotjaGi1g1v0086000	Serine/threonine-protein phosphatase	700.983	-0.156731	0.159682	-0.981517	0.326338	0.716486	-0.0809867	0.156491	-0.517516	0.604796	0.999973	0.0660665	0.156193	0.42298	0.67231	0.97983	0.177489	0.156155	1.13662	0.255697	0.578328	0.118745	0.156884	0.756897	0.449112	0.694629
LotjaGi1g1v0086100_LC	Cannabinoid receptor 1	143.687	0.134523	0.310775	0.432864	0.665113	0.890668	0.294702	0.303029	0.972523	0.330791	0.999973	-0.000741521	0.304353	-0.00243639	0.998056	0.999865	-0.318779	0.306292	-1.04077	0.297982	0.619928	-0.290872	0.304625	-0.954851	0.339653	0.601938
LotjaGi1g1v0086200	Transducin/WD-like repeat-protein	318.681	0.065154	0.181401	0.359171	0.719467	0.913228	-0.0663337	0.176895	-0.37499	0.707668	0.999973	-0.204818	0.17761	-1.15319	0.248833	0.837987	0.252608	0.176184	1.43377	0.151638	0.445135	0.102286	0.176942	0.578078	0.563212	0.774593
LotjaGi1g1v0086300	Folylpolyglutamate synthase	312.466	0.244956	0.183886	1.3321	0.182826	0.580303	-0.0507663	0.180612	-0.28108	0.778649	0.999973	-0.16603	0.18117	-0.916436	0.359438	0.900196	-0.395375	0.182584	-2.16543	0.0303544	0.17986	-0.0582964	0.182639	-0.319189	0.749583	0.886159
LotjaGi1g1v0086400	Protein YIPF	872.655	-0.22211	0.131813	-1.68504	0.0919811	0.457673	-0.0566129	0.128583	-0.440284	0.659732	0.999973	-0.162164	0.128846	-1.25859	0.20818	0.803534	-0.0389752	0.128781	-0.302647	0.762159	0.912037	-0.248928	0.129518	-1.92196	0.0546108	0.204194
LotjaGi1g1v0086500	Glutamate 5-kinase	887.856	-0.655715	0.297185	-2.20642	0.0273548	0.293653	-0.269404	0.294498	-0.91479	0.360302	0.999973	-0.162806	0.294522	-0.552779	0.580414	0.970171	0.406086	0.294087	1.38083	0.16733	0.469502	0.794275	0.294381	2.69812	0.00697318	0.0506343
LotjaGi1g1v0086600	Mitochondrial glycoprotein	830.129	-0.439898	0.214175	-2.05391	0.039984	0.335694	0.0976312	0.210816	0.46311	0.643285	0.999973	-0.240705	0.211299	-1.13917	0.254634	0.840205	0.544344	0.210489	2.5861	0.00970693	0.0884616	0.253395	0.211033	1.20074	0.229853	0.485504
LotjaGi1g1v0086700	Histone acetyltransferase	354.133	-0.305253	0.25428	-1.20046	0.22996	0.633387	0.0474044	0.248068	0.191094	0.848452	0.999973	0.00977396	0.24827	0.0393683	0.968597	0.997961	0.73423	0.246808	2.97491	0.00293075	0.039363	0.584932	0.246448	2.37345	0.0176226	0.0966496
LotjaGi1g1v0086800	Mannose-1-phosphate guanyltransferase, putative	3115.75	0.28341	0.226317	1.25227	0.210472	0.614774	0.118388	0.225966	0.523919	0.600335	0.999973	-0.0440073	0.226005	-0.194718	0.845614	0.994268	-0.263053	0.226136	-1.16325	0.244727	0.566066	-0.0408487	0.226122	-0.180649	0.856643	0.936534
LotjaGi1g1v0086900	S-adenosyl-L-methionine-dependent methyltransferases superfamily protein	1079.34	-0.0214677	0.360585	-0.0595359	0.952525	0.986459	-0.0617048	0.359714	-0.171539	0.8638	0.999973	-0.295549	0.359742	-0.821558	0.411328	0.925118	-0.185991	0.359707	-0.517063	0.605112	0.839834	-0.802591	0.359786	-2.23074	0.025698	0.124451
LotjaGi1g1v0087000	Replicase polyprotein 1a	162.775	-0.0806716	0.208681	-0.386579	0.699068	0.904304	0.3899	0.195912	1.99017	0.0465718	0.851731	0.248998	0.197009	1.26389	0.206269	0.802672	0.205612	0.197967	1.03861	0.298985	0.62106	0.122605	0.192574	0.636665	0.524343	0.746479
LotjaGi1g1v0087100_LC	Replication factor-A carboxy-terminal domain protein	124.94	-0.192049	0.312057	-0.61543	0.538271	0.839038	-0.0078845	0.302622	-0.026054	0.979214	0.999973	0.0396454	0.302494	0.131062	0.895727	0.995949	-0.412811	0.305998	-1.34906	0.177316	0.484288	-0.337601	0.303475	-1.11245	0.265944	0.525788
LotjaGi1g1v0087200	Protein phosphatase 2C-like protein	1090.07	-0.104365	0.224867	-0.464121	0.642561	0.883503	-0.17907	0.223484	-0.801264	0.422979	0.999973	0.662595	0.222919	2.97235	0.00295525	0.0831948	-0.936396	0.224594	-4.16929	3.05549e-05	0.00124233	-0.196268	0.223939	-0.876433	0.380795	0.637992
LotjaGi1g1v0087300_LC	Beta-glucosidase, GBA2 type family protein	1.68377	-2.57752	2.48516	-1.03716	0.299659	NA	-0.710174	2.28338	-0.311018	0.755787	NA	-1.54339	2.33797	-0.660139	0.509165	NA	-0.0295059	2.26199	-0.0130442	0.989592	NA	-1.16353	2.50214	-0.465013	0.641922	NA
LotjaGi1g1v0087400	Zinc finger family protein	11.3065	1.07775	1.0677	1.00941	0.312778	NA	0.514241	1.05807	0.48602	0.626953	0.999973	0.632199	1.05677	0.598236	0.549683	0.96333	0.419373	1.06197	0.394901	0.692916	0.884039	-0.970297	1.07652	-0.901331	0.367413	0.626569
LotjaGi1g1v0087500	Guanine nucleotide exchange family protein	356.248	0.198773	0.357016	0.556762	0.57769	0.857707	0.0320613	0.354465	0.0904498	0.92793	0.999973	0.0141763	0.354567	0.0399821	0.968107	0.997961	0.174637	0.354435	0.492719	0.622211	0.847692	0.455766	0.35291	1.29145	0.196547	0.443684
LotjaGi1g1v0087600	Chaperone DnaJ	213.512	0.054638	0.384195	0.142214	0.886911	0.964642	0.212531	0.374829	0.567007	0.57071	0.999973	0.417517	0.373993	1.11638	0.264261	0.851042	1.49034	0.370672	4.02066	5.80356e-05	0.00212699	2.35286	0.365448	6.4383	1.20816e-10	1.61459e-08
LotjaGi1g1v0087700	AT hook motif DNA-binding family protein	191.983	0.232724	0.236341	0.984694	0.324774	0.715536	0.0103999	0.231287	0.0449654	0.964135	0.999973	0.281981	0.230186	1.22501	0.220571	0.817544	-0.209985	0.233238	-0.900305	0.367958	0.682751	0.144446	0.230171	0.627558	0.530293	0.750915
LotjaGi1g1v0087800_LC	Polynucleotidyl transferase, ribonuclease H-like superfamily protein	0.129749	0.61215	5.64883	0.108368	0.913704	NA	-0.190439	5.64883	-0.033713	0.973106	NA	-0.162302	5.64883	-0.0287321	0.977078	NA	-0.0638175	5.64883	-0.0112975	0.990986	NA	-0.948391	5.62794	-0.168515	0.866178	NA
LotjaGi1g1v0087900	LOB domain protein	3.80629	0.0834997	1.56952	0.0532006	0.957572	NA	-0.217082	1.53495	-0.141426	0.887533	NA	1.06542	1.50092	0.709842	0.477802	0.945666	-1.02117	1.58662	-0.643614	0.519826	0.791359	-1.58091	1.64215	-0.962712	0.335692	0.597751
LotjaGi1g1v0088000	Ribulose bisphosphate carboxylase/oxygenase activase	4646	0.710487	0.278968	2.54684	0.0108702	0.20455	0.659429	0.278699	2.36609	0.0179768	0.60055	0.43382	0.278734	1.5564	0.119614	0.687721	0.105244	0.278818	0.377465	0.705828	0.888771	1.51061	0.278555	5.42303	5.85968e-08	4.21118e-06
LotjaGi1g1v0088100	Pumilio, putative	994.602	-0.280289	0.151282	-1.85275	0.0639179	0.398725	-0.0558248	0.148177	-0.376744	0.706364	0.999973	-0.134584	0.148365	-0.907115	0.364346	0.905087	0.62892	0.147467	4.26481	2.0007e-05	0.000874629	0.567126	0.14832	3.82368	0.000131477	0.00255938
LotjaGi1g1v0088200	Glycerol-3-phosphate acyltransferase	76.8823	1.18565	0.63097	1.87909	0.0602315	0.388465	0.649146	0.626668	1.03587	0.300263	0.999973	0.843624	0.625685	1.34832	0.177555	0.776369	0.23539	0.630913	0.373094	0.709078	0.889628	-0.958856	0.608369	-1.57611	0.115001	0.322447
LotjaGi1g1v0088300	Disease resistance protein family	103.134	0.297741	0.543126	0.548199	0.583555	0.860978	-0.310204	0.54032	-0.574113	0.565892	0.999973	-0.0308763	0.538547	-0.0573326	0.95428	0.997686	-0.813025	0.543309	-1.49643	0.134541	0.418486	0.667977	0.533725	1.25154	0.210738	0.461308
LotjaGi1g1v0088400	RING/U-box superfamily protein	12.3775	-0.64557	1.04832	-0.615813	0.538018	0.839002	0.861936	0.97583	0.883285	0.377082	0.999973	0.957212	0.975125	0.98163	0.326282	0.888362	-2.65715	1.15703	-2.29652	0.0216464	0.146278	-1.27522	0.97247	-1.31132	0.189749	0.433972
LotjaGi1g1v0088500_LC	zinc finger (C3HC4-type RING finger) family protein	43.4764	-0.615318	0.489098	-1.25807	0.208368	0.611951	-0.0324673	0.461401	-0.0703669	0.943902	0.999973	-0.140536	0.463031	-0.303512	0.7615	0.988835	0.494069	0.457566	1.07978	0.280242	0.602759	0.27844	0.458997	0.606628	0.544098	0.761174
LotjaGi1g1v0088600_LC	Retrovirus-related Pol polyprotein from transposon TNT 1-94	0	NA	NA	NA	NA	NA	NA	NA	NA	NA	NA	NA	NA	NA	NA	NA	NA	NA	NA	NA	NA	NA	NA	NA	NA	NA
LotjaGi1g1v0088700_LC	Retrovirus-related Pol polyprotein from transposon TNT 1-94	0	NA	NA	NA	NA	NA	NA	NA	NA	NA	NA	NA	NA	NA	NA	NA	NA	NA	NA	NA	NA	NA	NA	NA	NA	NA
LotjaGi1g1v0088800	Aspartic proteinase nepenthesin-1	79.5554	0.0460376	0.40342	0.114118	0.909144	0.971954	0.424446	0.391193	1.085	0.27792	0.999973	0.399002	0.391523	1.0191	0.308154	0.877643	-1.00333	0.405866	-2.47206	0.0134338	0.108445	-1.15676	0.394699	-2.93074	0.00338157	0.0301502
LotjaGi1g1v0088900	Peptidylprolyl isomerase	1115.11	0.290828	0.176715	1.64574	0.0998167	0.471413	0.17011	0.175162	0.971155	0.331471	0.999973	0.125829	0.175235	0.718058	0.472722	0.943709	0.116546	0.175279	0.664918	0.506103	0.782401	-0.0709497	0.175969	-0.403195	0.686805	0.851543
LotjaGi1g1v0089000_LC	1-deoxy-D-xylulose 5-phosphate reductoisomerase	21.3681	0.145923	0.66566	0.219215	0.826482	0.948167	0.202265	0.647921	0.312176	0.754907	0.999973	-0.143	0.652929	-0.219013	0.82664	0.992584	-0.884467	0.669654	-1.32078	0.186574	0.495931	-0.622178	0.667653	-0.931889	0.351394	0.613225
LotjaGi1g1v0089100_LC	1-deoxy-D-xylulose 5-phosphate reductoisomerase	76.8615	-0.897883	0.406593	-2.20831	0.0272229	0.293653	-0.16724	0.386133	-0.433116	0.66493	0.999973	-0.527672	0.389123	-1.35605	0.175082	0.774281	0.372721	0.383739	0.971286	0.331406	0.651234	0.662783	0.393947	1.68242	0.0924884	0.281336
LotjaGi1g1v0089200	Expansin	246.625	0.384622	0.390693	0.984459	0.32489	0.715536	0.314493	0.386433	0.813836	0.415739	0.999973	0.602454	0.38646	1.55891	0.119019	0.686855	-0.118369	0.387729	-0.305289	0.760146	0.911055	0.140208	0.387116	0.362187	0.717212	0.869574
LotjaGi1g1v0089300	XH/XS domain protein	260.248	-0.120672	0.265594	-0.454348	0.649578	0.886177	-0.0837333	0.260118	-0.321905	0.747525	0.999973	0.118522	0.259588	0.456576	0.647976	0.977481	-0.104447	0.260487	-0.40097	0.688443	0.881475	-0.0769632	0.258051	-0.298248	0.765514	0.893481
LotjaGi1g1v0089400_LC	Disease resistance protein (TIR-NBS-LRR class) family	0.42101	-2.47514	5.56483	-0.444783	0.656476	NA	-3.27773	5.56483	-0.589009	0.555856	NA	-3.2496	5.56483	-0.583952	0.559252	NA	-3.15111	5.56483	-0.566255	0.571221	NA	2.91721	5.56451	0.524253	0.600103	NA
LotjaGi1g1v0089500_LC	Lipid A export ATP-binding/permease protein MsbA	0.126018	1.57171	5.6381	0.278766	0.780425	NA	1.62717	5.62115	0.289473	0.77222	NA	-0.162304	5.64883	-0.0287323	0.977078	NA	-0.063819	5.64883	-0.0112977	0.990986	NA	-0.191746	5.64919	-0.0339422	0.972923	NA
LotjaGi1g1v0089600_LC	glutamate receptor 2	74.1944	-0.420646	0.424809	-0.9902	0.322076	0.712789	0.118535	0.406796	0.291388	0.770755	0.999973	0.217965	0.406347	0.536402	0.591681	0.971594	0.390487	0.405827	0.962202	0.335948	0.654477	0.373429	0.405692	0.920473	0.357325	0.618366
LotjaGi1g1v0089700_LC	glutamate receptor 2	14.1372	1.72339	1.24022	1.38958	0.164656	0.557612	2.10313	1.2084	1.74043	0.0817841	0.960527	0.575127	1.2707	0.452607	0.650832	0.977652	3.53753	1.17549	3.00942	0.00261748	0.0364301	2.30061	0.976377	2.35627	0.0184596	0.099623
LotjaGi1g1v0089800_LC	Retrotransposon protein, Ty3-gypsy subclass, putative	0	NA	NA	NA	NA	NA	NA	NA	NA	NA	NA	NA	NA	NA	NA	NA	NA	NA	NA	NA	NA	NA	NA	NA	NA	NA
LotjaGi1g1v0089900_LC	Retrotransposon protein, putative, Ty3-gypsy subclass	12.1173	0.503823	0.851949	0.591377	0.554268	NA	0.668748	0.826793	0.808845	0.418604	0.999973	0.257681	0.834305	0.308857	0.75743	0.988561	-1.52123	0.906143	-1.6788	0.0931905	0.339635	0.272251	0.838301	0.324765	0.745359	0.883966
LotjaGi1g1v0090000_LC	PIF1-like helicase	0	NA	NA	NA	NA	NA	NA	NA	NA	NA	NA	NA	NA	NA	NA	NA	NA	NA	NA	NA	NA	NA	NA	NA	NA	NA
LotjaGi1g1v0090100_LC	Retrovirus-related Pol polyprotein from transposon TNT 1-94	4.27607	0.191843	2.06581	0.0928662	0.92601	NA	0.476361	2.00286	0.237841	0.812005	NA	-1.10312	2.09272	-0.527124	0.598107	0.971594	0.407743	2.00926	0.202932	0.839189	0.942776	2.27161	1.95758	1.16041	0.24588	0.50353
LotjaGi1g1v0090200_LC	Retrovirus-related Pol polyprotein from transposon TNT 1-94	0	NA	NA	NA	NA	NA	NA	NA	NA	NA	NA	NA	NA	NA	NA	NA	NA	NA	NA	NA	NA	NA	NA	NA	NA	NA
LotjaGi1g1v0090300_LC	Retrovirus-related Pol polyprotein from transposon TNT 1-94	0	NA	NA	NA	NA	NA	NA	NA	NA	NA	NA	NA	NA	NA	NA	NA	NA	NA	NA	NA	NA	NA	NA	NA	NA	NA
LotjaGi1g1v0090400_LC	zinc finger C3H1 domain protein	0.512448	-1.80146	5.44787	-0.330672	0.740892	NA	-2.58086	5.45853	-0.472812	0.636347	NA	-2.53117	5.45853	-0.46371	0.642856	NA	-3.41228	5.45853	-0.625127	0.531888	NA	2.20748	5.49086	0.402028	0.687663	NA
LotjaGi1g1v0090500	Beta-adaptin-like protein	409.628	-0.245179	0.159299	-1.53911	0.123777	0.506712	-0.366981	0.155009	-2.36747	0.01791	0.60055	-0.0685195	0.154099	-0.444647	0.656575	0.978141	-0.145819	0.154664	-0.942813	0.345777	0.664703	-0.0241254	0.15565	-0.154997	0.876823	0.945678
LotjaGi1g1v0090600_LC	transcription factor, putative (Protein of unknown function, DUF547)	22.3624	0.948279	0.596434	1.58991	0.111854	0.489999	-0.0243715	0.595452	-0.0409294	0.967352	0.999973	-0.477863	0.604501	-0.790508	0.429231	0.932325	0.159692	0.596153	0.267871	0.788799	0.92419	-0.391347	0.603491	-0.648472	0.51668	0.741212
LotjaGi1g1v0090700	Calcium-dependent lipid-binding domain-containing protein	481.133	0.291902	0.204405	1.42806	0.153276	0.543626	0.0900823	0.201987	0.44598	0.655612	0.999973	0.405536	0.201469	2.01289	0.0441259	0.456167	-0.151582	0.202837	-0.747313	0.454875	0.748321	-0.122077	0.204549	-0.596811	0.550634	0.765829
LotjaGi1g1v0090800	Serine/arginine rich splicing factor, putative	1270.22	-0.203505	0.148809	-1.36756	0.171449	0.566148	-0.212635	0.146887	-1.44761	0.147727	0.999973	-0.3518	0.147115	-2.39132	0.0167878	0.269246	0.306073	0.146466	2.08972	0.0366426	0.20047	-0.0509593	0.147039	-0.346569	0.728915	0.875346
LotjaGi1g1v0090900	Dual-specificity RNA methyltransferase RlmN	436.793	-0.0926666	0.18961	-0.488722	0.625039	0.876872	0.122501	0.184848	0.662712	0.507515	0.999973	0.267036	0.184589	1.44666	0.147993	0.743026	-0.0117014	0.185549	-0.0630637	0.949716	0.984555	0.121454	0.185251	0.655617	0.512071	0.737804
LotjaGi1g1v0091000	Protein kinase	771.813	0.570676	0.160074	3.56508	0.000363748	0.0398275	0.562008	0.157704	3.5637	0.00036567	0.0461139	1.01859	0.15697	6.48909	8.63538e-11	1.77085e-08	0.277938	0.158375	1.75493	0.0792716	0.31074	0.342082	0.158947	2.15218	0.0313831	0.142036
LotjaGi1g1v0091100	Histone H3	6.58987	-1.86006	1.35235	-1.37542	0.169001	NA	-1.86559	1.2887	-1.44765	0.147716	0.999973	-0.682972	1.2437	-0.549146	0.582906	0.970171	0.214783	1.22722	0.175016	0.861067	0.952025	-0.677997	1.27806	-0.530487	0.595774	0.796315
LotjaGi1g1v0091200_LC	RNA-directed DNA polymerase (reverse transcriptase)-related family protein	3.09325	-0.157119	2.1885	-0.0717929	0.942767	NA	2.8434	1.98594	1.43177	0.152211	NA	3.15259	1.98223	1.59042	0.11174	0.672419	2.02819	2.00605	1.01104	0.311998	0.634	-1.96589	2.37189	-0.828831	0.4072	0.66106
LotjaGi1g1v0091300	Histone H3	19.3176	-1.36806	0.836834	-1.6348	0.10209	0.47579	-0.510572	0.775062	-0.65875	0.510056	0.999973	-0.726151	0.780369	-0.930522	0.352101	0.89811	0.57928	0.761494	0.760715	0.446828	0.743166	-0.0149875	0.758364	-0.0197629	0.984233	0.992073
LotjaGi1g1v0091400	Pyridoxal kinase	711.399	0.142584	0.149889	0.951267	0.341469	0.726692	-0.147287	0.14719	-1.00066	0.316992	0.999973	-0.0343233	0.147122	-0.233298	0.81553	0.992584	-0.059204	0.147477	-0.401445	0.688093	0.881318	0.515816	0.148379	3.47635	0.000508291	0.00735476
LotjaGi1g1v0091500	Receptor-type tyrosine-protein phosphatase U	246.749	0.301678	0.244284	1.23495	0.216849	0.620436	0.00415837	0.24089	0.0172625	0.986227	0.999973	-0.0245585	0.241115	-0.101854	0.918872	0.997686	-0.14625	0.241952	-0.604459	0.545539	0.807205	0.407317	0.24241	1.68028	0.0929023	0.282063
LotjaGi1g1v0091600	Myb transcription factor	5.45382	0.341934	1.70278	0.20081	0.840847	NA	2.38834	1.60543	1.48766	0.136841	NA	-0.0760705	1.67117	-0.0455192	0.963693	0.997946	0.630143	1.64368	0.383374	0.701443	0.886698	-6.3753	1.9221	-3.31683	0.000910435	0.0115016
LotjaGi1g1v0091700_LC	Kinase family protein	0	NA	NA	NA	NA	NA	NA	NA	NA	NA	NA	NA	NA	NA	NA	NA	NA	NA	NA	NA	NA	NA	NA	NA	NA	NA
LotjaGi1g1v0091800	Plastid movement impaired protein	324.953	-0.0229002	0.201534	-0.113629	0.909532	0.971954	-0.569389	0.199005	-2.86118	0.00422065	0.273112	-0.223315	0.197739	-1.12934	0.258753	0.844	0.0740374	0.19706	0.37571	0.707132	0.888771	0.153412	0.197338	0.777408	0.436918	0.685584
LotjaGi1g1v0091900	carboxyl-terminal peptidase, putative (DUF239)	0	NA	NA	NA	NA	NA	NA	NA	NA	NA	NA	NA	NA	NA	NA	NA	NA	NA	NA	NA	NA	NA	NA	NA	NA	NA
LotjaGi1g1v0092000_LC	COBRA-like protein 2	4.5305	-1.37927	1.761	-0.783229	0.433492	NA	-2.19782	1.75021	-1.25574	0.209209	NA	-1.26355	1.70926	-0.739239	0.459762	0.9414	-2.02081	1.74719	-1.15661	0.247432	0.568766	-0.418308	1.70708	-0.245043	0.806423	0.914836
LotjaGi1g1v0092100_LC	Cysteine-rich receptor-like protein kinase 14	12.7437	0.163299	0.777054	0.210151	0.83355	0.950674	0.67529	0.730808	0.924033	0.355469	0.999973	0.935138	0.726527	1.28714	0.198047	0.792043	0.196339	0.746004	0.263188	0.792406	0.925163	-1.20109	0.72077	-1.6664	0.0956336	0.286949
LotjaGi1g1v0092200_LC	Cysteine-rich receptor-like protein kinase 14	242.131	-0.473722	0.222532	-2.12878	0.0332725	0.315282	-0.0835249	0.214076	-0.390165	0.696415	0.999973	-0.258689	0.21497	-1.20337	0.228833	0.821514	-0.231118	0.215382	-1.07306	0.283244	0.606353	-0.629351	0.212655	-2.95949	0.00308144	0.0281915
LotjaGi1g1v0092300	HMG-Y-related protein A	778.063	-0.530844	0.191866	-2.76674	0.00566206	0.157323	-0.350272	0.188562	-1.8576	0.0632264	0.921228	-0.41586	0.188742	-2.20333	0.0275715	0.358008	0.175533	0.187971	0.933829	0.350392	0.669119	-0.117727	0.187873	-0.626629	0.530902	0.751419
LotjaGi1g1v0092400	Zein-binding protein	558.432	-0.291772	0.289531	-1.00774	0.313578	0.706179	-0.213075	0.286504	-0.743706	0.457055	0.999973	-0.104859	0.286382	-0.36615	0.714253	0.983697	0.0765682	0.286242	0.267495	0.789088	0.92419	0.137467	0.284597	0.483023	0.629079	0.817868
LotjaGi1g1v0092500	Senescence-associated protein, putative	2078.96	0.0334325	0.20118	0.166182	0.868013	0.959973	-0.0956564	0.200457	-0.477191	0.633226	0.999973	-0.0398449	0.200452	-0.198775	0.842439	0.99399	-0.160243	0.200565	-0.798957	0.424315	0.726144	0.100647	0.200584	0.501768	0.615831	0.809671
LotjaGi1g1v0092600	Transmembrane protein 214	917.434	-0.189689	0.155969	-1.2162	0.22391	0.628082	-0.0532412	0.153094	-0.347768	0.728015	0.999973	-0.0774069	0.153189	-0.505303	0.613346	0.972569	0.267662	0.152806	1.75164	0.0798359	0.312215	0.128732	0.152816	0.842397	0.399566	0.654335
LotjaGi1g1v0092700	Nucleolar complex protein 4 like	318.903	0.186188	0.171657	1.08465	0.278076	0.676682	0.109172	0.166852	0.654306	0.512914	0.999973	-0.127505	0.16802	-0.758869	0.447931	0.93649	0.357195	0.166389	2.14675	0.0318135	0.184418	0.266774	0.166744	1.5999	0.109621	0.313684
LotjaGi1g1v0092800	basic helix-loop-helix (bHLH) DNA-binding superfamily protein	586.913	-0.239382	0.146969	-1.6288	0.103356	0.477402	-0.17998	0.143133	-1.25743	0.208597	0.999973	-0.17541	0.143205	-1.22489	0.220616	0.817544	-0.391973	0.144076	-2.7206	0.00651636	0.0690123	-0.270393	0.143743	-1.88108	0.0599604	0.216538
LotjaGi1g1v0092900_LC	gamete expressed 2	2.74999	0.0103895	5.49329	0.0018913	0.998491	NA	0.278021	5.4557	0.0509598	0.959358	NA	0.294563	5.45591	0.0539897	0.956943	0.997686	-3.44024	5.55776	-0.618998	0.535918	NA	-6.06946	5.53084	-1.09739	0.272473	0.532748
LotjaGi1g1v0093000	Double-stranded RNA binding protein, putative	31.1127	0.0693907	0.510208	0.136005	0.891817	0.966425	0.639751	0.482634	1.32554	0.184992	0.999973	0.451657	0.484462	0.932285	0.351189	0.897807	0.112896	0.490782	0.230034	0.818066	0.934633	0.0771327	0.482557	0.159842	0.873006	0.944167
LotjaGi1g1v0093100_LC	DNA topoisomerase	5.04787	-0.452077	1.44432	-0.313003	0.754278	NA	-0.766241	1.42043	-0.539442	0.589582	NA	-0.709094	1.41984	-0.49942	0.617484	0.972569	-3.91315	1.71811	-2.2776	0.0227507	0.150487	-2.1744	1.57484	-1.38071	0.167367	0.403888
LotjaGi1g1v0093200	Calcium binding protein	0	NA	NA	NA	NA	NA	NA	NA	NA	NA	NA	NA	NA	NA	NA	NA	NA	NA	NA	NA	NA	NA	NA	NA	NA	NA
LotjaGi1g1v0093300	PfkB family carbohydrate kinase	249.999	0.0955339	0.241552	0.395501	0.692473	0.901938	0.338885	0.235905	1.43653	0.150851	0.999973	0.0327915	0.236956	0.138386	0.889935	0.995007	0.189396	0.236568	0.800598	0.423364	0.725646	0.0789682	0.23611	0.334455	0.738036	0.879774
LotjaGi1g1v0093400	Calcium binding family protein	675.022	1.11412	0.335945	3.31637	0.000911944	0.0629778	-0.288156	0.335955	-0.857721	0.391047	0.999973	-1.31186	0.33763	-3.88551	0.000102113	0.00566217	-1.45951	0.337289	-4.32718	1.51031e-05	0.000699461	-0.102083	0.337771	-0.302224	0.762481	0.892347
LotjaGi1g1v0093500_LC	nucleic acid binding protein	3.41216	-0.720039	1.43309	-0.502438	0.61536	NA	-1.16123	1.4014	-0.828617	0.407321	NA	0.597757	1.26399	0.472914	0.636274	0.976559	1.21401	1.24446	0.975533	0.329296	0.648965	3.71219	1.52367	2.43635	0.0148363	0.0861638
LotjaGi1g1v0093600	Short-chain dehydrogenase/reductase family protein	87.1853	-0.379017	0.407384	-0.930367	0.352181	0.735838	-0.473999	0.397702	-1.19184	0.233322	0.999973	0.00393774	0.394771	0.00997473	0.992041	0.998689	0.0171772	0.395199	0.0434646	0.965331	0.989364	-0.103522	0.395582	-0.261696	0.793556	0.908296
LotjaGi1g1v0093700	carboxyl-terminal peptidase (DUF239)	0	NA	NA	NA	NA	NA	NA	NA	NA	NA	NA	NA	NA	NA	NA	NA	NA	NA	NA	NA	NA	NA	NA	NA	NA	NA
LotjaGi1g1v0093800	carboxyl-terminal peptidase (DUF239)	0	NA	NA	NA	NA	NA	NA	NA	NA	NA	NA	NA	NA	NA	NA	NA	NA	NA	NA	NA	NA	NA	NA	NA	NA	NA
LotjaGi1g1v0093900	Short-chain dehydrogenase/reductase family protein	0	NA	NA	NA	NA	NA	NA	NA	NA	NA	NA	NA	NA	NA	NA	NA	NA	NA	NA	NA	NA	NA	NA	NA	NA	NA
LotjaGi1g1v0094000_LC	Toll-Interleukin-Resistance (TIR) domain-containing protein	39.5541	0.401953	0.393254	1.02212	0.306724	0.700378	0.0154518	0.383735	0.0402668	0.96788	0.999973	0.251488	0.380876	0.660289	0.509068	0.950952	0.0494624	0.385163	0.128419	0.897817	0.964272	0.0314223	0.381955	0.082267	0.934434	0.97173
LotjaGi1g1v0094100_LC	Cysteine--tRNA ligase	0	NA	NA	NA	NA	NA	NA	NA	NA	NA	NA	NA	NA	NA	NA	NA	NA	NA	NA	NA	NA	NA	NA	NA	NA	NA
LotjaGi1g1v0094200_LC	Retrotransposon protein, putative, Ty3-gypsy subclass	0	NA	NA	NA	NA	NA	NA	NA	NA	NA	NA	NA	NA	NA	NA	NA	NA	NA	NA	NA	NA	NA	NA	NA	NA	NA
LotjaGi1g1v0094300_LC	Disease resistance protein (TIR-NBS-LRR class) family	0	NA	NA	NA	NA	NA	NA	NA	NA	NA	NA	NA	NA	NA	NA	NA	NA	NA	NA	NA	NA	NA	NA	NA	NA	NA
LotjaGi1g1v0094400	GDSL esterase/lipase family	122.047	0.511911	0.428226	1.19542	0.231922	0.635068	0.146883	0.423069	0.347183	0.728454	0.999973	0.399369	0.421884	0.946633	0.343826	0.896362	-1.59869	0.445036	-3.59227	0.000327811	0.0079999	-1.82785	0.413289	-4.42269	9.74816e-06	0.000310483
LotjaGi1g1v0094500	Glucan endo-1,3-beta-glucosidase-like protein	234.999	-0.784717	0.306318	-2.56177	0.0104139	0.202109	-0.0959644	0.295652	-0.324585	0.745495	0.999973	-0.184499	0.29609	-0.623116	0.533208	0.958669	0.618648	0.294169	2.10303	0.0354628	0.196811	0.380621	0.294356	1.29307	0.195988	0.442961
LotjaGi1g1v0094600	NAC domain-containing protein 8	308.294	0.00464817	0.209598	0.0221766	0.982307	0.995654	-0.0557874	0.204733	-0.272489	0.785246	0.999973	0.22523	0.203895	1.10464	0.269316	0.85415	0.123896	0.204537	0.605739	0.544688	0.806713	-0.0982965	0.203495	-0.483041	0.629067	0.817868
LotjaGi1g1v0094700	Myb transcription factor	90.9706	0.505264	0.386899	1.30593	0.191575	0.59019	-0.0952572	0.383457	-0.248417	0.803812	0.999973	0.555693	0.380153	1.46176	0.143807	0.735162	-0.469982	0.387364	-1.21328	0.225021	0.545051	-0.0615712	0.387961	-0.158704	0.873902	0.944325
LotjaGi1g1v0094800	ADP-ribosylation factor, putative	134.528	-0.212995	0.247414	-0.860884	0.389302	0.759729	-0.0308144	0.237036	-0.129999	0.896568	0.999973	-0.402221	0.239987	-1.67601	0.0937359	0.629518	0.213376	0.236313	0.902938	0.366559	0.681732	-0.414597	0.238848	-1.73582	0.0825961	0.262445
LotjaGi1g1v0094900	Multifunctional CCA protein	0	NA	NA	NA	NA	NA	NA	NA	NA	NA	NA	NA	NA	NA	NA	NA	NA	NA	NA	NA	NA	NA	NA	NA	NA	NA
LotjaGi1g1v0095000	Receptor-like kinase	510.462	0.576833	0.267963	2.15266	0.0313457	0.308379	0.756795	0.265135	2.85437	0.00431217	0.274858	1.55139	0.264313	5.86954	4.37011e-09	6.83922e-07	0.214351	0.266315	0.80488	0.420889	0.72367	0.679689	0.266107	2.55419	0.0106434	0.068244
LotjaGi1g1v0095100	Heat-shock protein, putative	221.457	0.286816	0.242478	1.18285	0.236868	0.639455	0.358213	0.23724	1.50992	0.131064	0.999973	0.195272	0.237918	0.820753	0.411787	0.925146	-0.601488	0.242401	-2.48138	0.0130876	0.106757	-0.749355	0.239874	-3.12395	0.00178442	0.0190264
LotjaGi1g1v0095200	Cysteine-rich repeat secretory protein	269.631	-0.0436936	0.2612	-0.16728	0.867149	0.959973	0.368126	0.253725	1.45089	0.146811	0.999973	0.548923	0.253292	2.16716	0.0302228	0.373913	0.360268	0.25416	1.41748	0.156342	0.452989	-0.301669	0.250559	-1.20398	0.228596	0.483924
LotjaGi1g1v0095300	Nudix hydrolase-like protein	1.41074	2.72748	2.97433	0.917005	0.35914	NA	1.7362	3.00868	0.577065	0.563896	NA	1.83909	3.00064	0.6129	0.539942	NA	1.81076	3.01411	0.600763	0.547998	NA	-2.69184	2.74259	-0.981495	0.326349	NA
LotjaGi1g1v0095400	Glutamine synthetase	1.25988	2.80476	3.38522	0.828532	0.407369	NA	1.42644	3.44633	0.4139	0.678947	NA	3.28223	3.31756	0.989351	0.322491	NA	3.0776	3.35202	0.918133	0.358549	NA	0.580174	3.17428	0.182774	0.854976	NA
LotjaGi1g1v0095500	Tetratricopeptide repeat-like superfamily protein	4.56345	1.97748	1.49227	1.32515	0.185122	NA	2.44517	1.43042	1.7094	0.087376	NA	2.67472	1.42535	1.87653	0.0605827	0.528596	3.23583	1.41551	2.28598	0.0222555	0.148564	1.38757	1.3181	1.05271	0.292474	0.554726
LotjaGi1g1v0095600	Pentatricopeptide repeat-containing family protein	22.1301	-0.5956	0.653845	-0.91092	0.362338	0.74116	0.358929	0.592997	0.605279	0.544993	0.999973	0.382395	0.59317	0.644663	0.519146	0.954209	1.30944	0.581338	2.25246	0.0242931	0.156723	0.482635	0.569976	0.846764	0.397127	0.652137
LotjaGi1g1v0095700	Eukaryotic aspartyl protease family protein	124.985	0.709335	0.422309	1.67966	0.0930232	0.458942	0.78409	0.415849	1.88552	0.0593599	0.907364	1.13087	0.414797	2.72633	0.0064043	0.146486	-0.255316	0.422521	-0.604268	0.545665	0.807235	-0.360859	0.410464	-0.879149	0.379321	0.636907
LotjaGi1g1v0095800	Adenylyltransferase and sulfurtransferase MOCS3	181.725	0.000310842	0.25909	0.00119974	0.999043	0.999746	-0.0916135	0.25314	-0.361909	0.71742	0.999973	0.142844	0.252258	0.566261	0.571216	0.969401	0.0576992	0.253028	0.228035	0.819619	0.935162	0.0872128	0.255431	0.341434	0.732777	0.877288
LotjaGi1g1v0095900_LC	Phosphotransferase	1.6925	2.24108	4.17708	0.536517	0.591601	NA	-0.19045	4.22797	-0.0450451	0.964071	NA	-0.162313	4.22797	-0.0383902	0.969377	NA	-0.0638272	4.22797	-0.0150964	0.987955	NA	5.93022	4.06741	1.45798	0.144845	NA
LotjaGi1g1v0096000_LC	S-locus lectin protein kinase family protein	2.84385	1.76206	1.96529	0.89659	0.369938	NA	3.06106	1.85916	1.64648	0.0996659	NA	2.07128	1.89024	1.09578	0.273176	0.856559	1.78605	1.90832	0.935927	0.349311	NA	5.25647	1.93471	2.71693	0.00658908	0.0486622
LotjaGi1g1v0096100	Potassium channel	302.395	0.0524243	0.231404	0.226549	0.820775	0.946533	0.354849	0.22626	1.56833	0.116805	0.999973	0.937598	0.224428	4.17772	2.94444e-05	0.00202288	0.171204	0.227111	0.753834	0.450949	0.745799	0.876082	0.228079	3.84113	0.00012247	0.00240937
LotjaGi1g1v0096200	Receptor-like kinase	0	NA	NA	NA	NA	NA	NA	NA	NA	NA	NA	NA	NA	NA	NA	NA	NA	NA	NA	NA	NA	NA	NA	NA	NA	NA
LotjaGi1g1v0096300_LC	Sterol C-14 reductase	0	NA	NA	NA	NA	NA	NA	NA	NA	NA	NA	NA	NA	NA	NA	NA	NA	NA	NA	NA	NA	NA	NA	NA	NA	NA
LotjaGi1g1v0096400	PHD finger protein family	99.668	0.242882	0.291909	0.832044	0.405384	0.768993	0.195332	0.282522	0.691385	0.489324	0.999973	0.22276	0.28257	0.788337	0.4305	0.932325	0.252093	0.283064	0.890585	0.373152	0.687149	0.516564	0.279371	1.84902	0.0644544	0.227383
LotjaGi1g1v0096500	PLATZ transcription factor family protein	53.2239	0.199185	0.40097	0.496759	0.619359	0.874422	-0.0802428	0.39314	-0.204107	0.83827	0.999973	-0.344953	0.395938	-0.871228	0.383629	0.91317	-0.603179	0.399945	-1.50815	0.131515	0.413108	-0.304734	0.416265	-0.732067	0.464127	0.706422
LotjaGi1g1v0096600_LC	Hydrogenobyrinate a,c-diamide synthase	0.32833	0.612135	5.64883	0.108365	0.913706	NA	-0.190454	5.64883	-0.0337157	0.973104	NA	-0.162318	5.64883	-0.0287348	0.977076	NA	-0.0638328	5.64883	-0.0113002	0.990984	NA	-3.83564	5.55236	-0.690813	0.489683	NA
LotjaGi1g1v0096700_LC	DUF223 domain protein	3.02921	-0.417386	1.79229	-0.232878	0.815856	NA	-1.36092	1.79212	-0.759392	0.447618	NA	-1.03923	1.77068	-0.586908	0.557265	0.964781	-1.97994	1.86834	-1.05973	0.289267	0.612551	-2.63634	1.76135	-1.49678	0.134452	0.355134
LotjaGi1g1v0096800_LC	B3 domain-containing protein	1396.33	0.899941	0.31967	2.81522	0.00487442	0.147998	0.0817325	0.319453	0.255851	0.798066	0.999973	0.695497	0.319321	2.17805	0.0294023	0.369674	-0.0255925	0.319725	-0.0800454	0.936201	0.980688	0.074085	0.319676	0.231751	0.816732	0.919253
LotjaGi1g1v0096900_LC	Replication factor A	7.80873	1.59082	1.45681	1.09199	0.27484	NA	0.556792	1.4559	0.382439	0.702135	0.999973	1.39769	1.44103	0.969928	0.332082	0.889988	0.565875	1.45879	0.387908	0.698084	0.885148	0.617425	1.42438	0.43347	0.664674	0.840041
LotjaGi1g1v0097000_LC	B3 domain-containing protein	26.9982	-0.31201	0.695477	-0.448627	0.653701	0.88662	0.139669	0.659578	0.211755	0.832298	0.999973	0.791268	0.651468	1.21459	0.224522	0.818327	-1.64087	0.721224	-2.27512	0.0228989	0.151124	-1.44403	0.631751	-2.28575	0.0222688	0.113252
LotjaGi1g1v0097100	Receptor protein kinase, putative	1086.61	-0.0916626	0.199467	-0.459538	0.645848	0.884621	-0.0321966	0.197458	-0.163056	0.870475	0.999973	0.27008	0.197177	1.36973	0.17077	0.770257	0.544191	0.197013	2.7622	0.00574129	0.0636441	0.492764	0.196949	2.50199	0.0123498	0.0757551
LotjaGi1g1v0097200_LC	Sodium channel subunit beta-1	13.2281	0.341238	0.782631	0.436013	0.662827	0.88955	0.143749	0.760583	0.188999	0.850094	0.999973	0.348834	0.756949	0.460842	0.644912	0.977369	0.379255	0.758149	0.500238	0.616907	0.845814	-0.223095	0.749424	-0.297689	0.76594	0.893682
LotjaGi1g1v0097300	Zinc finger protein, putative	846.601	0.26385	0.150637	1.75156	0.0798489	0.435469	0.369865	0.147911	2.5006	0.0123985	0.514363	0.720848	0.147481	4.88773	1.02006e-06	0.000104592	-0.0481887	0.148929	-0.323568	0.746265	0.905651	-0.505245	0.148255	-3.40794	0.000654548	0.00897429
LotjaGi1g1v0097400	Transmembrane protein, putative	253.502	0.0975771	0.258072	0.3781	0.705356	0.907604	-0.0397377	0.253746	-0.156604	0.875557	0.999973	0.392334	0.25255	1.55349	0.120306	0.689575	-0.0854012	0.254372	-0.335734	0.737072	0.902448	-0.37175	0.254352	-1.46156	0.143862	0.369243
LotjaGi1g1v0097500	Transcription factor, putative	84.4085	-0.392432	0.462105	-0.849227	0.395755	0.763962	-0.139944	0.450785	-0.310445	0.756222	0.999973	-0.268338	0.451659	-0.594117	0.552434	0.963806	0.0468482	0.450514	0.103988	0.917179	0.972678	-0.323164	0.451949	-0.715047	0.47458	0.712979
LotjaGi1g1v0097600_LC	At3g48690-like protein	6.26725	0.170591	1.14635	0.148813	0.881701	NA	0.444371	1.10267	0.402994	0.686953	0.999973	-0.772434	1.14745	-0.673174	0.500837	0.949769	-2.27585	1.29179	-1.76178	0.078106	0.308106	1.5677	1.1128	1.40879	0.158896	0.391691
LotjaGi1g1v0097700_LC	Retrovirus-related Pol polyprotein from transposon TNT 1-94	320.562	-0.0980891	0.193995	-0.505626	0.613119	0.871124	0.17994	0.187774	0.958276	0.337924	0.999973	-0.056988	0.1887	-0.302004	0.762649	0.988981	0.0104803	0.188796	0.0555115	0.955731	0.986227	0.250874	0.18814	1.33345	0.182385	0.42427
LotjaGi1g1v0097800_LC	Leguminosin group486 secreted peptide	0	NA	NA	NA	NA	NA	NA	NA	NA	NA	NA	NA	NA	NA	NA	NA	NA	NA	NA	NA	NA	NA	NA	NA	NA	NA
LotjaGi1g1v0097900_LC	Trehalose 6-phosphate phosphatase	36.946	0.573176	0.413929	1.38472	0.166138	0.559762	0.33421	0.402276	0.830797	0.406088	0.999973	0.458969	0.401078	1.14434	0.252483	0.839159	-0.0541992	0.41052	-0.132026	0.894964	0.963601	-1.19655	0.407475	-2.9365	0.00331935	0.0296588
LotjaGi1g1v0098000_LC	origin recognition complex second largest subunit 2	0.602667	3.41219	5.585	0.610956	0.541229	NA	-0.190499	5.64883	-0.0337236	0.973098	NA	-0.162362	5.64883	-0.0287427	0.97707	NA	-0.0638776	5.64883	-0.0113081	0.990978	NA	-3.83906	5.55231	-0.691435	0.489292	NA
LotjaGi1g1v0098100	hikeshi-like protein	913.917	0.336391	0.202916	1.65778	0.0973617	0.466865	-0.0212481	0.201529	-0.105434	0.916031	0.999973	-0.556141	0.202188	-2.75061	0.00594839	0.139547	-0.59674	0.20266	-2.94453	0.00323441	0.0421652	-0.5117	0.203533	-2.51408	0.0119342	0.0738583
LotjaGi1g1v0098200	Pentatricopeptide repeat-containing protein	70.0031	-0.215751	0.387895	-0.55621	0.578067	0.858086	0.0638532	0.374257	0.170613	0.864528	0.999973	-0.297641	0.377431	-0.788598	0.430347	0.932325	-0.601382	0.381455	-1.57655	0.114899	0.382783	0.522696	0.376165	1.38954	0.16467	0.400037
LotjaGi1g1v0098300	Pre-mRNA splicing factor PRP38 family protein	868.134	-0.12723	0.234573	-0.542391	0.587549	0.862457	0.364084	0.231979	1.56947	0.116539	0.999973	0.337375	0.231932	1.45463	0.145772	0.73867	0.196629	0.232095	0.847192	0.396888	0.705529	0.563178	0.231994	2.42755	0.015201	0.0875761
LotjaGi1g1v0098400	Transmembrane 9 superfamily member	108.679	-0.0122659	0.349034	-0.0351426	0.971966	0.993691	0.326893	0.342884	0.953363	0.340406	0.999973	-0.378967	0.344976	-1.09853	0.271973	0.855782	-0.00384694	0.342326	-0.0112376	0.991034	0.997301	-0.064022	0.347355	-0.184313	0.853768	0.934989
LotjaGi1g1v0098500	Universal stress protein family protein	1224.21	0.512309	0.222898	2.2984	0.0215389	0.265912	0.0901822	0.222247	0.405774	0.684909	0.999973	0.200049	0.222196	0.900324	0.367948	0.906981	-0.330185	0.222721	-1.48251	0.138206	0.424379	-0.217988	0.223242	-0.976467	0.328833	0.591477
LotjaGi1g1v0098600_LC	U2 snRNP auxilliary factor, large subunit, splicing factor	444.167	0.180834	0.282962	0.639076	0.522774	0.830901	0.123812	0.280699	0.441083	0.659153	0.999973	0.00683928	0.280936	0.0243446	0.980578	0.998233	-0.519381	0.282202	-1.84046	0.0657006	0.278832	-1.03079	0.282199	-3.65271	0.00025949	0.0043639
LotjaGi1g1v0098700	Universal stress protein family protein	367.625	0.3963	0.297456	1.3323	0.182762	0.580303	0.579724	0.295388	1.96259	0.0496941	0.866181	0.969316	0.294834	3.28766	0.00101023	0.0369712	0.210525	0.295502	0.712431	0.476198	0.762369	0.315545	0.296025	1.06594	0.286449	0.547682
LotjaGi1g1v0098800_LC	Polynucleotidyl transferase, ribonuclease H-like superfamily protein	1.80356	-0.910321	2.92891	-0.310805	0.755949	NA	-3.24812	3.0337	-1.07068	0.284313	NA	-1.66487	2.91411	-0.571313	0.567788	NA	-1.52756	2.91216	-0.524546	0.599899	NA	-1.15355	3.28115	-0.351568	0.725162	NA
LotjaGi1g1v0098900	Receptor-like kinase	108.213	-0.378174	0.331596	-1.14046	0.254093	0.654576	0.0157823	0.318269	0.049588	0.960451	0.999973	0.0451425	0.318301	0.141823	0.88722	0.994858	0.0572523	0.318794	0.179591	0.857474	0.950409	0.536324	0.31775	1.68788	0.0914341	0.279065
LotjaGi1g1v0099000	Glutamate decarboxylase	2.55781	4.27826	2.30717	1.85433	0.0636913	NA	2.93573	2.32554	1.26239	0.206809	NA	3.31699	2.3056	1.43866	0.150246	0.748649	2.40601	2.37833	1.01164	0.311711	NA	-0.200979	1.96316	-0.102375	0.918459	0.964836
LotjaGi1g1v0099100_LC	Glutamate decarboxylase	0	NA	NA	NA	NA	NA	NA	NA	NA	NA	NA	NA	NA	NA	NA	NA	NA	NA	NA	NA	NA	NA	NA	NA	NA	NA
LotjaGi1g1v0099200_LC	Leucine-rich repeat protein kinase family protein	0	NA	NA	NA	NA	NA	NA	NA	NA	NA	NA	NA	NA	NA	NA	NA	NA	NA	NA	NA	NA	NA	NA	NA	NA	NA
LotjaGi1g1v0099300	Sister chromatid cohesion protein PDS5 like B-B	101.466	-0.115339	0.332518	-0.346865	0.728693	0.916819	-0.174158	0.322955	-0.539264	0.589705	0.999973	-0.12226	0.323256	-0.378215	0.705271	0.982855	0.222502	0.321599	0.691862	0.489024	0.770453	0.0851091	0.322492	0.26391	0.791849	0.907327
LotjaGi1g1v0099400	Kinase superfamily protein, putative	22.0728	-0.890338	0.521134	-1.70846	0.0875505	0.451197	-0.535235	0.485263	-1.10298	0.270036	0.999973	-0.800721	0.491864	-1.62793	0.103539	0.651756	-1.00666	0.4999	-2.01373	0.0440376	0.223382	-1.01879	0.492033	-2.07057	0.0383989	0.16226
LotjaGi1g1v0099500	Armadillo repeat-containing protein 7	513.55	-0.108299	0.160974	-0.672777	0.501089	0.81971	-0.110209	0.157297	-0.700645	0.483524	0.999973	-0.0361479	0.157362	-0.229712	0.818315	0.992584	-0.030944	0.157625	-0.196314	0.844364	0.94515	0.00114752	0.15686	0.00731555	0.994163	0.997265
LotjaGi1g1v0099600	UTP--glucose-1-phosphate uridylyltransferase	4541.68	-0.175138	0.158468	-1.1052	0.269075	0.670372	-0.267104	0.157976	-1.69078	0.090878	0.977962	-0.176316	0.157958	-1.11622	0.264328	0.851042	0.127006	0.157897	0.804361	0.421188	0.723829	-0.282673	0.158031	-1.78872	0.0736606	0.246032
LotjaGi1g1v0099700	Myb transcription factor	70.1163	0.910671	0.575188	1.58326	0.113363	0.492402	0.94473	0.56587	1.66952	0.0950149	0.988736	2.12372	0.561289	3.78365	0.000154548	0.00778897	0.189559	0.572841	0.330911	0.740712	0.903315	0.436171	0.555343	0.785408	0.432214	0.681431
LotjaGi1g1v0099800	Expansin	403.582	-0.163853	0.20968	-0.781443	0.434542	0.785964	-0.0699735	0.205056	-0.34124	0.732923	0.999973	0.0659963	0.204789	0.322264	0.747253	0.987891	0.138307	0.204835	0.675212	0.499541	0.777997	0.141685	0.204128	0.694099	0.48762	0.721794
LotjaGi1g1v0099900	Protein trichome birefringence	142.276	-0.146724	0.275578	-0.532422	0.594434	0.865207	-0.0585935	0.266627	-0.219758	0.82606	0.999973	0.141707	0.265708	0.533317	0.593814	0.971594	0.20808	0.265841	0.782725	0.433789	0.732919	-0.227715	0.266874	-0.853267	0.393511	0.648528
LotjaGi1g1v0100000	Glutathione s-transferase, putative	3.57778	1.44016	1.82724	0.788163	0.430602	NA	1.94699	1.76453	1.1034	0.269852	NA	3.03105	1.74654	1.73546	0.0826594	0.600398	-0.012087	1.87447	-0.00644821	0.994855	0.998545	1.32618	1.8569	0.714191	0.475109	0.713283
LotjaGi1g1v0100100	NAC domain protein,	40.2169	-1.12762	0.707155	-1.59459	0.110804	0.489041	0.407216	0.668256	0.609371	0.542278	0.999973	0.339353	0.66889	0.507337	0.611919	0.972569	0.101029	0.671253	0.150508	0.880364	0.958544	0.0908923	0.671632	0.135331	0.892351	0.953562
LotjaGi1g1v0100200_LC	Gypsy/Ty3 element polyprotein, putative	0.294353	0.612123	5.64883	0.108363	0.913708	NA	-0.190466	5.64883	-0.0337179	0.973102	NA	-0.16233	5.64883	-0.0287369	0.977074	NA	0.897339	5.64883	0.158854	0.873784	NA	3.24455	5.5565	0.583921	0.559274	NA
LotjaGi1g1v0100300	Sucrose synthase	305.136	-0.425514	0.34492	-1.23366	0.217329	0.620914	-0.209445	0.340324	-0.615428	0.538272	0.999973	0.0561921	0.339854	0.165342	0.868675	0.994268	-0.630609	0.341786	-1.84504	0.0650316	0.277462	-1.20538	0.339951	-3.54573	0.000391526	0.00607939
LotjaGi1g1v0100400_LC	LINE-1 reverse transcriptase	124.683	-0.861764	0.30815	-2.79658	0.0051647	0.151584	0.207062	0.288909	0.716703	0.473557	0.999973	-0.647547	0.294534	-2.19854	0.0279104	0.360689	0.291742	0.289103	1.00913	0.312915	0.634698	-0.323777	0.29131	-1.11145	0.266374	0.526287
LotjaGi1g1v0100500	Protein SET DOMAIN GROUP 40	66.5401	-0.329688	0.346099	-0.952585	0.3408	0.726481	-0.205544	0.330555	-0.621813	0.534065	0.999973	-0.260569	0.331574	-0.785853	0.431954	0.93255	0.149493	0.327852	0.455977	0.648407	0.861001	-0.0871668	0.330923	-0.263405	0.792238	0.90745
LotjaGi1g1v0100600	Phytoene synthase	784.415	0.493346	0.236721	2.08408	0.0371528	0.326315	0.36052	0.235123	1.53333	0.125196	0.999973	0.340638	0.235242	1.44803	0.147609	0.742039	-0.827688	0.237124	-3.49054	0.000482054	0.0106066	0.194297	0.235358	0.82554	0.409065	0.662758
LotjaGi1g1v0100700	Ras family protein	2210.71	0.271898	0.124091	2.19112	0.0284433	0.297968	0.120588	0.123121	0.979427	0.327369	0.999973	0.169624	0.123102	1.37792	0.168229	0.767662	-0.0510089	0.123308	-0.413671	0.679115	0.877305	-0.158926	0.123506	-1.28678	0.198171	0.445912
LotjaGi1g1v0100800	Oxidative stress 3, putative isoform 2	72.619	0.373652	0.690873	0.54084	0.588618	0.863198	1.00635	0.675084	1.49071	0.136039	0.999973	1.90054	0.671845	2.82883	0.00467183	0.11723	0.798503	0.676955	1.17955	0.238179	0.558973	2.08552	0.667076	3.12636	0.00176984	0.0188963
LotjaGi1g1v0100900_LC	Polynucleotidyl transferase, ribonuclease H-like superfamily protein	0	NA	NA	NA	NA	NA	NA	NA	NA	NA	NA	NA	NA	NA	NA	NA	NA	NA	NA	NA	NA	NA	NA	NA	NA	NA
LotjaGi1g1v0101000	CASP-like protein	24.9735	-0.574245	0.977929	-0.587206	0.557066	0.847219	-0.563876	0.964065	-0.584895	0.558618	0.999973	-0.43117	0.963231	-0.447629	0.654421	0.977652	-0.356487	0.963366	-0.370043	0.71135	0.890893	-1.23882	0.988735	-1.25294	0.210229	0.460703
LotjaGi1g1v0101100	Microsomal glutathione S-transferase 3	1430.84	0.163221	0.157874	1.03387	0.301196	0.696223	0.0959798	0.1563	0.614074	0.539167	0.999973	0.235244	0.156192	1.50612	0.132037	0.713408	0.663225	0.155894	4.25433	2.09676e-05	0.000911483	0.295463	0.155726	1.89732	0.0577852	0.211498
LotjaGi1g1v0101200	p-loop containing nucleoside triphosphate hydrolases superfamily protein, putative	21.246	-0.5614	0.712656	-0.787757	0.430839	0.783915	-0.54601	0.687293	-0.794436	0.426942	0.999973	0.100818	0.677733	0.148758	0.881745	0.994268	-0.0311227	0.680781	-0.0457162	0.963536	0.988809	-1.1274	0.685624	-1.64434	0.100106	0.295685
LotjaGi1g1v0101300_LC	Retrotransposable element Tf2	0.694081	1.52734	4.41044	0.346301	0.729116	NA	-0.190478	4.4234	-0.0430613	0.965653	NA	1.65203	4.38737	0.376542	0.706514	NA	-0.0638553	4.4234	-0.0144358	0.988482	NA	0.547835	4.18158	0.131012	0.895766	NA
LotjaGi1g1v0101400_LC	p-loop containing nucleoside triphosphate hydrolases superfamily protein	0.185416	1.88565	5.62436	0.335265	0.737425	NA	-0.190416	5.64883	-0.033709	0.973109	NA	-0.16228	5.64883	-0.0287281	0.977081	NA	-0.063795	5.64883	-0.0112935	0.990989	NA	-0.191746	5.64919	-0.0339422	0.972923	NA
LotjaGi1g1v0101500	p-loop containing nucleoside triphosphate hydrolases superfamily protein, putative	44.7829	0.517896	0.618704	0.837066	0.402556	0.767705	0.682417	0.606999	1.12425	0.260908	0.999973	0.429855	0.608984	0.705856	0.480278	0.946043	-0.151541	0.615365	-0.246261	0.80548	0.930003	-0.811483	0.605641	-1.33988	0.180286	0.421074
LotjaGi1g1v0101600	Phosphoribosylformylglycinamidine synthase subunit PurQ	15.1548	-0.93532	0.833766	-1.1218	0.261947	0.661928	-0.135664	0.78268	-0.173333	0.86239	0.999973	-0.446009	0.788989	-0.565292	0.571875	0.969689	0.304771	0.778115	0.391678	0.695296	0.884426	0.341694	0.804355	0.424805	0.670979	0.843333
LotjaGi1g1v0101700	Auxin response factor	398.567	-0.497681	0.252728	-1.96923	0.0489263	0.361297	-0.11569	0.247376	-0.46767	0.64002	0.999973	-0.208177	0.247669	-0.840545	0.400603	0.921976	0.0677253	0.247251	0.273913	0.784152	0.92248	-0.0262055	0.246702	-0.106223	0.915405	0.963157
LotjaGi1g1v0101800	NC domain-containing family protein	1075.7	0.286433	0.168068	1.70427	0.0883311	0.452116	0.00803455	0.166802	0.0481683	0.961582	0.999973	0.0675906	0.166776	0.405279	0.685272	0.98056	-0.317469	0.167408	-1.89637	0.0579105	0.260426	-0.606303	0.167335	-3.62328	0.000290887	0.00479198
LotjaGi1g1v0101900_LC	Homogentisate phytyltransferase 1	0.0410293	0.612178	5.64883	0.108373	0.9137	NA	0.77137	5.64883	0.136554	0.891383	NA	-0.162275	5.64883	-0.0287272	0.977082	NA	-0.06379	5.64883	-0.0112926	0.99099	NA	-0.191746	5.64919	-0.0339422	0.972923	NA
LotjaGi1g1v0102000_LC	Homogentisate phytyltransferase	4.42516	3.55871	2.04048	1.74406	0.0811494	NA	1.27751	2.13857	0.597369	0.550261	NA	2.65404	2.03688	1.30299	0.192577	0.786463	4.63719	1.98634	2.33454	0.0195673	0.138237	2.0506	1.67011	1.22782	0.219514	0.472467
LotjaGi1g1v0102100_LC	PRLI-interacting factor	18.8533	-0.189371	0.694006	-0.272866	0.784956	0.934729	-0.265188	0.673016	-0.39403	0.693559	0.999973	-0.142293	0.671566	-0.211882	0.832199	0.992584	0.487752	0.664085	0.734472	0.462661	0.75345	-0.199194	0.701527	-0.283943	0.776454	0.899725
LotjaGi1g1v0102200	Homogentisate phytyltransferase	3.25255	4.10173	2.3811	1.72262	0.0849571	NA	3.90502	2.34511	1.66517	0.0958779	NA	5.05261	2.31966	2.17817	0.0293937	0.369674	4.47405	2.33263	1.91803	0.0551071	0.253886	-4.31162	2.32175	-1.85706	0.0633031	0.224952
LotjaGi1g1v0102300	Homogentisate phytyltransferase	35.1095	0.644185	0.779225	0.8267	0.408407	0.77076	-0.439497	0.779125	-0.564091	0.572692	0.999973	0.842236	0.77106	1.09231	0.274697	0.856983	-0.931513	0.786501	-1.18438	0.236264	0.556886	-2.3358	0.848602	-2.75252	0.00591378	0.0450701
LotjaGi1g1v0102400	Homogentisate phytyltransferase	2356.05	0.519609	0.236004	2.2017	0.0276867	0.295195	-0.115411	0.235732	-0.489585	0.624427	0.999973	0.201985	0.235616	0.857265	0.391298	0.915758	0.434921	0.235565	1.84629	0.0648505	0.277095	0.294953	0.235794	1.25089	0.210973	0.461526
LotjaGi1g1v0102500	Acetyl-coenzyme A synthetase	486.111	0.618593	0.321988	1.92117	0.0547103	0.375453	0.191537	0.32064	0.597356	0.55027	0.999973	0.536185	0.320213	1.67446	0.0940401	0.630113	0.0205213	0.321145	0.0639004	0.94905	0.984524	0.776853	0.319602	2.43069	0.01507	0.0870954
LotjaGi1g1v0102600_LC	Serine/threonine protein phosphatase 7 long form isogeny	47.8979	0.464524	0.586349	0.79223	0.428226	0.782263	0.329098	0.575593	0.571755	0.567488	0.999973	0.631458	0.573494	1.10107	0.270866	0.854756	0.63231	0.574133	1.10133	0.270752	0.59198	-0.252006	0.565758	-0.445431	0.656008	0.835526
LotjaGi1g1v0102700	Acetyl-coenzyme A synthetase	0	NA	NA	NA	NA	NA	NA	NA	NA	NA	NA	NA	NA	NA	NA	NA	NA	NA	NA	NA	NA	NA	NA	NA	NA	NA
LotjaGi1g1v0102800	Nijmegen breakage syndrome 1 protein	245.624	-0.160384	0.260185	-0.616421	0.537617	0.838773	-0.161261	0.254987	-0.63243	0.527106	0.999973	-0.0594215	0.254759	-0.233246	0.81557	0.992584	-0.152049	0.255409	-0.595315	0.551633	0.809993	-0.262405	0.2553	-1.02783	0.304029	0.567324
LotjaGi1g1v0102900	Late embryogenesis abundant (LEA) hydroxyproline-rich glycoprotein	22.9542	0.94938	0.748533	1.26832	0.204684	0.606559	-0.0824029	0.748152	-0.110142	0.912297	0.999973	0.0792295	0.746271	0.106167	0.91545	0.997686	-0.471414	0.757703	-0.622162	0.533835	0.799893	-0.78496	0.738024	-1.0636	0.287511	0.548831
LotjaGi1g1v0103000	serine/arginine repetitive matrix-like protein	315.697	-1.14003	0.271426	-4.20015	2.66737e-05	0.00704587	-0.0335085	0.258337	-0.129709	0.896797	0.999973	-0.385654	0.259613	-1.4855	0.137412	0.723375	0.613664	0.257072	2.38713	0.0169803	0.125928	0.86503	0.256143	3.37714	0.000732428	0.00980472
LotjaGi1g1v0103100	Cbs domain protein	4608.31	0.160534	0.171733	0.934786	0.349898	0.733683	0.129487	0.171271	0.756038	0.449627	0.999973	0.628778	0.171136	3.67414	0.000238655	0.0112865	0.36007	0.171202	2.10319	0.0354493	0.196811	0.348915	0.171195	2.03812	0.0415377	0.17045
LotjaGi1g1v0103200	Calcium uniporter protein, mitochondrial	81.6811	-0.464434	0.343193	-1.35327	0.175968	0.571127	0.0928424	0.324401	0.286196	0.774728	0.999973	-0.188152	0.327052	-0.575297	0.56509	0.96713	-0.269907	0.328776	-0.820946	0.411677	0.71684	-0.274865	0.319101	-0.861373	0.389032	0.644585
LotjaGi1g1v0103300	MAU2 chromatid cohesion factor like	306.02	-0.408249	0.186601	-2.18781	0.0286834	0.298327	-0.145928	0.179786	-0.811676	0.416977	0.999973	-0.141893	0.179893	-0.788762	0.430251	0.932325	-0.315124	0.180964	-1.74137	0.0816192	0.315791	0.0362758	0.182127	0.199178	0.842123	0.93032
LotjaGi1g1v0103400	ABC transporter B family-like protein	462.138	0.351659	0.256683	1.37001	0.170684	0.565301	0.279328	0.254513	1.0975	0.272422	0.999973	-0.00416251	0.254595	-0.0163496	0.986956	0.998233	-0.184825	0.255369	-0.723755	0.469216	0.758027	0.0630537	0.256439	0.245882	0.805773	0.914487
LotjaGi1g1v0103500_LC	Ankyrin repeat family protein	113.426	0.152376	0.365021	0.417445	0.676353	0.895765	-0.0337368	0.360106	-0.0936858	0.925359	0.999973	-0.332389	0.361649	-0.919092	0.358047	0.899531	-1.4555	0.371334	-3.91964	8.86802e-05	0.00298155	-2.63592	0.387359	-6.80484	1.01161e-11	1.74378e-09
LotjaGi1g1v0103600_LC	Bromodomain protein	1.86964	0.912092	2.52319	0.361484	0.717738	NA	-0.532788	2.53895	-0.209846	0.833788	NA	-0.870939	2.55978	-0.340239	0.733676	NA	-0.632543	2.55105	-0.247954	0.80417	NA	2.65634	2.77704	0.956537	0.338801	NA
LotjaGi1g1v0103700	DUF1191 superfamily protein	0	NA	NA	NA	NA	NA	NA	NA	NA	NA	NA	NA	NA	NA	NA	NA	NA	NA	NA	NA	NA	NA	NA	NA	NA	NA
LotjaGi1g1v0103800	KH domain-containing protein family	488.611	0.76486	0.210182	3.63903	0.000273667	0.0342197	0.59061	0.207439	2.84716	0.00441118	0.276152	0.616243	0.207372	2.97168	0.00296177	0.0831986	0.192027	0.208524	0.920886	0.35711	0.674132	0.30192	0.207468	1.45526	0.145596	0.371714
LotjaGi1g1v0103900_LC	KH domain-containing protein family	609.545	0.209736	0.173329	1.21004	0.226262	0.630123	0.307542	0.170058	1.80845	0.0705363	0.94062	0.232438	0.170235	1.3654	0.172128	0.770564	0.345032	0.170207	2.02714	0.0426486	0.218861	0.151349	0.169612	0.892328	0.372217	0.630334
LotjaGi1g1v0104000	Metal tolerance protein	129.922	1.24137	0.599414	2.07097	0.0383616	0.331899	0.662734	0.597763	1.10869	0.267564	0.999973	-0.0958369	0.6011	-0.159436	0.873326	0.994268	-0.399509	0.605225	-0.6601	0.50919	0.783786	2.19688	0.595267	3.69058	0.000223745	0.00389352
LotjaGi1g1v0104100	B3 domain-containing protein	110.591	-0.527398	0.304308	-1.73311	0.0830766	0.44167	0.000106245	0.287278	0.000369834	0.999705	0.999973	-0.0154837	0.287644	-0.0538296	0.957071	0.997686	0.66535	0.284042	2.34244	0.0191582	0.136425	0.322227	0.285162	1.12998	0.258484	0.5171
LotjaGi1g1v0104200_LC	Protein kinase-like	0	NA	NA	NA	NA	NA	NA	NA	NA	NA	NA	NA	NA	NA	NA	NA	NA	NA	NA	NA	NA	NA	NA	NA	NA	NA
LotjaGi1g1v0104300_LC	Receptor protein kinase, putative	0	NA	NA	NA	NA	NA	NA	NA	NA	NA	NA	NA	NA	NA	NA	NA	NA	NA	NA	NA	NA	NA	NA	NA	NA	NA
LotjaGi1g1v0104400_LC	Glycogen debranching enzyme	3.63088	-0.6388	1.72935	-0.369387	0.711839	NA	-0.878536	1.67558	-0.524317	0.600058	NA	-2.07008	1.79108	-1.15577	0.247776	0.837987	0.161568	1.63277	0.0989533	0.921175	0.973773	-1.40249	1.60692	-0.872781	0.382782	0.639398
LotjaGi1g1v0104500_LC	GRF zinc finger protein	3.27373	-0.200415	1.67085	-0.119948	0.904524	NA	-1.32028	1.68157	-0.785151	0.432365	NA	-0.420191	1.63436	-0.257099	0.797103	0.992584	-0.0505868	1.62374	-0.0311545	0.975146	0.992467	0.816702	1.67433	0.487778	0.625707	0.815982
LotjaGi1g1v0104600_LC	Transposon protein, putative, mutator sub-class	0.556301	2.66561	5.59945	0.476049	0.634039	NA	-0.190538	5.64883	-0.0337306	0.973092	NA	0.800725	5.64883	0.141751	0.887277	NA	-0.0639167	5.64883	-0.011315	0.990972	NA	-0.343024	5.48846	-0.062499	0.950165	NA
LotjaGi1g1v0104700	Protein kinase-like protein	100.036	0.424686	0.531747	0.798663	0.424486	0.78012	-0.408475	0.530249	-0.770347	0.441094	0.999973	0.0512208	0.528314	0.0969516	0.922765	0.997686	-0.254229	0.530101	-0.479586	0.631522	0.852189	0.407194	0.528989	0.76976	0.441442	0.689134
LotjaGi1g1v0104800	Phototropic-responsive NPH3 family protein	1197.9	0.382524	0.232717	1.64373	0.100232	0.472088	-0.162641	0.232167	-0.700535	0.483593	0.999973	-0.0802145	0.232132	-0.345555	0.729677	0.985176	-0.509842	0.232594	-2.19199	0.0283806	0.173336	-0.344758	0.232751	-1.48123	0.138545	0.361569
LotjaGi1g1v0104900	Receptor-like kinase	566.746	-0.375483	0.240288	-1.56264	0.118138	0.499413	-0.085919	0.236771	-0.362878	0.716696	0.999973	-0.0116055	0.2366	-0.049051	0.960879	0.997686	0.110874	0.236523	0.468767	0.639236	0.856351	0.236159	0.235657	1.00213	0.31628	0.57977
LotjaGi1g1v0105000	HIT zinc finger protein	186.746	0.0252473	0.229691	0.109918	0.912474	0.972652	-0.398162	0.225535	-1.76541	0.0774954	0.952312	-0.0602203	0.223852	-0.269019	0.787915	0.992584	0.0293173	0.22386	0.130963	0.895805	0.963601	0.174367	0.225455	0.773398	0.439287	0.687367
LotjaGi1g1v0105100	Ubiquitin-conjugating enzyme E2	9501.63	0.3112	0.242382	1.28392	0.199169	0.600064	0.170732	0.242237	0.704813	0.480927	0.999973	0.176936	0.242227	0.730457	0.465111	0.942672	-0.0569491	0.242244	-0.23509	0.814139	0.933426	0.25634	0.242262	1.05811	0.290004	0.552067
LotjaGi1g1v0105200	Ethylene-responsive transcription factor, putative	209.187	0.191092	0.290315	0.658223	0.510395	0.825286	0.161045	0.285475	0.564131	0.572665	0.999973	0.465626	0.284664	1.6357	0.101902	0.646124	-0.186555	0.287314	-0.64931	0.516138	0.789102	-0.872934	0.288614	-3.02457	0.00248987	0.0242642
LotjaGi1g1v0105300	Eukaryotic translation initiation factor 2 subunit beta	1227.49	-0.275888	0.130834	-2.10868	0.0349721	0.318897	-0.141449	0.12831	-1.1024	0.270286	0.999973	-0.241429	0.128507	-1.87872	0.0602824	0.527787	0.31245	0.1279	2.44293	0.0145685	0.114329	0.0434206	0.128599	0.337644	0.735631	0.878563
LotjaGi1g1v0105400	Protease inhibitor/seed storage/lipid transfer protein family protein	0	NA	NA	NA	NA	NA	NA	NA	NA	NA	NA	NA	NA	NA	NA	NA	NA	NA	NA	NA	NA	NA	NA	NA	NA	NA
LotjaGi1g1v0105500	Serine/threonine-protein kinase	105.754	-0.253884	0.298289	-0.851132	0.394696	0.763312	-0.339069	0.288908	-1.17362	0.240546	0.999973	-0.0368658	0.286828	-0.128529	0.89773	0.996324	-0.290949	0.289495	-1.00502	0.314887	0.637033	0.032424	0.285606	0.113527	0.909613	0.960701
LotjaGi1g1v0105600_LC	Serine/threonine-protein kinase	0.0410293	0.612178	5.64883	0.108373	0.9137	NA	0.77137	5.64883	0.136554	0.891383	NA	-0.162275	5.64883	-0.0287272	0.977082	NA	-0.06379	5.64883	-0.0112926	0.99099	NA	-0.191746	5.64919	-0.0339422	0.972923	NA
LotjaGi1g1v0105700	Kinase interacting (KIP1-like) family protein	578.758	0.468042	0.222743	2.10126	0.0356179	0.321794	0.199076	0.221068	0.900519	0.367844	0.999973	-0.0175217	0.221464	-0.0791175	0.936939	0.997686	-0.589739	0.222894	-2.64583	0.00814904	0.0793977	0.357373	0.221317	1.61475	0.106365	0.30766
LotjaGi1g1v0105800_LC	Leucine-rich repeat transmembrane protein kinase	189.61	0.411232	0.339805	1.2102	0.226201	0.630119	1.24326	0.331613	3.74914	0.000177441	0.0264316	1.26733	0.331634	3.82149	0.000132649	0.00696162	0.0138778	0.336401	0.0412538	0.967094	0.989821	0.452251	0.333199	1.3573	0.174686	0.413764
LotjaGi1g1v0105900_LC	Methyltransferase-like protein	0.404543	0.612088	5.64883	0.108357	0.913713	NA	-0.190501	5.64883	-0.0337241	0.973097	NA	3.15904	5.55859	0.568317	0.56982	NA	-0.0638799	5.64883	-0.0113085	0.990977	NA	-1.51285	5.59414	-0.270435	0.786826	NA
LotjaGi1g1v0106000	Homogentisate phytyltransferase	4.85572	0.228197	1.38813	0.164392	0.869423	NA	2.01612	1.27103	1.5862	0.112693	NA	1.48941	1.28168	1.16208	0.245204	0.836458	-3.85699	1.71577	-2.24797	0.0245782	0.157905	-6.1527	1.65278	-3.72265	0.000197145	0.00353939
LotjaGi1g1v0106100	Cinnamate-4-hydroxylase	7213.59	0.745796	0.219173	3.40277	0.000667055	0.0547747	0.0792156	0.219128	0.361504	0.717723	0.999973	-0.0661436	0.219163	-0.3018	0.762804	0.988981	-0.173084	0.219188	-0.789662	0.429725	0.72985	0.308649	0.219154	1.40837	0.159023	0.391779
LotjaGi1g1v0106200_LC	Retrovirus-related Pol polyprotein from transposon TNT 1-94	0.0475619	0.612178	5.64883	0.108373	0.9137	NA	-0.190411	5.64883	-0.0337081	0.97311	NA	-0.162275	5.64883	-0.0287272	0.977082	NA	0.897991	5.64883	0.15897	0.873693	NA	-0.191746	5.64919	-0.0339422	0.972923	NA
LotjaGi1g1v0106300	B3 domain transcription factor	15.133	-0.123457	0.848823	-0.145445	0.884359	0.964072	-1.05861	0.847116	-1.24967	0.211422	0.999973	0.0238219	0.824313	0.0288991	0.976945	0.997961	-0.0642896	0.827184	-0.0777211	0.93805	0.98142	0.444601	0.828998	0.536312	0.591743	0.793975
LotjaGi1g1v0106400	Extra-large guanine nucleotide binding family protein	0.519039	0.612088	5.64883	0.108357	0.913713	NA	-0.190501	5.64883	-0.0337241	0.973097	NA	2.58053	5.57567	0.46282	0.643493	NA	3.78646	5.54827	0.682458	0.494949	NA	-0.191746	5.64919	-0.0339422	0.972923	NA
LotjaGi1g1v0106500	Transcription factor	469.9	0.12919	0.265295	0.486967	0.626282	0.877459	0.0708978	0.262691	0.26989	0.787245	0.999973	-0.154091	0.263186	-0.585484	0.558222	0.964781	0.254607	0.262592	0.969591	0.33225	0.651933	0.430304	0.262407	1.63983	0.10104	0.297246
LotjaGi1g1v0106600_LC	Polynucleotidyl transferase, ribonuclease H-like superfamily protein	4.62152	0.670334	1.49888	0.447223	0.654714	NA	1.02224	1.42987	0.714918	0.47466	NA	-0.0334856	1.48618	-0.0225313	0.982024	0.998233	1.66251	1.41446	1.17537	0.239847	0.560505	0.692668	1.32338	0.523409	0.600689	0.799396
LotjaGi1g1v0106700_LC	Segregation and condensation protein B	0	NA	NA	NA	NA	NA	NA	NA	NA	NA	NA	NA	NA	NA	NA	NA	NA	NA	NA	NA	NA	NA	NA	NA	NA	NA
LotjaGi1g1v0106800	Expansin	33.7221	-0.656022	0.67991	-0.964865	0.334612	0.720549	0.0213984	0.660996	0.0323729	0.974175	0.999973	0.471247	0.651828	0.722962	0.469703	0.943365	0.604445	0.655341	0.922335	0.356354	0.673415	0.480279	0.661785	0.725732	0.468003	0.708849
LotjaGi1g1v0106900	Poly(A) polymerase	476.848	-0.197387	0.194623	-1.0142	0.310486	0.703865	-0.0397117	0.190341	-0.208634	0.834734	0.999973	0.0293588	0.19026	0.154309	0.877366	0.994268	-0.0424038	0.190656	-0.22241	0.823995	0.935865	-0.2922	0.190187	-1.53638	0.124445	0.339522
LotjaGi1g1v0107000	Kinase, putative	5.25302	4.18349	1.9096	2.19077	0.0284687	NA	3.9985	1.87215	2.13578	0.0326975	NA	3.48491	1.89415	1.83983	0.0657938	0.547549	2.29232	2.00123	1.14546	0.252019	0.574066	0.269098	1.41711	0.189892	0.849394	0.933058
LotjaGi1g1v0107100	transcription repressor	53.0119	0.15819	0.492676	0.321082	0.748148	0.923388	0.109981	0.480493	0.228892	0.818953	0.999973	-0.174763	0.483765	-0.361255	0.717909	0.984503	-0.0144376	0.482995	-0.0298919	0.976153	0.992889	0.0335886	0.469879	0.0714835	0.943013	0.975161
LotjaGi1g1v0107200_LC	Gag-pol polyprotein	2.84232	0.177382	1.93836	0.0915118	0.927086	NA	-1.93991	2.02908	-0.956055	0.339044	NA	0.288672	1.89422	0.152396	0.878875	0.994268	-0.48416	1.92604	-0.251376	0.801523	NA	-0.344145	1.94865	-0.176607	0.859817	0.938011
LotjaGi1g1v0107300_LC	Retrovirus-related Pol polyprotein from transposon TNT 1-94	1.09009	1.26617	3.2745	0.386677	0.698995	NA	2.375	3.17789	0.747352	0.454851	NA	-1.1182	3.34004	-0.334788	0.737785	NA	-1.01972	3.34004	-0.305302	0.760136	NA	1.5	3.01675	0.497222	0.619033	NA
LotjaGi1g1v0107400_LC	Retrovirus-related Pol polyprotein from transposon TNT 1-94	9.68552	-0.446217	1.04763	-0.425928	0.67016	NA	-1.10044	1.03289	-1.06539	0.286698	0.999973	0.368217	0.973473	0.37825	0.705245	0.982855	-0.639566	1.01372	-0.630912	0.528098	0.796631	0.922776	0.923122	0.999626	0.317492	0.58105
LotjaGi1g1v0107500_LC	Retrovirus-related Pol polyprotein from transposon TNT 1-94	1.05464	-1.71848	3.44401	-0.498976	0.617797	NA	-2.52107	3.44401	-0.732017	0.464158	NA	-1.52269	3.44401	-0.442128	0.658397	NA	-1.43387	3.44401	-0.416338	0.677163	NA	3.93328	3.35058	1.17391	0.240431	NA
LotjaGi1g1v0107600	DUF641 family protein	264.142	-0.310952	0.228163	-1.36285	0.17293	0.567448	-0.445355	0.223417	-1.99338	0.0462201	0.850625	-0.251743	0.222817	-1.12982	0.258552	0.844	-0.232918	0.223085	-1.04408	0.296449	0.618412	0.0725556	0.225171	0.322225	0.747283	0.88488
LotjaGi1g1v0107700_LC	Retrotransposon protein, putative, Ty3-gypsy subclass	0	NA	NA	NA	NA	NA	NA	NA	NA	NA	NA	NA	NA	NA	NA	NA	NA	NA	NA	NA	NA	NA	NA	NA	NA	NA
LotjaGi1g1v0107800	Epidermal patterning factor-like protein	45.2233	-0.294363	0.454368	-0.647852	0.51708	0.829366	0.623738	0.424569	1.46911	0.141804	0.999973	1.14168	0.421079	2.71132	0.00670164	0.150965	0.15993	0.430699	0.371326	0.710394	0.890519	0.916048	0.446013	2.05386	0.0399892	0.166567
LotjaGi1g1v0107900	CBL-interacting Serine/Threonine-kinase	418.172	0.623856	0.312544	1.99606	0.0459278	0.353706	0.487134	0.310282	1.56997	0.116422	0.999973	1.03681	0.309569	3.34921	0.000810429	0.0309446	-0.223586	0.312143	-0.716294	0.47381	0.760963	0.117755	0.308747	0.381397	0.702908	0.86118
LotjaGi1g1v0108000	Non-specific serine/threonine protein kinase	48.7351	-0.29581	0.347326	-0.851678	0.394393	0.763215	0.0955287	0.327103	0.292045	0.770253	0.999973	-0.320706	0.332465	-0.964631	0.33473	0.891737	-0.930813	0.344721	-2.70019	0.00692996	0.071663	-0.565884	0.337457	-1.67691	0.0935606	0.283156
LotjaGi1g1v0108100	OSBP(Oxysterol binding protein)-related protein 4B	29.9695	0.183459	0.562081	0.326392	0.744128	0.922179	-0.364834	0.554889	-0.657491	0.510865	0.999973	-0.342732	0.555056	-0.617473	0.536923	0.959369	-0.318179	0.555968	-0.572298	0.56712	0.818285	-0.293249	0.570065	-0.514414	0.606963	0.804119
LotjaGi1g1v0108200_LC	30S ribosomal protein S5	68.6045	0.145137	0.47801	0.303627	0.761412	0.928067	-0.0884882	0.471581	-0.187642	0.851158	0.999973	-1.37089	0.48401	-2.83236	0.00462062	0.116313	-0.997706	0.480381	-2.0769	0.0378104	0.204597	0.11682	0.471045	0.248001	0.804133	0.913544
LotjaGi1g1v0108300	LOB domain protein	174.821	0.00818418	0.222754	0.0367408	0.970692	0.993361	-0.353107	0.217372	-1.62444	0.104282	0.999973	-0.64862	0.219716	-2.95208	0.00315638	0.0873818	0.258249	0.214746	1.20258	0.229139	0.549559	-0.38484	0.216453	-1.77794	0.075414	0.248926
LotjaGi1g1v0108400	U-box domain-containing protein	111.401	0.247484	0.284651	0.869432	0.384611	0.756848	0.118375	0.277554	0.426491	0.66975	0.999973	-0.0374208	0.2788	-0.134221	0.893228	0.995949	-0.353766	0.282096	-1.25406	0.20982	0.526748	-0.0287513	0.279929	-0.102709	0.918194	0.964795
LotjaGi1g1v0108500	Peroxidase	388.128	0.887654	0.464808	1.90972	0.056169	0.37732	0.365989	0.464111	0.788581	0.430357	0.999973	-0.705681	0.46562	-1.51557	0.129627	0.707998	-0.982231	0.466429	-2.10585	0.035217	0.196218	-0.0268794	0.465056	-0.0577982	0.953909	0.980876
LotjaGi1g1v0108600_LC	Polynucleotidyl transferase, ribonuclease H-like superfamily protein	0.0380016	0.612178	5.64883	0.108373	0.9137	NA	-0.190411	5.64883	-0.0337081	0.97311	NA	0.799506	5.64883	0.141535	0.887447	NA	-0.06379	5.64883	-0.0112926	0.99099	NA	-0.191746	5.64919	-0.0339422	0.972923	NA
LotjaGi1g1v0108700_LC	F-box/RNI-like superfamily protein	0.339545	-2.90593	5.55425	-0.52319	0.600842	NA	-3.70852	5.55425	-0.66769	0.504332	NA	-2.70374	5.55425	-0.486787	0.626409	NA	-3.5819	5.55425	-0.644893	0.518997	NA	-0.191746	5.64919	-0.0339422	0.972923	NA
LotjaGi1g1v0108800	Peroxidase	870.777	0.435185	0.323489	1.34528	0.178533	0.574693	0.0773362	0.322683	0.239666	0.810589	0.999973	0.134971	0.322667	0.418299	0.675728	0.97999	0.0615273	0.3228	0.190605	0.848835	0.946873	-0.0465084	0.322518	-0.144204	0.885339	0.950596
LotjaGi1g1v0108900	Biogenesis of lysosome-related organelles complex 1 subunit 1	257.464	0.0940197	0.166392	0.565048	0.572041	0.854181	-0.072204	0.161754	-0.446382	0.655321	0.999973	-0.271156	0.162879	-1.66476	0.0959597	0.632674	-0.669861	0.165912	-4.03746	5.40341e-05	0.00201332	-0.528726	0.167055	-3.16497	0.00155097	0.0171471
LotjaGi1g1v0109000	Peroxidase	1189.01	0.627008	0.55874	1.12218	0.261785	0.661928	0.0933954	0.558503	0.167224	0.867193	0.999973	0.221635	0.558475	0.396857	0.691473	0.98083	-1.42657	0.559456	-2.54993	0.0107744	0.0943801	0.359024	0.558482	0.642857	0.520317	0.743501
LotjaGi1g1v0109100	Peroxidase	2361.96	1.44508	0.825434	1.75069	0.0799994	0.435821	-0.680352	0.825555	-0.824115	0.409874	0.999973	0.120118	0.825454	0.145517	0.884302	0.994646	-1.80803	0.825895	-2.18917	0.0285844	0.174119	0.866444	0.82576	1.04927	0.294054	0.556491
LotjaGi1g1v0109200	Peroxidase	62.5984	-0.0349593	0.514854	-0.0679012	0.945864	0.98438	-0.22424	0.507402	-0.441938	0.658534	0.999973	-0.42797	0.509076	-0.840679	0.400528	0.921976	-0.73664	0.512449	-1.43749	0.150579	0.443968	-0.969455	0.513932	-1.88635	0.0592482	0.215133
LotjaGi1g1v0109300_LC	Pyruvate synthase subunit PorB	0.80964	-0.122817	3.79823	-0.0323352	0.974205	NA	-0.553024	3.78289	-0.146191	0.883771	NA	-0.394055	3.77511	-0.104382	0.916866	NA	0.351074	3.74388	0.0937728	0.92529	NA	-0.191747	3.979	-0.0481898	0.961565	NA
LotjaGi1g1v0109400	Chloroplast inner envelope family protein	950.213	0.0575303	0.193618	0.297133	0.766365	0.929414	0.402139	0.191241	2.10278	0.0354848	0.779788	0.197221	0.191387	1.03048	0.302783	0.874932	0.427615	0.191317	2.23511	0.0254101	0.161026	0.699204	0.190732	3.6659	0.000246471	0.00420854
LotjaGi1g1v0109500	tRNA pseudouridine synthase A, related protein	92.8044	-0.362468	0.247045	-1.46721	0.142318	0.530763	-0.188505	0.23306	-0.808823	0.418617	0.999973	-0.479577	0.236528	-2.02756	0.0426047	0.448443	-0.447316	0.237281	-1.88518	0.0594062	0.263742	-0.324397	0.231806	-1.39943	0.161683	0.395738
LotjaGi1g1v0109600_LC	WUSCHEL related homeobox 11	50.075	0.772625	0.631504	1.22347	0.221152	0.624836	-0.203671	0.630455	-0.323054	0.746655	0.999973	-0.256816	0.63135	-0.406773	0.684175	0.98056	0.667638	0.624833	1.06851	0.285293	0.608272	0.323846	0.621808	0.520814	0.602497	0.800681
LotjaGi1g1v0109700_LC	myosin heavy chain-like protein	0.80051	3.23203	3.63954	0.888032	0.374523	NA	-0.190448	3.735	-0.0509901	0.959333	NA	2.87983	3.60885	0.797992	0.424875	NA	-0.0638252	3.735	-0.0170884	0.986366	NA	-2.92256	3.58554	-0.815095	0.415018	NA
LotjaGi1g1v0109800_LC	NOD26-like intrinsic protein 7;1	15.2217	0.342146	0.947503	0.361102	0.718023	0.912494	-0.404535	0.940202	-0.430264	0.667004	0.999973	-1.05013	0.961155	-1.09258	0.27458	0.856983	1.11895	0.918226	1.2186	0.222997	0.543353	1.34561	0.921594	1.46009	0.144267	0.369744
LotjaGi1g1v0109900	O-methyltransferase	142.687	-0.15963	0.360923	-0.442283	0.658285	0.887787	-0.520457	0.356519	-1.45983	0.144337	0.999973	-1.23042	0.36133	-3.40525	0.000661038	0.0265621	-0.483534	0.356972	-1.35454	0.175563	0.482632	-0.17943	0.353613	-0.507419	0.611861	0.807147
LotjaGi1g1v0110000	Polynucleotidyl transferase, ribonuclease H-like superfamily protein	1.7965	-1.75954	3.27687	-0.536957	0.591298	NA	0.239724	3.14481	0.0762285	0.939237	NA	2.6699	3.07468	0.86835	0.385203	NA	-2.43551	3.27687	-0.743243	0.457335	NA	-4.78222	3.18791	-1.50011	0.133586	NA
LotjaGi1g1v0110100_LC	DUF223 domain protein	242.614	-0.0335595	0.291579	-0.115096	0.908369	0.971834	0.0278356	0.286871	0.0970318	0.922701	0.999973	0.0916883	0.28682	0.319672	0.749217	0.987891	-1.0509	0.291729	-3.60231	0.000315402	0.00774933	-0.307105	0.287821	-1.067	0.285973	0.54715
LotjaGi1g1v0110200_LC	Replication factor-A carboxy-terminal domain protein	1768.17	-0.307362	0.205808	-1.49344	0.135321	0.522291	0.0139896	0.204476	0.0684165	0.945454	0.999973	-0.0619777	0.204539	-0.303012	0.761881	0.988981	0.0465636	0.20453	0.227662	0.819909	0.935333	-0.157433	0.204748	-0.76891	0.441947	0.689443
LotjaGi1g1v0110300_LC	Disease resistance protein	0.915322	-2.4656	4.70053	-0.524536	0.599906	NA	-2.30715	4.70053	-0.490827	0.623549	NA	-3.24005	4.70053	-0.689295	0.490637	NA	1.12078	4.57212	0.245134	0.806353	NA	-2.91423	4.71403	-0.618203	0.536442	NA
LotjaGi1g1v0110400_LC	Plant-specific transcription factor YABBY family protein	602.493	0.702859	0.421179	1.66879	0.095159	0.462223	-0.814317	0.421693	-1.93107	0.0534749	0.881216	-0.0351521	0.420796	-0.0835371	0.933424	0.997686	-0.259383	0.421119	-0.615938	0.537935	0.802589	0.315669	0.420334	0.750997	0.452654	0.697555
LotjaGi1g1v0110500_LC	early-responsive to dehydration stress protein (ERD4)	0.323184	0.612106	5.64883	0.10836	0.91371	NA	-0.190483	5.64883	-0.0337209	0.9731	NA	2.13478	5.59411	0.381612	0.702749	NA	-0.0638621	5.64883	-0.0113054	0.99098	NA	2.98787	5.56251	0.537143	0.591169	NA
LotjaGi1g1v0110600	tRNA pseudouridine synthase A	54.1234	-0.156047	0.430522	-0.36246	0.717008	0.912266	-0.212651	0.418652	-0.507942	0.611494	0.999973	-0.48243	0.421791	-1.14376	0.252721	0.839391	-0.20276	0.419774	-0.483023	0.629079	0.850759	0.588959	0.422857	1.39281	0.163677	0.398643
LotjaGi1g1v0110700	Nodulin-like / Major Facilitator Superfamily protein	0.0418888	0.612178	5.64883	0.108373	0.9137	NA	-0.190411	5.64883	-0.0337081	0.97311	NA	0.799506	5.64883	0.141535	0.887447	NA	-0.06379	5.64883	-0.0112926	0.99099	NA	-0.191746	5.64919	-0.0339422	0.972923	NA
LotjaGi1g1v0110800	O-methyltransferase	1.5885	2.99104	3.49817	0.85503	0.392535	NA	3.68571	3.42953	1.0747	0.282509	NA	1.57301	3.55581	0.442379	0.658215	NA	3.17095	3.45037	0.919017	0.358087	NA	4.84389	3.40884	1.42098	0.155323	NA
LotjaGi1g1v0110900	O-methyltransferase	0	NA	NA	NA	NA	NA	NA	NA	NA	NA	NA	NA	NA	NA	NA	NA	NA	NA	NA	NA	NA	NA	NA	NA	NA	NA
LotjaGi1g1v0111000	O-methyltransferase	176.291	0.908396	0.455417	1.99465	0.0460815	0.354107	0.143464	0.4545	0.315652	0.752267	0.999973	0.173441	0.454511	0.381599	0.702759	0.982778	-0.683578	0.457581	-1.4939	0.135203	0.419647	0.340967	0.463242	0.736046	0.461703	0.704139
LotjaGi1g1v0111100_LC	Retrotransposon protein, putative, Ty3-gypsy subclass	26.9654	-2.05039	0.833204	-2.46085	0.0138607	0.22308	-1.27057	0.772271	-1.64524	0.09992	0.999973	-1.32671	0.774129	-1.71381	0.0865644	0.607932	-1.10956	0.771569	-1.43806	0.150417	0.443657	0.439739	0.744461	0.590681	0.554734	0.769146
LotjaGi1g1v0111200	LURP-one-like protein	73.0159	0.0883527	0.365658	0.241627	0.80907	0.94167	-0.149461	0.356669	-0.419046	0.675183	0.999973	0.632056	0.351376	1.7988	0.0720502	0.567356	-0.170329	0.357975	-0.475812	0.634208	0.853394	0.238547	0.362879	0.657373	0.510941	0.737041
LotjaGi1g1v0111300	E3 ubiquitin-protein ligase listerin-like protein	425.861	-0.254292	0.177806	-1.43017	0.152669	0.543626	-0.246254	0.17345	-1.41974	0.155684	0.999973	-0.397766	0.173972	-2.28638	0.022232	0.31649	-0.254832	0.173879	-1.46557	0.142765	0.432272	0.177347	0.173774	1.02056	0.307462	0.571083
LotjaGi1g1v0111400_LC	RNA binding protein, putative	0	NA	NA	NA	NA	NA	NA	NA	NA	NA	NA	NA	NA	NA	NA	NA	NA	NA	NA	NA	NA	NA	NA	NA	NA	NA
LotjaGi1g1v0111500	Small nuclear ribonucleoprotein	617.871	-0.0897905	0.238694	-0.376175	0.706787	0.908212	0.127285	0.234907	0.541854	0.587919	0.999973	-0.183042	0.235171	-0.778335	0.436372	0.934385	0.385906	0.234503	1.64563	0.09984	0.355087	0.248954	0.234381	1.06218	0.288156	0.549736
LotjaGi1g1v0111600_LC	Metalloendopeptidase G1	14.6041	-0.113888	0.915167	-0.124445	0.900963	0.969329	0.834563	0.834967	0.999516	0.317545	0.999973	0.622842	0.842158	0.739579	0.459556	0.9414	1.77258	0.819068	2.16414	0.0304538	0.180058	0.739768	0.751975	0.983767	0.32523	0.588368
LotjaGi1g1v0111700_LC	Polynucleotidyl transferase, ribonuclease H-like superfamily protein	0	NA	NA	NA	NA	NA	NA	NA	NA	NA	NA	NA	NA	NA	NA	NA	NA	NA	NA	NA	NA	NA	NA	NA	NA	NA
LotjaGi1g1v0111800	WRKY transcription factor	1107.87	0.768765	0.240825	3.19222	0.00141184	0.0806183	-0.260692	0.240721	-1.08296	0.278826	0.999973	-0.0436392	0.240544	-0.181418	0.856039	0.994268	-0.263671	0.24086	-1.0947	0.273646	0.595063	-0.178854	0.240131	-0.744819	0.456381	0.700278
LotjaGi1g1v0111900_LC	Endonuclease/exonuclease/phosphatase family protein	0	NA	NA	NA	NA	NA	NA	NA	NA	NA	NA	NA	NA	NA	NA	NA	NA	NA	NA	NA	NA	NA	NA	NA	NA	NA
LotjaGi1g1v0112000	electron transporter, putative (Protein of unknown function, DUF547)	220.038	0.430246	0.289778	1.48475	0.137611	0.524909	-0.292055	0.288071	-1.01383	0.310663	0.999973	-0.0230688	0.28715	-0.080337	0.935969	0.997686	-0.036353	0.28753	-0.126432	0.89939	0.964877	-0.251698	0.285636	-0.881183	0.378219	0.635731
LotjaGi1g1v0112100_LC	Acyl-CoA N-acyltransferases (NAT) superfamily protein	12.3167	-1.48017	1.40041	-1.05695	0.290532	0.687512	-0.746622	1.35097	-0.552656	0.580499	0.999973	-0.484072	1.34785	-0.359145	0.719487	0.984503	-2.42394	1.40346	-1.72712	0.0841459	0.3215	-1.11799	1.3451	-0.831159	0.405884	0.660266
LotjaGi1g1v0112200	Protein transport protein Sec61 subunit beta	307.91	-0.536781	0.263272	-2.03889	0.0414613	0.338991	-0.348357	0.25721	-1.35437	0.175619	0.999973	-0.220434	0.257034	-0.857606	0.39111	0.915758	0.268719	0.255962	1.04984	0.293792	0.616156	-0.529125	0.25873	-2.04509	0.0408462	0.168631
LotjaGi1g1v0112300	GDSL esterase/lipase	3.99524	-1.23259	1.47746	-0.83426	0.404134	NA	-0.708156	1.38715	-0.510511	0.609694	NA	-0.899939	1.3966	-0.644377	0.519331	0.954209	-3.33124	1.67662	-1.98689	0.046935	0.232118	-0.407811	1.38148	-0.295198	0.767843	0.894979
LotjaGi1g1v0112400	Exocyst complex component, putative	69.8769	0.797606	0.443302	1.79924	0.0719808	0.418295	0.58045	0.437305	1.32733	0.184398	0.999973	0.199501	0.43986	0.453556	0.650148	0.977652	-1.15118	0.457008	-2.51896	0.0117703	0.0995064	-0.274163	0.438164	-0.625708	0.531506	0.751916
LotjaGi1g1v0112500	Exocyst complex component, putative	119.68	0.408989	0.273153	1.49729	0.134318	0.520904	0.236773	0.266521	0.888383	0.374335	0.999973	0.434269	0.265564	1.63527	0.101992	0.646124	-0.403717	0.272722	-1.48032	0.138787	0.425602	-0.0106729	0.266563	-0.0400391	0.968062	0.985832
LotjaGi1g1v0112600	Exocyst complex component, putative	9.78657	-0.507658	0.798454	-0.635802	0.524906	NA	-1.40849	0.796309	-1.76877	0.0769322	0.952312	-1.38859	0.796761	-1.74279	0.0813705	0.597507	-2.56137	0.864222	-2.96378	0.00303882	0.04027	-0.12415	0.834409	-0.148788	0.881721	0.948552
LotjaGi1g1v0112700	Exocyst complex component, putative	871.029	0.455408	0.175971	2.58797	0.00965429	0.197322	0.0568714	0.174829	0.325297	0.744957	0.999973	-0.310671	0.175421	-1.771	0.0765599	0.580627	-0.439849	0.175822	-2.50167	0.0123608	0.103001	0.163417	0.175486	0.931222	0.351739	0.613473
LotjaGi1g1v0112800	GPI mannosyltransferase 2	65.6998	-0.0364777	0.371994	-0.0980599	0.921885	0.976162	0.149722	0.357121	0.419246	0.675037	0.999973	-0.241632	0.36151	-0.668397	0.50388	0.950428	0.63676	0.354254	1.79747	0.072261	0.295056	-0.564371	0.356431	-1.58339	0.113332	0.319768
LotjaGi1g1v0112900_LC	F-box/RNI/FBD-like domain protein	0	NA	NA	NA	NA	NA	NA	NA	NA	NA	NA	NA	NA	NA	NA	NA	NA	NA	NA	NA	NA	NA	NA	NA	NA	NA
LotjaGi1g1v0113000	Myb/SANT-like DNA-binding domain protein	2.5392	5.59508	3.2808	1.7054	0.0881196	NA	2.67555	3.33627	0.801959	0.422576	NA	-0.162348	3.46431	-0.0468631	0.962622	0.997744	2.32586	3.36653	0.690876	0.489644	NA	0.885442	3.11045	0.284667	0.775899	0.899538
LotjaGi1g1v0113100	FBD-associated F-box protein	22.4532	0.570963	0.742606	0.768864	0.441974	0.789121	0.194024	0.734219	0.264259	0.79158	0.999973	-0.428129	0.742258	-0.576793	0.564079	0.967016	-1.36357	0.76467	-1.78321	0.0745514	0.300128	-1.54177	0.765168	-2.01494	0.0439104	0.176592
LotjaGi1g1v0113200_LC	F-box/RNI/FBD-like domain protein	0.0874221	0.612162	5.64883	0.10837	0.913702	NA	-0.190427	5.64883	-0.0337109	0.973108	NA	-0.16229	5.64883	-0.0287299	0.97708	NA	-0.0638054	5.64883	-0.0112953	0.990988	NA	1.7299	5.61445	0.308115	0.757995	NA
LotjaGi1g1v0113300_LC	FBD-associated F-box protein	0.17143	0.612141	5.64883	0.108366	0.913705	NA	-0.190448	5.64883	-0.0337147	0.973105	NA	0.797797	5.64883	0.141232	0.887686	NA	-0.0638269	5.64883	-0.0112991	0.990985	NA	-2.50193	5.59373	-0.447275	0.654677	NA
LotjaGi1g1v0113400	F-box/RNI/FBD-like domain protein	18.9023	-0.390755	0.817643	-0.477904	0.632719	0.880262	-0.412331	0.794925	-0.518705	0.603967	0.999973	-0.14806	0.791382	-0.187091	0.851589	0.994268	-0.246735	0.794257	-0.310649	0.756068	0.909531	0.331332	0.789563	0.41964	0.674749	0.845008
LotjaGi1g1v0113500_LC	LINE-1 reverse transcriptase like	0	NA	NA	NA	NA	NA	NA	NA	NA	NA	NA	NA	NA	NA	NA	NA	NA	NA	NA	NA	NA	NA	NA	NA	NA	NA
LotjaGi1g1v0113600	FBD-associated F-box protein	0	NA	NA	NA	NA	NA	NA	NA	NA	NA	NA	NA	NA	NA	NA	NA	NA	NA	NA	NA	NA	NA	NA	NA	NA	NA
LotjaGi1g1v0113700_LC	Retrovirus-related Pol polyprotein from transposon TNT 1-94	33.0652	0.489533	0.708277	0.69116	0.489465	0.815537	0.0593968	0.695241	0.0854334	0.931917	0.999973	1.28846	0.678692	1.89845	0.0576371	0.515828	1.19245	0.680501	1.75231	0.0797198	0.311866	0.166583	0.647042	0.257453	0.796829	0.910028
LotjaGi1g1v0113800	FBD-associated F-box protein	267.312	0.259262	0.205552	1.26129	0.207203	0.610507	-0.0294696	0.202316	-0.145661	0.884189	0.999973	-0.164953	0.202919	-0.812901	0.416275	0.927292	-1.12355	0.208682	-5.38404	7.28307e-08	6.93007e-06	-0.865902	0.207468	-4.17367	2.99734e-05	0.000773118
LotjaGi1g1v0113900	FBD-associated F-box protein	0	NA	NA	NA	NA	NA	NA	NA	NA	NA	NA	NA	NA	NA	NA	NA	NA	NA	NA	NA	NA	NA	NA	NA	NA	NA
LotjaGi1g1v0114000_LC	Pol-polyprotein	8.00168	0.572974	1.82316	0.314275	0.753312	NA	-0.342638	1.81965	-0.188299	0.850642	0.999973	-0.102789	1.81593	-0.0566038	0.954861	0.997686	-1.09385	1.84322	-0.593443	0.552885	0.810604	-1.19094	1.80396	-0.660182	0.509137	0.735683
LotjaGi1g1v0114100	FBD-associated F-box protein	0	NA	NA	NA	NA	NA	NA	NA	NA	NA	NA	NA	NA	NA	NA	NA	NA	NA	NA	NA	NA	NA	NA	NA	NA	NA
LotjaGi1g1v0114200	FBD-associated F-box protein	0.131505	0.612148	5.64883	0.108367	0.913704	NA	-0.190441	5.64883	-0.0337134	0.973106	NA	-0.162305	5.64883	-0.0287325	0.977078	NA	0.897569	5.64883	0.158895	0.873752	NA	1.67578	5.61787	0.298295	0.765478	NA
LotjaGi1g1v0114300	sorting nexin	492.608	-0.0236852	0.161868	-0.146324	0.883666	0.963968	-0.146537	0.158233	-0.926083	0.354403	0.999973	0.116558	0.157548	0.739827	0.459405	0.9414	0.0118648	0.157982	0.0751021	0.940133	0.982153	-0.0818835	0.157443	-0.520083	0.603006	0.801178
LotjaGi1g1v0114400	Laccase	563.646	0.675097	0.518608	1.30175	0.193003	0.591428	-0.227457	0.518346	-0.438813	0.660797	0.999973	0.232585	0.517968	0.449033	0.653408	0.977652	-0.644556	0.519022	-1.24187	0.214286	0.532669	-1.02968	0.517273	-1.99059	0.0465258	0.183694
LotjaGi1g1v0114500	Pre-mRNA-splicing factor cwc22, putative	1.07689	4.25062	5.04169	0.843094	0.399176	NA	-0.190519	5.14074	-0.0370606	0.970437	NA	-0.162382	5.14074	-0.0315873	0.974801	NA	-0.063897	5.14074	-0.0124295	0.990083	NA	2.46973	4.99805	0.494139	0.621208	NA
LotjaGi1g1v0114600	UDP-glycosyltransferase	217.661	0.49797	0.252689	1.97068	0.0487606	0.360959	0.52521	0.247076	2.1257	0.033528	0.765384	0.644129	0.246645	2.61157	0.00901289	0.18309	-0.184797	0.251626	-0.734413	0.462697	0.75345	0.498719	0.245666	2.03007	0.0423491	0.172411
LotjaGi1g1v0114700_LC	Protein CbrA	0	NA	NA	NA	NA	NA	NA	NA	NA	NA	NA	NA	NA	NA	NA	NA	NA	NA	NA	NA	NA	NA	NA	NA	NA	NA
LotjaGi1g1v0114800	Serine-threonine protein phosphatase, putative, expressed	103.195	0.321776	0.268981	1.19628	0.231587	0.635009	0.191113	0.260666	0.733171	0.463454	0.999973	0.550868	0.258373	2.13206	0.0330016	0.390958	-0.0509554	0.263928	-0.193065	0.846908	0.946164	0.809974	0.262764	3.08252	0.00205258	0.0210642
LotjaGi1g1v0114900	UDP-glycosyltransferase	53.8054	0.242473	0.365087	0.664152	0.506593	0.823296	0.306539	0.352183	0.870398	0.384083	0.999973	-0.0542672	0.356253	-0.152328	0.878928	0.994268	-0.124739	0.358267	-0.348173	0.72771	0.89858	-0.64688	0.364202	-1.77616	0.0757068	0.249506
LotjaGi1g1v0115000_LC	UDP-glycosyltransferase	10.5924	-0.263626	1.10967	-0.237571	0.812213	NA	-0.154612	1.07927	-0.143256	0.886088	0.999973	-0.379171	1.08449	-0.349631	0.726615	0.98492	-0.143709	1.08148	-0.132883	0.894286	0.963512	-0.491023	1.07973	-0.454765	0.649278	0.83128
LotjaGi1g1v0115100	UDP-glycosyltransferase	413.835	-0.0771024	0.162086	-0.475688	0.634297	0.881028	-0.0300417	0.157232	-0.191066	0.848474	0.999973	0.0994294	0.156926	0.633606	0.526338	0.95554	-0.021296	0.157634	-0.135097	0.892535	0.962787	-0.426683	0.157145	-2.71523	0.00662307	0.0488374
LotjaGi1g1v0115200	Zinc finger protein CONSTANS-LIKE 2	2.16953	3.67925	2.98355	1.23318	0.21751	NA	2.96868	2.96553	1.00106	0.316798	NA	4.03599	2.92899	1.37795	0.16822	0.767662	3.37625	2.95289	1.14337	0.252884	NA	-0.696119	2.71974	-0.255951	0.797989	0.910638
LotjaGi1g1v0115300	Protein flx-like 1	174.423	0.540129	0.237138	2.2777	0.0227445	0.27079	0.411838	0.231327	1.78033	0.0750217	0.952312	0.349409	0.231834	1.50715	0.131773	0.712735	0.497624	0.231529	2.14929	0.0316111	0.183933	0.23459	0.229596	1.02175	0.306898	0.570657
LotjaGi1g1v0115400_LC	AP2/B3-like transcriptional factor family protein	324.802	-0.159307	0.280153	-0.568644	0.569598	0.853367	0.099588	0.275332	0.361702	0.717575	0.999973	-0.137914	0.276004	-0.499683	0.617298	0.972569	0.181859	0.275432	0.660267	0.509082	0.783744	-0.445089	0.275034	-1.6183	0.105597	0.306563
LotjaGi1g1v0115500_LC	Transposon protein, putative, CACTA, En/Spm sub-class	2.77061	5.28804	5.40147	0.979	0.32758	NA	3.9237	5.40425	0.72604	0.467814	NA	-0.162534	5.51138	-0.0294906	0.976473	0.997961	-0.0640491	5.51138	-0.0116212	0.990728	NA	0.861461	5.28346	0.163049	0.87048	0.942655
LotjaGi1g1v0115600_LC	Transposon protein, putative, CACTA, En/Spm sub-class	0.625139	-3.16165	5.54973	-0.569694	0.568885	NA	-3.96423	5.54973	-0.714312	0.475035	NA	-3.9361	5.54973	-0.709242	0.478174	NA	-3.83761	5.54973	-0.691496	0.489254	NA	-3.52841	5.55878	-0.634744	0.525595	NA
LotjaGi1g1v0115700	Cinnamoyl-CoA reductase-like protein	1079.44	0.0789675	0.164713	0.479425	0.631636	0.87995	0.266124	0.16254	1.63728	0.101572	0.999973	0.140327	0.162531	0.863386	0.387925	0.914136	0.173522	0.162802	1.06585	0.286494	0.609618	0.390158	0.163041	2.39301	0.0167108	0.0932275
LotjaGi1g1v0115800	APO protein	148.903	0.470425	0.270375	1.7399	0.0818763	0.439877	0.275023	0.264316	1.04051	0.298104	0.999973	0.376443	0.263929	1.4263	0.153781	0.75235	0.538744	0.263553	2.04416	0.0409378	0.214483	0.612776	0.260459	2.35268	0.0186388	0.10033
LotjaGi1g1v0115900	LIGHT-DEPENDENT SHORT HYPOCOTYLS-like protein (DUF640)	501.046	-0.0777812	0.253555	-0.306763	0.759024	0.927412	-0.426166	0.251822	-1.69233	0.0905827	0.977962	-0.522977	0.252066	-2.07476	0.0380086	0.422932	-0.955659	0.253286	-3.77304	0.00016127	0.00468831	-0.972054	0.252602	-3.84816	0.000119009	0.00234937
LotjaGi1g1v0116000	Protein kinase, putative	96.9355	-0.0783058	0.301961	-0.259324	0.795385	0.938579	0.150926	0.287496	0.524967	0.599606	0.999973	-0.0420901	0.289608	-0.145335	0.884447	0.994646	0.231062	0.287898	0.802582	0.422216	0.724817	0.600337	0.276152	2.17394	0.02971	0.136823
LotjaGi1g1v0116100	Pathogenesis-related thaumatin family protein	106.108	-0.0579228	0.345189	-0.1678	0.86674	0.959973	0.144521	0.333828	0.43292	0.665073	0.999973	0.321163	0.332981	0.964507	0.334792	0.891737	0.333122	0.333437	0.999054	0.317768	0.63988	-0.348221	0.329544	-1.05667	0.29066	0.552864
LotjaGi1g1v0116200	Ubiquitin activating enzyme E1	2931.95	-0.00479844	0.151874	-0.0315949	0.974795	0.994274	-0.0523788	0.151114	-0.346618	0.728878	0.999973	0.0406014	0.151062	0.268773	0.788105	0.992584	0.099792	0.15107	0.660568	0.50889	0.783744	0.432399	0.150908	2.86532	0.00416594	0.0349278
LotjaGi1g1v0116300	Vacuolar protein sorting-associated protein, putative	433.704	-0.00792677	0.198813	-0.0398704	0.968196	0.992045	-0.08357	0.195178	-0.428172	0.668526	0.999973	-0.175206	0.19553	-0.896057	0.370223	0.90811	-0.0108395	0.195325	-0.0554949	0.955744	0.986227	0.0981578	0.193797	0.506498	0.612507	0.807309
LotjaGi1g1v0116400	Glutaredoxin family protein	163.131	0.00929149	0.291253	0.0319017	0.97455	0.994173	-0.309363	0.286142	-1.08115	0.27963	0.999973	-0.199985	0.285715	-0.699944	0.483962	0.946158	0.447371	0.283164	1.5799	0.11413	0.381697	-0.174029	0.283316	-0.614259	0.539044	0.757702
LotjaGi1g1v0116500	Ethylene-overproduction protein 1	135.938	0.343728	0.384457	0.894063	0.371288	0.748264	0.0834802	0.379936	0.219722	0.826088	0.999973	0.223875	0.379502	0.589917	0.555246	0.964392	-0.309704	0.38257	-0.809535	0.418207	0.721746	-0.705747	0.37863	-1.86395	0.0623289	0.222124
LotjaGi1g1v0116600	Acyl-CoA N-acyltransferase (NAT) superfamily protein, putative	32.693	-0.414377	0.649178	-0.63831	0.523272	0.831109	0.676212	0.620563	1.08968	0.275856	0.999973	0.384358	0.621082	0.618853	0.536013	0.959274	-0.660195	0.635991	-1.03806	0.299243	0.621384	-1.04734	0.612832	-1.70901	0.0874486	0.271275
LotjaGi1g1v0116700_LC	Histone deacetylase	2.35595	-0.360761	2.09064	-0.17256	0.862997	NA	-1.83527	2.13878	-0.858093	0.390841	NA	-0.417704	2.03603	-0.205156	0.83745	0.993332	-1.66822	2.13382	-0.781797	0.434334	NA	-1.2042	2.02275	-0.595329	0.551624	0.766469
LotjaGi1g1v0116800	Exocyst complex component, putative	159.314	0.648396	0.223899	2.89593	0.00378039	0.135402	0.446119	0.21864	2.04042	0.0413082	0.822732	0.110431	0.220813	0.50011	0.616997	0.972569	-0.405546	0.225803	-1.79601	0.0724926	0.29542	-0.150808	0.217455	-0.693514	0.487987	0.722021
LotjaGi1g1v0116900_LC	Protein FAR1-RELATED SEQUENCE 5	1.01259	-4.52416	5.53443	-0.817457	0.413667	NA	-5.32675	5.53443	-0.962474	0.335811	NA	-5.29861	5.53443	-0.957391	0.33837	NA	-3.39532	5.50662	-0.616588	0.537506	NA	-0.191746	5.64919	-0.0339422	0.972923	NA
LotjaGi1g1v0117000	Zinc transporter protein	753.313	0.318423	0.189153	1.68341	0.0922955	0.458053	0.342694	0.187052	1.83208	0.0669399	0.924536	0.360696	0.187075	1.92808	0.0538451	0.502498	-0.399562	0.188546	-2.11918	0.0340757	0.192541	-1.12699	0.188404	-5.98181	2.20678e-09	2.26271e-07
LotjaGi1g1v0117100	Disease resistance protein	48.0489	0.70684	0.51836	1.36361	0.172691	0.567272	0.294983	0.511266	0.576967	0.563962	0.999973	1.00995	0.505905	1.99633	0.045898	0.463422	0.272977	0.512713	0.532418	0.594437	0.834576	-0.276339	0.506776	-0.545288	0.585555	0.790264
LotjaGi1g1v0117200_LC	Disease resistance protein	192.486	-0.335015	0.302834	-1.10626	0.268612	0.669692	0.339912	0.292879	1.16059	0.245809	0.999973	0.0713973	0.294092	0.242772	0.808182	0.992584	0.00182939	0.294667	0.00620833	0.995047	0.998545	-0.88262	0.292225	-3.02034	0.0025249	0.0245052
LotjaGi1g1v0117300_LC	Transducin/WD40 repeat-like superfamily protein	52.5397	-0.0662514	0.466413	-0.142045	0.887045	0.964642	0.0737564	0.452692	0.162928	0.870575	0.999973	0.235448	0.451702	0.521246	0.602195	0.971807	-0.269629	0.457172	-0.589776	0.555341	0.811803	-0.189992	0.45736	-0.41541	0.677842	0.84643
LotjaGi1g1v0117400_LC	XK-related protein 6	4.73558	1.18994	1.5306	0.777435	0.436902	NA	-0.794668	1.57012	-0.506118	0.612774	NA	-0.106037	1.5398	-0.0688639	0.945098	0.997686	0.0760249	1.53649	0.0494797	0.960537	0.987849	1.5673	1.56606	1.00079	0.316927	0.580534
LotjaGi1g1v0117500	6-phosphofructo-2-kinase/fructose-2, 6-bisphosphatase	256.182	-0.262948	0.25542	-1.02947	0.303257	0.697842	0.0587935	0.24869	0.236413	0.813112	0.999973	0.0147423	0.248938	0.059221	0.952776	0.997686	-0.150362	0.249848	-0.601812	0.547299	0.807723	0.810981	0.24987	3.24561	0.00117199	0.013829
LotjaGi1g1v0117600_LC	Alpha/beta-hydrolase superfamily protein	0	NA	NA	NA	NA	NA	NA	NA	NA	NA	NA	NA	NA	NA	NA	NA	NA	NA	NA	NA	NA	NA	NA	NA	NA	NA
LotjaGi1g1v0117700	Protein CHUP1, chloroplastic	19.1683	-0.292108	0.563275	-0.518588	0.604048	0.868172	-0.918166	0.554898	-1.65466	0.0979937	0.99815	-0.637883	0.548963	-1.16198	0.245244	0.836458	-0.610339	0.550426	-1.10885	0.267495	0.589328	-2.82319	0.64236	-4.39503	1.10756e-05	0.000343951
LotjaGi1g1v0117800	Potassium transporter	5.36172	2.44052	1.45927	1.67242	0.0944408	NA	0.941406	1.47717	0.637303	0.523927	NA	1.47515	1.47154	1.00246	0.316122	0.882901	2.65652	1.44409	1.83958	0.06583	0.279228	0.403386	1.33667	0.301783	0.762817	0.892415
LotjaGi1g1v0117900_LC	Clathrin heavy chain	57.5789	-0.43643	0.493331	-0.884661	0.37634	0.75154	0.208185	0.471697	0.441353	0.658958	0.999973	0.168157	0.47224	0.356085	0.721777	0.984503	0.418314	0.470977	0.888183	0.374442	0.688386	0.480461	0.470312	1.02158	0.30698	0.570725
LotjaGi1g1v0118000_LC	Amiloride-sensitive sodium channel subunit beta-2	256.648	1.02513	0.341796	2.99925	0.00270643	0.117438	0.858123	0.338373	2.53603	0.0112118	0.495049	1.29125	0.33744	3.82659	0.000129929	0.00686832	1.466	0.337271	4.34666	1.38229e-05	0.000660121	1.12081	0.335568	3.34005	0.000837647	0.0108515
LotjaGi1g1v0118100	Protein phosphatase 2C	396.145	0.709032	0.214719	3.30213	0.000959531	0.0642425	-0.00560836	0.213597	-0.0262567	0.979053	0.999973	-0.0223293	0.213741	-0.104469	0.916797	0.997686	-0.0843103	0.214195	-0.393615	0.693865	0.884393	0.0135681	0.213335	0.0635999	0.949289	0.978254
LotjaGi1g1v0118200	Asparagine synthetase	10954.6	0.980211	0.430859	2.27502	0.0229048	0.271772	0.93412	0.430758	2.16855	0.0301171	0.735771	1.32881	0.43074	3.08495	0.00203586	0.0636387	1.59848	0.430732	3.71107	0.000206383	0.00565928	2.22261	0.430738	5.16001	2.46933e-07	1.44325e-05
LotjaGi1g1v0118300_LC	B3 domain-containing protein	279.896	0.0999651	0.206595	0.48387	0.628478	0.878487	-0.25386	0.202789	-1.25185	0.210626	0.999973	0.196513	0.201308	0.976178	0.328976	0.888365	-0.00450961	0.20241	-0.0222796	0.982225	0.994801	-0.507007	0.202833	-2.49963	0.0124324	0.0761042
LotjaGi1g1v0118400_LC	RING/FYVE/PHD zinc finger protein	0.791557	2.66233	4.90541	0.542734	0.587313	NA	-0.190524	4.96192	-0.0383972	0.969371	NA	2.13128	4.89961	0.434989	0.66357	NA	-0.0639019	4.96192	-0.0128785	0.989725	NA	-1.17034	4.7576	-0.245994	0.805687	NA
LotjaGi1g1v0118500_LC	Altered inheritance of mitochondria protein 9, mitochondrial	2.84696	-3.05363	2.08783	-1.46259	0.14358	NA	-1.82243	1.9492	-0.934963	0.349807	NA	-4.96097	2.22965	-2.225	0.0260814	0.346605	-3.9691	2.15073	-1.84546	0.0649707	NA	-5.01337	2.244	-2.23412	0.0254753	0.123775
LotjaGi1g1v0118600	ABC1-like kinase	255.396	-0.0456475	0.2355	-0.193832	0.846307	0.954386	0.0257907	0.230058	0.112106	0.91074	0.999973	-0.226941	0.231127	-0.981888	0.326155	0.888362	-0.173623	0.231287	-0.75068	0.452845	0.746899	0.211189	0.230135	0.917675	0.358789	0.619681
LotjaGi1g1v0118700_LC	ABC1-like kinase	115.36	0.545913	0.334138	1.6338	0.102302	0.47579	0.170799	0.329112	0.518969	0.603782	0.999973	0.368357	0.328148	1.12253	0.261636	0.847063	-0.183035	0.332632	-0.550262	0.58214	0.827179	-0.453298	0.32282	-1.40418	0.160264	0.393584
LotjaGi1g1v0118800	S-adenosylmethionine synthase	0.0891459	1.57376	5.63827	0.279121	0.780152	NA	-0.190427	5.64883	-0.0337109	0.973108	NA	-0.16229	5.64883	-0.0287299	0.97708	NA	-0.0638054	5.64883	-0.0112953	0.990988	NA	0.772933	5.64919	0.136822	0.891171	NA
LotjaGi1g1v0118900	Disease resistance protein	346.307	-0.178948	0.252547	-0.708572	0.47859	0.810252	-0.235287	0.248438	-0.947064	0.343606	0.999973	-0.252072	0.248393	-1.01481	0.310197	0.878447	-0.455465	0.249847	-1.82298	0.0683065	0.285823	-0.582974	0.247328	-2.35709	0.0184188	0.0995563
LotjaGi1g1v0119000	Internal alternative NAD(P)H-ubiquinone oxidoreductase A1, mitochondrial	979.502	0.261646	0.248076	1.0547	0.291562	0.68816	0.192678	0.246295	0.782309	0.434033	0.999973	0.182497	0.246389	0.740686	0.458884	0.941191	0.332352	0.246393	1.34887	0.177378	0.484304	0.571743	0.246539	2.31908	0.0203907	0.106826
LotjaGi1g1v0119100	SelT-like protein	418.514	0.0692721	0.192703	0.359475	0.71924	0.91307	0.122895	0.188617	0.651557	0.514687	0.999973	0.0631758	0.188864	0.334504	0.737999	0.985878	-0.0306836	0.189408	-0.161998	0.871308	0.95544	-0.156477	0.188192	-0.831475	0.405706	0.660208
LotjaGi1g1v0119200_LC	Elongation factor G	4.85561	2.53886	1.40116	1.81197	0.0699905	NA	1.84884	1.39103	1.32912	0.183809	NA	-0.449153	1.53713	-0.292202	0.770132	0.990222	2.03728	1.38945	1.46625	0.14258	0.432067	-1.52449	1.31046	-1.16332	0.244699	0.50211
LotjaGi1g1v0119300	Jacalin lectin family protein	387.086	-0.0953968	0.287009	-0.332382	0.7396	0.920911	0.615914	0.282462	2.18052	0.029219	0.726221	0.449732	0.282741	1.59062	0.111696	0.672419	-0.77017	0.285884	-2.694	0.00706004	0.0725187	-1.66292	0.286468	-5.80493	6.4394e-09	5.91431e-07
LotjaGi1g1v0119400	Pentatricopeptide repeat-containing protein	69.23	0.501462	0.328801	1.52512	0.127228	0.510335	0.183535	0.320368	0.572888	0.56672	0.999973	0.087144	0.321892	0.270725	0.786603	0.992584	0.475796	0.318584	1.49347	0.135313	0.419877	0.646326	0.306873	2.10617	0.0351897	0.153313
LotjaGi1g1v0119500	Pentatricopeptide repeat-containing protein	40.2595	0.235051	0.46425	0.506304	0.612644	0.871124	0.856541	0.438529	1.95321	0.0507944	0.868095	0.410923	0.444039	0.92542	0.354748	0.89864	0.366133	0.445971	0.820978	0.411659	0.71684	0.552947	0.425482	1.29958	0.193746	0.439423
LotjaGi1g1v0119600	Omega-3 fatty acid desaturase	106.376	-0.00829295	0.306078	-0.0270942	0.978385	0.99477	-0.317221	0.299578	-1.05889	0.289649	0.999973	-0.0352832	0.297823	-0.11847	0.905695	0.996839	-0.253318	0.300064	-0.844214	0.39855	0.706535	-0.0140925	0.298289	-0.0472443	0.962319	0.983825
LotjaGi1g1v0119700	Ribonuclease H	33.7542	-0.522009	0.496083	-1.05226	0.29268	0.68882	0.16943	0.464042	0.365117	0.715024	0.999973	-0.568693	0.475711	-1.19546	0.231908	0.826084	-0.0727438	0.468861	-0.15515	0.876703	0.957388	0.389553	0.461299	0.84447	0.398407	0.653046
LotjaGi1g1v0119800	Zinc finger CCCH domain protein, putative	315.833	0.427299	0.314959	1.35668	0.174883	0.57009	0.117424	0.312393	0.375885	0.707002	0.999973	0.320867	0.311994	1.02844	0.303743	0.875675	0.493616	0.311817	1.58303	0.113415	0.380772	0.551712	0.310604	1.77626	0.0756908	0.249506
LotjaGi1g1v0119900	Chaperone protein clpB	280.489	0.150711	0.183215	0.822587	0.410743	0.771379	0.0545307	0.178168	0.306064	0.759556	0.999973	-0.0959286	0.178989	-0.535946	0.591996	0.971594	-0.129702	0.179652	-0.721963	0.470317	0.758564	0.370078	0.17673	2.09403	0.0362576	0.156221
LotjaGi1g1v0120000_LC	NBS-LRR resistance protein	0	NA	NA	NA	NA	NA	NA	NA	NA	NA	NA	NA	NA	NA	NA	NA	NA	NA	NA	NA	NA	NA	NA	NA	NA	NA
LotjaGi1g1v0120100	Phosphoinositide phospholipase C	25.9507	0.16774	0.856311	0.195887	0.844699	0.953887	0.452851	0.838429	0.540118	0.589115	0.999973	0.499305	0.838335	0.595591	0.551449	0.963471	-0.150555	0.846307	-0.177896	0.858805	0.951058	-1.03777	0.838811	-1.23719	0.216015	0.46825
LotjaGi1g1v0120200	Phosphoinositide phospholipase C	564.358	-0.0274501	0.195379	-0.140497	0.888267	0.965232	-0.33214	0.193366	-1.71768	0.0858559	0.971336	-0.384249	0.193544	-1.98533	0.0471083	0.470474	-0.346065	0.193658	-1.78699	0.0739383	0.298661	0.0974909	0.194846	0.500349	0.616829	0.810307
LotjaGi1g1v0120300	AT2G18410-like protein	302.216	0.178302	0.190964	0.93369	0.350464	0.734356	0.0875161	0.186357	0.469615	0.63863	0.999973	0.0744988	0.186536	0.399381	0.689612	0.98056	0.0864705	0.186848	0.462785	0.643518	0.858948	-0.0300521	0.186359	-0.161259	0.871889	0.943586
LotjaGi1g1v0120400	Cytosolic Fe-S cluster assembly factor NBP35	6.28623	0.320969	1.43541	0.223607	0.823063	NA	1.0358	1.39775	0.741051	0.458663	0.999973	-1.03562	1.45045	-0.713996	0.47523	0.944931	-2.02882	1.52402	-1.33122	0.183115	0.491508	1.11555	1.43828	0.775617	0.437975	0.686334
LotjaGi1g1v0120500	Kinase PfkB	353.538	0.306062	0.265634	1.1522	0.249241	0.649701	0.221867	0.262597	0.844896	0.398169	0.999973	0.272105	0.262565	1.03633	0.300047	0.872726	0.103066	0.263164	0.391639	0.695325	0.884426	0.00486871	0.263205	0.0184978	0.985242	0.992586
LotjaGi1g1v0120600	Vacuolar cation/proton exchanger, putative	0.777531	1.57321	4.51839	0.348179	0.727705	NA	0.772715	4.53154	0.170519	0.864602	NA	1.67433	4.4952	0.372471	0.709542	NA	3.43825	4.41366	0.779002	0.435978	NA	0.0038541	4.35119	0.000885758	0.999293	NA
LotjaGi1g1v0120700	ABC transporter family protein	41.5086	-0.539105	0.497477	-1.08368	0.278507	0.677102	-0.248117	0.477482	-0.519637	0.603317	0.999973	-0.411163	0.479652	-0.857212	0.391328	0.915758	-0.222726	0.47856	-0.465408	0.641639	0.858015	-0.262282	0.481975	-0.544182	0.586316	0.790573
LotjaGi1g1v0120800_LC	Replication factor-A carboxy-terminal domain protein	251.041	0.0337763	0.233262	0.1448	0.884869	0.964077	0.0803425	0.228065	0.352278	0.724629	0.999973	-0.609756	0.230687	-2.64322	0.00821216	0.171964	-0.61593	0.231531	-2.66025	0.00780815	0.0769467	-0.707469	0.234459	-3.01745	0.0025491	0.0246897
LotjaGi1g1v0120900_LC	PIF1 helicase	7.38495	-1.08719	0.960609	-1.13177	0.257731	NA	-0.0980065	0.862793	-0.113592	0.909561	0.999973	0.1201	0.857742	0.140019	0.888645	0.994858	0.356985	0.854109	0.417962	0.675975	0.876388	-5.94309	1.43223	-4.14952	3.33174e-05	0.000843142
LotjaGi1g1v0121000	Protein DAMAGED DNA-BINDING 2	124.918	0.0997379	0.232521	0.428942	0.667965	0.891977	0.0307833	0.22428	0.137254	0.89083	0.999973	-0.226682	0.2266	-1.00036	0.317134	0.882901	-0.0110661	0.225566	-0.0490593	0.960872	0.988079	0.335611	0.225229	1.49009	0.136202	0.357415
LotjaGi1g1v0121100_LC	Glutamate--tRNA ligase 1	2.03539	-2.29902	2.03326	-1.13071	0.258178	NA	0.47707	1.74041	0.274114	0.783997	NA	0.458622	1.74236	0.26322	0.792381	0.992584	-1.45494	1.88328	-0.772557	0.439785	NA	2.86835	2.0557	1.39531	0.162922	0.397618
LotjaGi1g1v0121200	Alkyl transferase	0	NA	NA	NA	NA	NA	NA	NA	NA	NA	NA	NA	NA	NA	NA	NA	NA	NA	NA	NA	NA	NA	NA	NA	NA	NA
LotjaGi1g1v0121300	Alkyl transferase	0	NA	NA	NA	NA	NA	NA	NA	NA	NA	NA	NA	NA	NA	NA	NA	NA	NA	NA	NA	NA	NA	NA	NA	NA	NA
LotjaGi1g1v0121400	RNA binding protein	740.002	0.0142043	0.134539	0.105578	0.915917	0.973671	0.0342381	0.131375	0.260614	0.79439	0.999973	0.382335	0.130773	2.92366	0.00345944	0.0934087	-0.0995103	0.131978	-0.75399	0.450855	0.745718	0.30983	0.132488	2.33856	0.0193584	0.102997
LotjaGi1g1v0121500	30S ribosomal protein S18	524.6	0.0509854	0.167741	0.303953	0.761164	0.92794	-0.0598357	0.164348	-0.364079	0.715799	0.999973	0.19779	0.163791	1.20758	0.227211	0.820345	0.371343	0.163602	2.26979	0.0232202	0.152079	0.181544	0.164359	1.10456	0.26935	0.52966
LotjaGi1g1v0121600	Glycosyltransferase	346.578	0.623391	0.297037	2.0987	0.0358437	0.322214	-0.199588	0.296374	-0.673435	0.500671	0.999973	0.139128	0.295803	0.47034	0.638112	0.9773	-0.852265	0.298515	-2.85502	0.00430344	0.051352	0.205257	0.300489	0.683075	0.494559	0.726522
LotjaGi1g1v0121700	Glycosyltransferase	128.576	0.496319	0.477073	1.04034	0.298181	0.692477	0.104945	0.473635	0.221573	0.824647	0.999973	0.395797	0.472736	0.837248	0.402453	0.92302	-1.21327	0.48305	-2.51168	0.0120159	0.100959	-0.566653	0.469829	-1.20608	0.227785	0.482603
LotjaGi1g1v0121800	Glycosyltransferase	58.4679	-0.0891701	0.462727	-0.192706	0.847189	0.954386	-0.0717236	0.451626	-0.158812	0.873817	0.999973	0.109373	0.450582	0.242737	0.808209	0.992584	-0.820543	0.460549	-1.78166	0.074804	0.300876	-0.349976	0.455078	-0.769046	0.441866	0.689443
LotjaGi1g1v0121900	Glycosyltransferase	32.0892	0.323774	0.633504	0.511084	0.609292	0.869911	-0.643062	0.632352	-1.01694	0.309183	0.999973	0.155661	0.623902	0.249496	0.802977	0.992584	-0.588208	0.633378	-0.928684	0.353053	0.670719	-0.813158	0.638857	-1.27283	0.203077	0.452026
LotjaGi1g1v0122000	Glycosyltransferase	75.5855	-0.0493241	0.552337	-0.0893007	0.928843	0.978264	-1.20067	0.552643	-2.1726	0.0298103	0.733401	-1.52401	0.555183	-2.74505	0.0060501	0.141375	-3.9557	0.60735	-6.51306	7.36357e-11	1.33793e-08	-1.0729	0.558664	-1.92048	0.0547971	0.204601
LotjaGi1g1v0122100	Glycosyltransferase	260.789	0.0273909	0.305689	0.0896037	0.928602	0.978234	-0.13748	0.302834	-0.453978	0.649844	0.999973	-0.462126	0.303738	-1.52147	0.128143	0.703947	-1.25541	0.307186	-4.08682	4.37333e-05	0.00167441	-0.550016	0.306716	-1.79324	0.0729345	0.244606
LotjaGi1g1v0122200	NAD(P)H dehydrogenase (Quinone)	291.61	0.498866	0.305555	1.63266	0.102541	0.47608	-0.0122111	0.303702	-0.0402074	0.967928	0.999973	0.0534781	0.303549	0.176176	0.860156	0.994268	0.0715169	0.303752	0.235445	0.813863	0.93336	0.451368	0.301514	1.49701	0.134392	0.355039
LotjaGi1g1v0122300_LC	Transcription factor MYB98	13.3888	0.202251	1.01259	0.199736	0.841687	0.953082	-0.939048	1.01581	-0.924435	0.35526	0.999973	-0.486253	1.00488	-0.483894	0.628461	0.975278	-0.634953	1.01077	-0.628189	0.52988	0.797661	-1.709	0.990382	-1.7256	0.08442	0.265668
LotjaGi1g1v0122400	Cytochrome P450, putative	451.076	0.401782	0.463045	0.867697	0.38556	0.756848	-0.0602778	0.461698	-0.130557	0.896126	0.999973	0.424336	0.46107	0.920328	0.357401	0.899002	-1.12341	0.464693	-2.41754	0.0156258	0.119779	-1.46929	0.458941	-3.20148	0.00136725	0.0154849
LotjaGi1g1v0122500	JOSEPHIN-like protein, putative	259.504	-1.19224	0.473879	-2.51593	0.011872	0.212417	-1.11974	0.472013	-2.37227	0.0176789	0.60055	-0.682201	0.472289	-1.44446	0.148611	0.745341	-0.53727	0.47228	-1.13761	0.255284	0.578048	-0.5203	0.471444	-1.10363	0.269753	0.530146
LotjaGi1g1v0122600	Thylakoid soluble phosphoprotein	10.7709	1.12915	1.334	0.846433	0.397311	NA	-0.62937	1.3458	-0.467654	0.640032	0.999973	-1.04352	1.35876	-0.767994	0.44249	0.934385	0.213873	1.33169	0.160602	0.872407	0.955907	1.12962	1.34801	0.837992	0.402035	0.656797
LotjaGi1g1v0122700	Josephin-like protein	100.339	0.594843	0.30985	1.91978	0.0548859	0.375453	0.0168774	0.304954	0.0553442	0.955864	0.999973	0.37112	0.303241	1.22384	0.221011	0.817637	0.158949	0.30554	0.520221	0.60291	0.838428	-0.134071	0.304201	-0.440732	0.659407	0.8373
LotjaGi1g1v0122800	ATP-dependent zinc metalloprotease FTSH protein	789.332	0.0819705	0.158649	0.51668	0.60538	0.868321	0.127524	0.155995	0.817484	0.413652	0.999973	-0.0180638	0.156306	-0.115567	0.907995	0.996981	-0.154408	0.156759	-0.985001	0.324623	0.645255	0.443488	0.155825	2.84606	0.00442644	0.0363969
LotjaGi1g1v0122900	dentin sialophosphoprotein	0.319819	0.612112	5.64883	0.108361	0.913709	NA	1.6456	5.61953	0.292835	0.769648	NA	-0.162341	5.64883	-0.0287388	0.977073	NA	3.17641	5.56068	0.571227	0.567846	NA	-0.191746	5.64919	-0.0339422	0.972923	NA
LotjaGi1g1v0123000_LC	Gibberellin-regulated family protein	0	NA	NA	NA	NA	NA	NA	NA	NA	NA	NA	NA	NA	NA	NA	NA	NA	NA	NA	NA	NA	NA	NA	NA	NA	NA
LotjaGi1g1v0123100_LC	ERD (early-responsive to dehydration stress) family protein	1.20939	0.288064	2.71221	0.10621	0.915416	NA	1.70857	2.59934	0.657309	0.510982	NA	0.108858	2.68593	0.0405289	0.967671	NA	0.820842	2.6383	0.311125	0.755706	NA	2.6695	2.7766	0.961428	0.336337	NA
LotjaGi1g1v0123200	Beta-glucosidase	31.5751	0.0675125	0.554129	0.121835	0.903029	0.969974	-0.167262	0.542591	-0.308264	0.757881	0.999973	-0.0449388	0.541603	-0.0829738	0.933872	0.997686	-0.136589	0.543727	-0.251209	0.801653	0.928395	0.0171206	0.571791	0.0299421	0.976113	0.988852
LotjaGi1g1v0123300	Myb family transcription factor family protein	230.369	-0.0295773	0.182969	-0.161652	0.87158	0.960743	-0.445764	0.179388	-2.48492	0.0129581	0.525529	-0.446034	0.17946	-2.48542	0.0129397	0.233543	-0.870285	0.182799	-4.76088	1.9275e-06	0.000123493	-1.01117	0.183381	-5.51401	3.50754e-08	2.70024e-06
LotjaGi1g1v0123400	Laccase	50.7477	0.904258	0.677921	1.33387	0.182247	0.579482	0.0827569	0.67542	0.122527	0.902482	0.999973	0.302408	0.674154	0.448574	0.653739	0.977652	-1.59037	0.701034	-2.26861	0.0232921	0.152292	-1.21848	0.668669	-1.82224	0.0684187	0.235603
LotjaGi1g1v0123500	Peptide transporter, putative	0.348038	0.612131	5.64883	0.108364	0.913707	NA	3.72694	5.54722	0.671857	0.501674	NA	-0.162322	5.64883	-0.0287355	0.977076	NA	-0.0638372	5.64883	-0.011301	0.990983	NA	-0.191746	5.64919	-0.0339422	0.972923	NA
LotjaGi1g1v0123600	Homeobox prospero	322.106	-0.107167	0.197517	-0.542569	0.587427	0.862348	0.018979	0.191792	0.0989559	0.921173	0.999973	0.129224	0.191545	0.674642	0.499903	0.949106	0.364147	0.191091	1.90562	0.0566997	0.257391	0.380788	0.193374	1.96917	0.0489331	0.189798
LotjaGi1g1v0123700	UPF0503 protein, chloroplastic	150.429	0.0632783	0.328931	0.192376	0.847448	0.954386	0.120039	0.321907	0.3729	0.709223	0.999973	0.0752579	0.322267	0.233527	0.815353	0.992584	0.113647	0.322511	0.352381	0.724553	0.897175	-0.460702	0.320469	-1.43759	0.150552	0.379279
LotjaGi1g1v0123800	Benzyl alcohol O-benzoyltransferase	0.941227	3.77499	5.57204	0.677488	0.498096	NA	-0.190531	5.64883	-0.0337293	0.973093	NA	0.800387	5.64883	0.141691	0.887324	NA	-0.0639097	5.64883	-0.0113138	0.990973	NA	-4.52494	5.54194	-0.81649	0.41422	NA
LotjaGi1g1v0123900_LC	Retrovirus-related Pol polyprotein from transposon TNT 1-94	0	NA	NA	NA	NA	NA	NA	NA	NA	NA	NA	NA	NA	NA	NA	NA	NA	NA	NA	NA	NA	NA	NA	NA	NA	NA
LotjaGi1g1v0124000	Acyl-CoA thioesterase, putative	79.4747	-0.0656366	0.402131	-0.163222	0.870344	0.960743	-0.124685	0.392208	-0.317906	0.750557	0.999973	0.106765	0.390831	0.273175	0.784719	0.992584	0.176087	0.390955	0.450401	0.652421	0.862881	0.0498062	0.390243	0.127629	0.898443	0.956582
LotjaGi1g1v0124100	Phosphate transporter	250.475	0.127494	0.226747	0.562272	0.573931	0.855375	-0.21047	0.223163	-0.943122	0.345618	0.999973	-0.0988311	0.222855	-0.443477	0.657421	0.978141	-0.138602	0.223389	-0.620451	0.534961	0.800774	-0.26509	0.223728	-1.18488	0.236066	0.491615
LotjaGi1g1v0124200_LC	Transposon Ty3-G Gag-Pol polyprotein	9.84493	-2.7444	1.09641	-2.50309	0.0123116	NA	-1.90903	0.935502	-2.04064	0.0412862	0.822732	-1.02462	0.89365	-1.14656	0.251565	0.839159	-1.39194	0.91333	-1.52402	0.127503	0.405932	-0.39183	0.847489	-0.462343	0.643835	0.827242
LotjaGi1g1v0124300	Disease resistance protein	141.269	0.154173	0.228214	0.675562	0.499318	0.818692	-0.0564457	0.22193	-0.25434	0.799233	0.999973	-0.491744	0.225567	-2.18003	0.029255	0.368795	-0.528161	0.226798	-2.32877	0.019871	0.139409	-0.263172	0.21978	-1.19744	0.231136	0.486659
LotjaGi1g1v0124400	WD40 repeat-like protein	234.799	-0.0337805	0.213562	-0.158177	0.874318	0.961426	0.0638919	0.20664	0.309194	0.757174	0.999973	-0.267916	0.208486	-1.28505	0.198774	0.792043	0.54444	0.205231	2.65281	0.00798238	0.078134	0.16548	0.205719	0.804397	0.421168	0.67294
LotjaGi1g1v0124500_LC	ABC-2 and Plant PDR ABC-type transporter family protein	0	NA	NA	NA	NA	NA	NA	NA	NA	NA	NA	NA	NA	NA	NA	NA	NA	NA	NA	NA	NA	NA	NA	NA	NA	NA
LotjaGi1g1v0124600_LC	cytokinin oxidase/dehydrogenase 1	1379.17	-0.860195	0.224028	-3.83968	0.000123196	0.0194282	-0.248924	0.221747	-1.12256	0.261624	0.999973	-0.823508	0.222273	-3.70494	0.000211443	0.0100798	0.17106	0.221562	0.772061	0.440078	0.737814	0.218754	0.221801	0.986262	0.324005	0.587314
LotjaGi1g1v0124700	Histone H4	964.931	0.0649883	0.310316	0.209426	0.834116	0.950674	0.227646	0.308597	0.737681	0.460709	0.999973	0.296147	0.308586	0.959692	0.33721	0.891737	0.499392	0.308485	1.61885	0.105479	0.366519	0.751953	0.307869	2.44244	0.0145882	0.0852014
LotjaGi1g1v0124800	Protein kinase, putative	110.657	0.761735	0.438358	1.7377	0.0822636	0.440789	-0.281559	0.438098	-0.642685	0.520429	0.999973	0.237278	0.435986	0.544234	0.58628	0.970592	-1.00368	0.443966	-2.26072	0.0237767	0.154333	0.164266	0.440382	0.373008	0.709143	0.864826
LotjaGi1g1v0124900	Formamidopyrimidine-DNA glycosylase	0	NA	NA	NA	NA	NA	NA	NA	NA	NA	NA	NA	NA	NA	NA	NA	NA	NA	NA	NA	NA	NA	NA	NA	NA	NA
LotjaGi1g1v0125000	CONSTANS-like zinc finger protein	389.373	0.00444975	0.146033	0.0304708	0.975692	0.994381	-0.277051	0.142248	-1.94766	0.0514559	0.871402	0.0258811	0.141123	0.183394	0.854489	0.994268	0.131539	0.141072	0.932422	0.351118	0.669406	-0.0365796	0.141329	-0.258825	0.79577	0.909466
LotjaGi1g1v0125100_LC	Pentatricopeptide repeat-containing protein, mitochondrial	225.617	-0.226911	0.527302	-0.430324	0.66696	0.89185	0.629001	0.522506	1.20382	0.228661	0.999973	-0.383836	0.524281	-0.732119	0.464096	0.942615	-0.437517	0.52465	-0.833922	0.404325	0.710424	-1.55732	0.524598	-2.96861	0.00299154	0.0276575
LotjaGi1g1v0125300	RING finger protein	383.036	0.278505	0.269645	1.03286	0.30167	0.696502	-0.0786796	0.267752	-0.293852	0.768871	0.999973	-0.368711	0.268442	-1.37352	0.169589	0.770257	-0.584794	0.269223	-2.17215	0.0298441	0.178336	-0.402407	0.269089	-1.49544	0.1348	0.355414
LotjaGi1g1v0125400	Ribonuclease E/G family protein	110.711	0.29899	0.281805	1.06098	0.288698	0.685711	0.402373	0.272606	1.47602	0.139938	0.999973	0.215514	0.273875	0.786908	0.431336	0.932532	-0.825019	0.285873	-2.88597	0.00390215	0.0482212	0.565538	0.270298	2.09228	0.0364139	0.156696
LotjaGi1g1v0125500_LC	P-loop containing nucleoside triphosphate hydrolases superfamily protein	265.188	-0.311594	0.412327	-0.755696	0.449831	0.794056	-0.273804	0.409392	-0.668805	0.50362	0.999973	-0.697927	0.410301	-1.70101	0.0889402	0.6132	-0.441521	0.409939	-1.07704	0.281462	0.604373	-1.83486	0.416381	-4.40668	1.04968e-05	0.000330724
LotjaGi1g1v0125600	Calcium ion-binding protein	648.973	-0.260051	0.36385	-0.714721	0.474782	0.807362	0.252828	0.360669	0.700997	0.483305	0.999973	0.4407	0.360493	1.22249	0.221521	0.817838	0.649016	0.360482	1.80041	0.0717955	0.29397	0.464299	0.359918	1.29001	0.197046	0.444359
LotjaGi1g1v0125700	Cell wall protein AWA1 isoform 1	693.854	-0.103042	0.132906	-0.775304	0.43816	0.787355	0.0669282	0.12874	0.51987	0.603154	0.999973	0.0964046	0.128755	0.748744	0.454011	0.938969	0.233077	0.128627	1.81203	0.0699808	0.289701	-0.0210859	0.128137	-0.164558	0.869292	0.942336
LotjaGi1g1v0125800	U-box domain-containing protein	117.136	-0.188525	0.245237	-0.768745	0.442045	0.789151	-0.431216	0.237905	-1.81256	0.0699001	0.938909	-0.427759	0.23817	-1.79602	0.072491	0.569325	-0.253039	0.237462	-1.0656	0.286607	0.60979	-0.347366	0.238953	-1.4537	0.146029	0.372478
LotjaGi1g1v0125900	Cell wall protein AWA1 isoform 1	817.897	-0.300483	0.169248	-1.7754	0.0758323	0.426698	-0.204321	0.166318	-1.2285	0.21926	0.999973	-0.167361	0.16631	-1.00632	0.314263	0.88119	0.173484	0.16593	1.04552	0.295782	0.617899	0.36189	0.166252	2.17676	0.0294983	0.136069
LotjaGi1g1v0126000	Heavy metal transport/detoxification superfamily protein	120.91	0.525632	0.344966	1.52372	0.127578	0.510335	0.755607	0.337005	2.24212	0.0249535	0.690577	0.709231	0.337349	2.10237	0.0355211	0.408991	0.540179	0.338532	1.59565	0.110566	0.375813	0.781641	0.344115	2.27145	0.0231197	0.11615
LotjaGi1g1v0126100_LC	Protein sawadee homeodomain-like 2	0	NA	NA	NA	NA	NA	NA	NA	NA	NA	NA	NA	NA	NA	NA	NA	NA	NA	NA	NA	NA	NA	NA	NA	NA	NA
LotjaGi1g1v0126200_LC	Protein sawadee homeodomain-like 2	0	NA	NA	NA	NA	NA	NA	NA	NA	NA	NA	NA	NA	NA	NA	NA	NA	NA	NA	NA	NA	NA	NA	NA	NA	NA
LotjaGi1g1v0126300	Heavy metal-associated protein	393.462	-0.000740923	0.348186	-0.00212795	0.998302	0.999527	0.297399	0.345774	0.860095	0.389737	0.999973	-0.0115021	0.345885	-0.0332542	0.973472	0.997961	0.499818	0.34548	1.44673	0.147971	0.439679	0.762663	0.345133	2.20977	0.0271213	0.128878
LotjaGi1g1v0126400_LC	Protein SAWADEE HOMEODOMAIN-like protein 1	0	NA	NA	NA	NA	NA	NA	NA	NA	NA	NA	NA	NA	NA	NA	NA	NA	NA	NA	NA	NA	NA	NA	NA	NA	NA
LotjaGi1g1v0126500_LC	Pituitary-specific positive transcription factor 1	2.05701	-0.120864	2.15109	-0.0561871	0.955193	NA	-1.4682	2.22951	-0.658531	0.510197	NA	0.0185077	2.07835	0.00890503	0.992895	0.998772	1.49821	2.02189	0.740994	0.458697	NA	-2.10135	2.09673	-1.0022	0.316245	0.57977
LotjaGi1g1v0126600_LC	Protein sawadee homeodomain-like 2	0.750469	0.612116	5.64883	0.108362	0.913709	NA	-0.190473	5.64883	-0.0337191	0.973101	NA	-0.162337	5.64883	-0.0287381	0.977073	NA	-0.0638519	5.64883	-0.0113036	0.990981	NA	-5.02797	5.537	-0.908067	0.363843	NA
LotjaGi1g1v0126700_LC	Protein sawadee homeodomain-like 2	1.42856	-0.018436	2.69492	-0.00684104	0.994542	NA	1.007	2.59819	0.387577	0.698329	NA	-0.158295	2.64781	-0.0597834	0.952328	NA	0.115547	2.63765	0.0438068	0.965058	NA	-1.57786	2.86769	-0.550218	0.58217	NA
LotjaGi1g1v0126800	Fructose-bisphosphate aldolase	26332.2	-0.0901195	0.238019	-0.378624	0.704967	0.907585	-0.0388219	0.237936	-0.163161	0.870391	0.999973	-0.138048	0.237941	-0.580177	0.561795	0.965616	0.833413	0.237912	3.50303	0.000460004	0.0102868	0.439277	0.237933	1.84622	0.0648602	0.228475
LotjaGi1g1v0126900	NAC domain-containing protein	910.503	0.323967	0.146123	2.21708	0.0266174	0.29146	0.175415	0.144143	1.21695	0.223623	0.999973	0.211722	0.144141	1.46885	0.141873	0.731065	0.116741	0.144451	0.808171	0.418992	0.72235	-0.0235877	0.144232	-0.16354	0.870093	0.942655
LotjaGi1g1v0127000	Mitochondrial transcription termination factor family protein	156.797	0.214456	0.358702	0.597865	0.54993	0.844135	0.403707	0.352008	1.14687	0.251436	0.999973	0.27404	0.35235	0.77775	0.436716	0.934385	0.728288	0.351054	2.07457	0.0380261	0.205331	0.278112	0.350807	0.792778	0.427907	0.678423
LotjaGi1g1v0127100	Calcium-binding endonuclease/exonuclease/phosphatase family	15.1419	0.00141356	0.820021	0.00172381	0.998625	0.999527	-0.438236	0.808483	-0.542047	0.587786	0.999973	-0.106294	0.804129	-0.132185	0.894838	0.995949	-0.971017	0.82185	-1.1815	0.237403	0.558044	-0.794424	0.87621	-0.906659	0.364587	0.624053
LotjaGi1g1v0127200	WAT1-related protein	1.28954	3.45067	3.66861	0.940592	0.346914	NA	-1.1535	3.80966	-0.302782	0.762056	NA	1.91425	3.68615	0.519309	0.603545	NA	3.31044	3.64866	0.907305	0.364245	NA	-0.191747	3.80977	-0.0503304	0.959859	NA
LotjaGi1g1v0127300	50S ribosomal protein L6	5834.21	-0.322374	0.176636	-1.82508	0.0679897	0.408639	-0.0280607	0.17613	-0.159318	0.873418	0.999973	-0.128706	0.17616	-0.730621	0.465011	0.942672	0.438373	0.176067	2.4898	0.0127814	0.105349	0.152202	0.176172	0.863943	0.387619	0.643408
LotjaGi1g1v0127400	Receptor-like kinase	273.875	0.371253	0.254737	1.4574	0.145007	0.532641	0.3119	0.2507	1.24411	0.213458	0.999973	0.253986	0.250972	1.01201	0.311534	0.87899	-0.199993	0.252975	-0.790565	0.429198	0.729455	-0.355643	0.249702	-1.42427	0.154368	0.384876
LotjaGi1g1v0127500	Kazal-type serine protease inhibitor	340.658	0.126498	0.270772	0.467174	0.640375	0.882778	-0.273578	0.268615	-1.01848	0.308452	0.999973	-0.177147	0.268468	-0.659843	0.509355	0.950953	-0.507566	0.26962	-1.88253	0.0597646	0.264651	-0.638287	0.269449	-2.36886	0.0178429	0.0974289
LotjaGi1g1v0127600_LC	2-oxoacid-dependent dioxygenase	0	NA	NA	NA	NA	NA	NA	NA	NA	NA	NA	NA	NA	NA	NA	NA	NA	NA	NA	NA	NA	NA	NA	NA	NA	NA
LotjaGi1g1v0127700	DNA mismatch repair MUTS family protein	136.235	-0.183494	0.305905	-0.59984	0.548613	0.843026	0.0135571	0.296993	0.045648	0.963591	0.999973	-0.110091	0.297797	-0.369683	0.711619	0.983395	-0.586836	0.30086	-1.95052	0.0511137	0.243754	-0.0115258	0.29709	-0.0387955	0.969053	0.986386
LotjaGi1g1v0127800	transmembrane protein, putative (Protein of unknown function, DUF599)	189.669	-0.0340958	0.266449	-0.127964	0.898178	0.968309	0.0554423	0.260304	0.212991	0.831334	0.999973	0.59947	0.258712	2.31713	0.0204967	0.299647	-0.656397	0.264476	-2.48188	0.0130693	0.10665	-1.33349	0.272598	-4.89177	9.9931e-07	4.65197e-05
LotjaGi1g1v0127900	Ribonuclease P/MRP protein subunit POP5, putative	92.2794	-0.924836	0.352317	-2.62501	0.0086646	0.191009	-0.654963	0.337983	-1.93786	0.0526407	0.877806	-0.0974905	0.334641	-0.291329	0.7708	0.990374	-0.487623	0.337667	-1.4441	0.148712	0.440563	-0.380768	0.343637	-1.10805	0.267839	0.527779
LotjaGi1g1v0128000	F-box SKIP31-like protein	484.236	-0.194743	0.186543	-1.04396	0.296504	0.692477	0.23743	0.181091	1.31111	0.189822	0.999973	0.490563	0.18069	2.71494	0.00662886	0.14993	-0.12053	0.182307	-0.661139	0.508523	0.78374	0.279261	0.181888	1.53535	0.124699	0.339956
LotjaGi1g1v0128100	Response to low sulfur 1 protein	366.105	-0.480715	0.361766	-1.3288	0.183913	0.581978	1.01227	0.348039	2.90849	0.00363175	0.245653	2.73461	0.34598	7.90395	2.70207e-15	1.00432e-12	-0.324207	0.353225	-0.917847	0.358699	0.675327	-1.36994	0.342982	-3.9942	6.49121e-05	0.0014581
LotjaGi1g1v0128200_LC	Retrovirus-related Pol polyprotein from transposon TNT 1-94	0	NA	NA	NA	NA	NA	NA	NA	NA	NA	NA	NA	NA	NA	NA	NA	NA	NA	NA	NA	NA	NA	NA	NA	NA	NA
LotjaGi1g1v0128300	Autophagy-related protein 13	506.803	-0.0370146	0.148167	-0.249816	0.802729	0.940516	-0.130465	0.144467	-0.903079	0.366484	0.999973	-0.0469388	0.144285	-0.32532	0.744939	0.987605	-0.060649	0.144608	-0.419402	0.674923	0.875892	0.0161079	0.144162	0.111735	0.911034	0.961263
LotjaGi1g1v0128400	Spindle assembly checkpoint component	9.27766	-1.74985	1.02559	-1.70618	0.0879749	NA	-0.615528	0.918913	-0.669844	0.502957	0.999973	-1.98989	0.982001	-2.02637	0.0427272	0.449136	-2.01118	0.98981	-2.03188	0.0421654	0.217775	-0.612482	0.893739	-0.685302	0.493153	0.725622
LotjaGi1g1v0128500	Zinc finger with UFM1-specific peptidase domain protein	58.8928	-0.642211	0.455023	-1.41138	0.158133	0.549977	-0.340282	0.433516	-0.784935	0.432491	0.999973	0.0799778	0.429611	0.186163	0.852317	0.994268	0.493002	0.42706	1.15441	0.248333	0.569799	0.295883	0.422461	0.700378	0.483691	0.719211
LotjaGi1g1v0128600	Vacuolar iron transporter-like protein	270.594	-0.304202	0.2588	-1.17543	0.239821	0.641749	-0.375558	0.253734	-1.48012	0.138841	0.999973	-0.313673	0.25363	-1.23673	0.216186	0.812798	0.110606	0.252531	0.437991	0.661393	0.867668	-0.416645	0.25186	-1.65427	0.0980724	0.291801
LotjaGi1g1v0128700	Calcium-dependent lipid-binding (CaLB domain) family protein, putative	285.889	-0.104063	0.226161	-0.460129	0.645424	0.884621	-0.206631	0.221676	-0.93213	0.351269	0.999973	-0.554276	0.223206	-2.48325	0.0130191	0.233932	-0.0287738	0.221496	-0.129907	0.89664	0.963951	-0.00103149	0.22132	-0.00466062	0.996281	0.998001
LotjaGi1g1v0128800_LC	Calcium-dependent lipid-binding (CaLB domain) family protein, putative	0	NA	NA	NA	NA	NA	NA	NA	NA	NA	NA	NA	NA	NA	NA	NA	NA	NA	NA	NA	NA	NA	NA	NA	NA	NA
LotjaGi1g1v0128900	RING finger protein	514.157	0.158452	0.18534	0.854928	0.392591	0.762311	-0.130029	0.182872	-0.711039	0.47706	0.999973	-0.182704	0.183094	-0.997871	0.318342	0.882901	0.0294156	0.182789	0.160926	0.872152	0.955898	0.00850304	0.182203	0.0466681	0.962778	0.984083
LotjaGi1g1v0129000	Hydroxyacylglutathione hydrolase	1066.82	0.121163	0.135859	0.891828	0.372485	0.749011	0.0772725	0.133776	0.577626	0.563517	0.999973	0.160928	0.133709	1.20357	0.228754	0.821514	-0.122131	0.134295	-0.909429	0.363124	0.678599	-0.238667	0.134037	-1.78061	0.0749757	0.248156
LotjaGi1g1v0129100_LC	SAC3/GANP/Nin1/mts3/eIF-3 p25 family	150.911	-0.377787	0.233647	-1.61692	0.105897	0.480978	-0.0537099	0.222051	-0.241881	0.808872	0.999973	0.244477	0.220574	1.10837	0.267704	0.853067	0.0675861	0.222078	0.304336	0.760872	0.911252	-0.0339955	0.2268	-0.149892	0.88085	0.948001
LotjaGi1g1v0129200	Polyprotein	0	NA	NA	NA	NA	NA	NA	NA	NA	NA	NA	NA	NA	NA	NA	NA	NA	NA	NA	NA	NA	NA	NA	NA	NA	NA
LotjaGi1g1v0129300_LC	Pol polyprotein	0.467342	0.612102	5.64883	0.108359	0.913711	NA	-0.190487	5.64883	-0.0337215	0.973099	NA	1.55405	5.6282	0.276117	0.782458	NA	3.89626	5.54651	0.702471	0.482386	NA	-0.191746	5.64919	-0.0339422	0.972923	NA
LotjaGi1g1v0129400_LC	low-molecular-weight cysteine-rich 16	0	NA	NA	NA	NA	NA	NA	NA	NA	NA	NA	NA	NA	NA	NA	NA	NA	NA	NA	NA	NA	NA	NA	NA	NA	NA
LotjaGi1g1v0129500	Ribosomal protein	14229.8	-0.0307814	0.141085	-0.218176	0.827292	0.948291	0.0298802	0.140878	0.212099	0.83203	0.999973	-0.234648	0.140901	-1.66534	0.0958446	0.63231	0.57797	0.140827	4.10412	4.05863e-05	0.0015811	0.274472	0.140871	1.9484	0.0513676	0.196042
LotjaGi1g1v0129600	Receptor-like protein kinase	177.372	-0.00258958	0.387864	-0.00667651	0.994673	0.99861	-0.171997	0.383299	-0.448728	0.653628	0.999973	0.00294301	0.382806	0.00768801	0.993866	0.999077	0.403235	0.38188	1.05592	0.291004	0.613923	0.318066	0.382204	0.83219	0.405302	0.659867
LotjaGi1g1v0129700	Receptor-like protein kinase	74.1727	0.916482	0.519965	1.76258	0.0779708	0.430733	0.172501	0.517869	0.333098	0.73906	0.999973	-0.246705	0.520725	-0.473773	0.635662	0.976559	-0.878764	0.527551	-1.66574	0.0957646	0.345677	-0.444641	0.516545	-0.860797	0.38935	0.644749
LotjaGi1g1v0129800	Receptor-like protein kinase	149.332	0.401978	0.3886	1.03443	0.300937	0.695853	0.250456	0.384246	0.651812	0.514522	0.999973	-0.148603	0.385951	-0.385032	0.700214	0.982502	-0.298224	0.387139	-0.770328	0.441105	0.738627	-0.157299	0.383062	-0.410636	0.681339	0.848793
LotjaGi1g1v0129900	Receptor-like protein kinase	667.413	0.542124	0.324879	1.66869	0.095178	0.462223	-0.00608394	0.324215	-0.0187652	0.985028	0.999973	-0.0508804	0.324237	-0.156924	0.875305	0.994268	-0.645747	0.325147	-1.98601	0.0470317	0.23243	0.223062	0.324866	0.686628	0.492317	0.725019
LotjaGi1g1v0130000	Phosphate transporter	0	NA	NA	NA	NA	NA	NA	NA	NA	NA	NA	NA	NA	NA	NA	NA	NA	NA	NA	NA	NA	NA	NA	NA	NA	NA
LotjaGi1g1v0130100	Pentatricopeptide repeat-containing protein family	100.748	0.0723033	0.277426	0.260621	0.794384	0.938377	-0.13469	0.269175	-0.500381	0.616807	0.999973	-0.00878955	0.268379	-0.0327505	0.973874	0.997961	0.141281	0.267899	0.527365	0.59794	0.836034	0.111247	0.265568	0.418903	0.675287	0.845245
LotjaGi1g1v0130200_LC	MLO-like protein	11.5468	-1.97019	1.08139	-1.8219	0.0684697	NA	-2.3105	1.05094	-2.19852	0.0279124	0.718696	-1.33911	1.02042	-1.31231	0.189414	0.783751	-0.747456	1.01048	-0.739704	0.459479	0.751483	-0.30967	1.02145	-0.303168	0.761762	0.892298
LotjaGi1g1v0130300_LC	PHD finger protein family	255.627	0.031181	0.195923	0.159149	0.873551	0.961352	-0.161705	0.191031	-0.846486	0.397282	0.999973	-0.0668713	0.190742	-0.350585	0.7259	0.984709	0.139038	0.190241	0.730855	0.464868	0.754988	0.113979	0.190566	0.598108	0.549768	0.765436
LotjaGi1g1v0130400_LC	H(+)/Cl(-) exchange transporter 4	0	NA	NA	NA	NA	NA	NA	NA	NA	NA	NA	NA	NA	NA	NA	NA	NA	NA	NA	NA	NA	NA	NA	NA	NA	NA
LotjaGi1g1v0130500	Receptor-like protein kinase	32.9767	0.167631	1.14805	0.146013	0.883911	0.963968	0.410462	1.1302	0.363176	0.716473	0.999973	0.501432	1.12973	0.44385	0.657151	0.978141	-0.623613	1.1451	-0.544591	0.586035	0.829425	-0.464907	1.10784	-0.419653	0.674739	0.845008
LotjaGi1g1v0130600	Polynucleotidyl transferase, ribonuclease H-like superfamily protein	141.575	0.543564	0.25518	2.13012	0.0331621	0.315282	0.35698	0.249035	1.43346	0.151727	0.999973	0.281642	0.249709	1.12788	0.25937	0.844	0.344365	0.24989	1.37807	0.168183	0.470922	0.299439	0.24607	1.21688	0.223648	0.477654
LotjaGi1g1v0130700_LC	DNA helicase ROCK-N-ROLLERS	36.0407	-0.346195	0.457957	-0.755956	0.449676	0.79393	0.0220146	0.432466	0.0509047	0.959401	0.999973	-0.342299	0.438417	-0.780762	0.434943	0.934298	-0.521813	0.443517	-1.17653	0.239381	0.56005	-0.107662	0.421931	-0.255166	0.798595	0.91072
LotjaGi1g1v0130800_LC	SNF2 domain protein/helicase domain protein	631.356	-0.0672223	0.172609	-0.389448	0.696945	0.90377	0.0484949	0.169187	0.286634	0.774392	0.999973	-0.131485	0.169476	-0.775832	0.437848	0.934385	-0.0870111	0.169555	-0.513172	0.607831	0.840647	0.0363412	0.168754	0.21535	0.829494	0.925039
LotjaGi1g1v0130900	Methyl esterase 17	449.766	0.438129	0.293609	1.49222	0.135642	0.522872	-0.304936	0.292887	-1.04114	0.297811	0.999973	0.0138114	0.292455	0.0472258	0.962333	0.997744	-0.579402	0.293662	-1.97303	0.0484925	0.236781	0.139962	0.295801	0.473163	0.636097	0.822127
LotjaGi1g1v0131000	Extra-large G-like protein, putative (DUF3133)	160.316	0.825163	0.605082	1.36372	0.172656	0.567251	0.513943	0.60226	0.853356	0.393462	0.999973	0.137438	0.603514	0.22773	0.819856	0.992584	0.300737	0.603271	0.498511	0.618124	0.84622	-0.658159	0.596524	-1.10332	0.269887	0.53017
LotjaGi1g1v0131100	ABC1 family kinase	563.195	0.178013	0.201866	0.881838	0.377864	0.753092	0.0325484	0.199915	0.162811	0.870667	0.999973	-0.163165	0.200012	-0.815779	0.414627	0.927029	-0.263363	0.200519	-1.31341	0.189045	0.499446	0.331137	0.200756	1.64945	0.0990557	0.293948
LotjaGi1g1v0131200	E3 ubiquitin-protein ligase SHPRH	330.941	0.00669902	0.196087	0.0341636	0.972747	0.993912	0.0499073	0.190893	0.261441	0.793752	0.999973	-0.130987	0.191697	-0.683304	0.494415	0.948337	-0.0908105	0.191968	-0.473051	0.636177	0.854459	-0.273899	0.18915	-1.44805	0.147603	0.374773
LotjaGi1g1v0131300_LC	Zinc finger protein ZAT5	11.1137	-0.266193	0.875482	-0.304053	0.761087	NA	-0.0368236	0.839541	-0.0438616	0.965015	0.999973	0.668165	0.828442	0.806532	0.419936	0.929641	-0.583192	0.856965	-0.680532	0.496168	0.775547	-0.540491	0.878508	-0.615238	0.538398	0.757566
LotjaGi1g1v0131400	UPF0176 protein	201.654	-0.204436	0.217983	-0.937855	0.348319	0.731922	-0.0257244	0.208873	-0.123158	0.901982	0.999973	0.0943053	0.208408	0.452504	0.650906	0.977652	0.590614	0.206533	2.85966	0.00424092	0.0509985	0.588361	0.207399	2.83686	0.00455603	0.0371542
LotjaGi1g1v0131500	Chalcone synthase	0	NA	NA	NA	NA	NA	NA	NA	NA	NA	NA	NA	NA	NA	NA	NA	NA	NA	NA	NA	NA	NA	NA	NA	NA	NA
LotjaGi1g1v0131600_LC	Chalcone synthase	0	NA	NA	NA	NA	NA	NA	NA	NA	NA	NA	NA	NA	NA	NA	NA	NA	NA	NA	NA	NA	NA	NA	NA	NA	NA
LotjaGi1g1v0131700	APO protein 2	289.415	-0.344533	0.216037	-1.59479	0.110759	0.489041	0.00573099	0.210076	0.0272805	0.978236	0.999973	-0.241349	0.210858	-1.1446	0.252373	0.839159	-0.183785	0.21127	-0.869908	0.38435	0.695993	-0.538037	0.210546	-2.55544	0.0106054	0.0681288
LotjaGi1g1v0131800	FBD-associated F-box protein	137.302	-0.194421	0.279163	-0.696441	0.486152	0.813959	-0.143473	0.270323	-0.530747	0.595594	0.999973	0.0866654	0.269215	0.321919	0.747514	0.987891	0.269531	0.268739	1.00295	0.315886	0.637942	-0.0509615	0.27228	-0.187166	0.85153	0.933939
LotjaGi1g1v0131900_LC	WRKY family transcription factor	1.42907	1.74136	2.7087	0.642875	0.520305	NA	2.95671	2.56609	1.15223	0.249228	NA	1.74825	2.67626	0.653242	0.5136	NA	0.896591	2.74731	0.326353	0.744158	NA	0.229477	2.27812	0.100731	0.919764	NA
LotjaGi1g1v0132000_LC	WRKY transcription factor 55	0.8979	4.84331	5.54796	0.872989	0.382669	NA	-0.190508	5.64883	-0.0337252	0.973096	NA	-0.162371	5.64883	-0.0287442	0.977069	NA	-0.0638861	5.64883	-0.0113096	0.990976	NA	-1.01757	5.62217	-0.180993	0.856373	NA
LotjaGi1g1v0132100	Transmembrane protein 87A	138.083	-0.782809	0.37645	-2.07945	0.037576	0.328295	-0.286421	0.36514	-0.784413	0.432798	0.999973	-0.525399	0.366451	-1.43375	0.151644	0.751313	0.0757498	0.364209	0.207984	0.835241	0.941553	-0.386969	0.365667	-1.05825	0.28994	0.551989
LotjaGi1g1v0132200	Glycerol-3-phosphate dehydrogenase [NAD(P)+]	29.4148	-0.562264	0.835723	-0.672788	0.501082	0.81971	0.258776	0.809771	0.319566	0.749297	0.999973	1.20381	0.803958	1.49736	0.134299	0.718247	0.863823	0.816277	1.05825	0.289943	0.613254	-1.14403	0.811561	-1.40967	0.158637	0.391175
LotjaGi1g1v0132300	Sucrose transporter	1701.75	0.322595	0.205645	1.56869	0.11672	0.497081	0.0398028	0.204949	0.194208	0.846013	0.999973	0.24178	0.204853	1.18026	0.237896	0.831453	0.0268572	0.205038	0.130986	0.895786	0.963601	-0.19156	0.205198	-0.933534	0.350544	0.612719
LotjaGi1g1v0132400	Protein DETOXIFICATION	19.3686	2.08573	1.04121	2.00318	0.0451583	0.352214	1.51108	1.01637	1.48674	0.137083	0.999973	2.60298	0.992873	2.62166	0.00875026	0.179441	1.57032	1.02894	1.52616	0.12697	0.405122	1.78608	0.871686	2.049	0.0404622	0.167656
LotjaGi1g1v0132500	Glutamyl-tRNA reductase	1193.43	1.19249	0.227047	5.25217	1.50321e-07	0.000102471	1.98897	0.224908	8.84348	9.2782e-19	1.02965e-15	2.56857	0.224589	11.4368	2.7384e-30	2.24625e-27	0.831534	0.225967	3.67989	0.000233339	0.00623049	1.92786	0.224609	8.5832	9.22668e-18	3.42944e-15
LotjaGi1g1v0132600_LC	Serine/threonine-protein phosphatase 6 regulatory subunit 3	20.3615	-0.263642	0.591869	-0.445441	0.656001	0.887128	-0.242315	0.566499	-0.427742	0.668839	0.999973	0.0898279	0.560994	0.160123	0.872784	0.994268	-0.581285	0.577512	-1.00653	0.314159	0.636192	0.781728	0.563332	1.38769	0.165233	0.401036
LotjaGi1g1v0132700_LC	RNA-directed DNA polymerase (Reverse transcriptase)	1.72813	0.902934	2.57695	0.350389	0.726047	NA	-1.60291	2.71664	-0.590035	0.555167	NA	-2.53653	2.71664	-0.933701	0.350458	NA	1.23187	2.50778	0.491218	0.623272	NA	-0.299211	2.37376	-0.126049	0.899693	NA
LotjaGi1g1v0132800	Auxin-responsive protein	1665.76	-0.194894	0.141582	-1.37654	0.168655	0.562542	0.00207337	0.13973	0.0148384	0.988161	0.999973	-0.188815	0.13997	-1.34897	0.177348	0.776369	0.332757	0.139574	2.3841	0.017121	0.126649	0.0617483	0.139754	0.441837	0.658607	0.836831
LotjaGi1g1v0132900_LC	RNA-directed DNA polymerase (Reverse transcriptase)	0	NA	NA	NA	NA	NA	NA	NA	NA	NA	NA	NA	NA	NA	NA	NA	NA	NA	NA	NA	NA	NA	NA	NA	NA	NA
LotjaGi1g1v0133000_LC	HAT transposon superfamily	2.12103	1.55391	3.19772	0.485943	0.627007	NA	-0.19043	3.21635	-0.0592066	0.952788	NA	-0.162293	3.21635	-0.0504586	0.959757	0.997686	-0.0638067	3.21635	-0.0198382	0.984172	NA	1.89662	2.80162	0.67697	0.498425	0.729229
LotjaGi1g1v0133100_LC	Sec14p-like phosphatidylinositol transfer family protein	5.78553	-0.5243	1.60804	-0.326049	0.744387	NA	-1.38721	1.61011	-0.86156	0.38893	NA	0.074687	1.50718	0.0495541	0.960478	0.997686	-2.29843	1.7694	-1.29898	0.193949	0.505898	0.0253385	1.39387	0.0181786	0.985496	0.992663
LotjaGi1g1v0133200	Hydroxyproline-rich glycoprotein family protein	660.061	-0.163043	0.208156	-0.78327	0.433469	0.785306	0.200615	0.205185	0.977728	0.328209	0.999973	-0.364569	0.20608	-1.76907	0.0768829	0.581878	-0.134278	0.205838	-0.65235	0.514175	0.787163	-0.163634	0.206882	-0.790953	0.428971	0.679217
LotjaGi1g1v0133300_LC	Kinase family protein	3.36599	-0.429047	1.51323	-0.283531	0.77677	NA	1.01492	1.36051	0.745988	0.455675	NA	0.591469	1.37678	0.429602	0.667486	0.978877	0.287287	1.39518	0.205913	0.836859	0.942418	-2.3937	1.44321	-1.6586	0.097196	0.289961
LotjaGi1g1v0133400	Transcription factor bHLH	6.69408	-0.462426	1.38607	-0.333625	0.738662	NA	-1.64269	1.3891	-1.18256	0.236984	0.999973	-2.05562	1.40382	-1.4643	0.143112	0.734012	-4.13702	1.58476	-2.61049	0.00904115	0.0846498	-1.16345	1.47484	-0.788864	0.430191	0.680112
LotjaGi1g1v0133500	Phosphoglycerate mutase family protein	418.89	-0.07248	0.190036	-0.381402	0.702905	0.90648	-0.0974967	0.186333	-0.52324	0.600807	0.999973	-0.0504451	0.186301	-0.270771	0.786567	0.992584	-0.602452	0.188347	-3.19863	0.0013808	0.0232201	-0.219138	0.187499	-1.16874	0.242508	0.499564
LotjaGi1g1v0133600_LC	basic helix-loop-helix (bHLH) DNA-binding superfamily protein	10.5388	-1.52307	0.971729	-1.56738	0.117025	NA	-1.60841	0.928972	-1.73139	0.0833821	0.967475	-0.67732	0.90092	-0.75181	0.452166	0.937651	-1.02275	0.91253	-1.12078	0.262382	0.584278	-1.42685	0.910751	-1.56667	0.117191	0.326549
LotjaGi1g1v0133700	L-ascorbate oxidase	169.301	-0.235568	0.38466	-0.612406	0.540269	0.839492	-0.265469	0.379069	-0.700318	0.483729	0.999973	0.536933	0.376835	1.42485	0.154201	0.75235	-0.275811	0.379603	-0.726577	0.467485	0.756387	-0.418134	0.380025	-1.10028	0.271211	0.531256
LotjaGi1g1v0133800_LC	Elongation factor P	3.32741	-0.464077	1.73946	-0.266793	0.789628	NA	-1.27489	1.72991	-0.736969	0.461141	NA	-0.909922	1.71886	-0.529376	0.596544	0.971594	-5.46692	2.04724	-2.67038	0.00757646	0.0757223	-0.0967795	1.94898	-0.0496565	0.960396	0.983412
LotjaGi1g1v0133900_LC	Octicosapeptide/Phox/Bem1p domain-containing protein	38.4221	0.71623	0.578388	1.23832	0.215597	0.619381	0.685359	0.567597	1.20748	0.227249	0.999973	0.13782	0.572952	0.240544	0.809909	0.992584	0.436927	0.570793	0.765474	0.44399	0.74063	-0.266228	0.572943	-0.464667	0.64217	0.825945
LotjaGi1g1v0134000_LC	TRAF-like superfamily protein	2.71703	-0.653158	2.30773	-0.28303	0.777154	NA	0.760548	2.17554	0.34959	0.726646	NA	0.219202	2.19719	0.0997647	0.920531	0.997686	2.13803	2.1498	0.994523	0.319968	NA	0.259947	2.26881	0.114574	0.908782	0.96037
LotjaGi1g1v0134100	Octicosapeptide/Phox/Bem1p domain-containing protein	218.018	0.179561	0.344633	0.521022	0.602351	0.866913	-0.3309	0.34228	-0.966753	0.333667	0.999973	-0.448544	0.342817	-1.30841	0.190736	0.785259	-0.448836	0.343162	-1.30794	0.190894	0.50256	-0.0741571	0.340703	-0.217659	0.827695	0.923987
LotjaGi1g1v0134200	Glycine-rich domain-containing protein 1	43.0201	1.58071	0.642757	2.45927	0.0139221	0.223875	0.892893	0.63825	1.39897	0.161822	0.999973	1.76748	0.631103	2.80063	0.00510037	0.124694	1.16482	0.636697	1.82947	0.0673286	0.283568	-0.655838	0.605141	-1.08378	0.278464	0.538751
LotjaGi1g1v0134300	Non-specific serine/threonine protein kinase	148.602	-0.0399714	0.304268	-0.131369	0.895483	0.96772	0.249898	0.293241	0.852195	0.394106	0.999973	0.123033	0.294711	0.417468	0.676336	0.97999	0.353599	0.293468	1.2049	0.228243	0.548708	0.444481	0.288949	1.53827	0.123983	0.338767
LotjaGi1g1v0134400	Pentatricopeptide repeat-containing protein	6.81885	1.22184	1.73257	0.705215	0.480676	NA	0.343638	1.72866	0.198789	0.842428	0.999973	-0.198018	1.74066	-0.11376	0.909428	0.996981	-0.447006	1.75034	-0.255382	0.798428	0.927301	0.453002	1.72743	0.262241	0.793136	0.907989
LotjaGi1g1v0134500	Serine hydroxymethyltransferase	1613.57	-0.204801	0.167838	-1.22023	0.222377	0.626237	-0.0720309	0.165983	-0.433966	0.664313	0.999973	-0.136917	0.166089	-0.824363	0.409733	0.925118	0.0957482	0.166002	0.576789	0.564082	0.817001	-0.118942	0.165936	-0.716796	0.4735	0.712391
LotjaGi1g1v0134600	MADS-box transcription factor	488.317	0.519488	0.286713	1.81188	0.0700054	0.41454	0.447667	0.283737	1.57775	0.114622	0.999973	0.651938	0.283282	2.30138	0.0213702	0.307186	0.31352	0.283913	1.10428	0.269471	0.590791	0.126247	0.284157	0.444285	0.656837	0.836054
LotjaGi1g1v0134700_LC	Retrovirus-related Pol polyprotein from transposon TNT 1-94	88.3611	-0.942891	0.42363	-2.22574	0.0260314	0.289321	0.152093	0.403065	0.377341	0.70592	0.999973	-0.247379	0.40538	-0.610239	0.541704	0.961657	-0.246863	0.405962	-0.608094	0.543125	0.805591	-0.0567585	0.406177	-0.139738	0.888867	0.951848
LotjaGi1g1v0134800	histone acetyltransferase of the CBP family 5	294.794	-0.0252103	0.267691	-0.0941765	0.924969	0.977522	0.149623	0.262934	0.569049	0.569323	0.999973	0.406658	0.262677	1.54813	0.12159	0.69266	-0.790605	0.266412	-2.9676	0.00300137	0.0400244	-0.630616	0.265057	-2.37917	0.0173519	0.0954593
LotjaGi1g1v0134900	Rhamnogalacturonate lyase	558.454	0.272039	0.220465	1.23393	0.217228	0.620878	0.268691	0.217443	1.23569	0.216575	0.999973	0.466575	0.217115	2.14897	0.0316365	0.382036	0.140769	0.217499	0.647216	0.517492	0.79003	0.27015	0.21755	1.24178	0.214316	0.465963
LotjaGi1g1v0135000_LC	LINE-1 reverse transcriptase-like protein	0.137103	2.66775	5.59943	0.476433	0.633766	NA	-0.190429	5.64883	-0.0337112	0.973107	NA	-0.162292	5.64883	-0.0287303	0.97708	NA	-0.0638075	5.64883	-0.0112957	0.990988	NA	-0.191746	5.64919	-0.0339422	0.972923	NA
LotjaGi1g1v0135100_LC	Kinase, putative	0.669737	0.312345	3.42159	0.0912864	0.927265	NA	-1.59086	3.5045	-0.453948	0.649866	NA	-2.5247	3.5045	-0.720417	0.471268	NA	1.23059	3.34569	0.367815	0.713011	NA	-1.15471	3.59627	-0.321084	0.748147	NA
LotjaGi1g1v0135200	Transcription initiation factor IIA subunit 2	935.963	0.235426	0.161344	1.45916	0.144521	0.531819	0.000831432	0.159878	0.00520041	0.995851	0.999973	-0.150051	0.159991	-0.937874	0.348309	0.897037	-0.0134347	0.160275	-0.0838226	0.933197	0.979283	-0.307893	0.160858	-1.91406	0.0556119	0.206606
LotjaGi1g1v0135300	E3 ubiquitin-protein ligase	2105.48	-0.119013	0.134622	-0.884057	0.376666	0.751766	-0.0214374	0.133214	-0.160925	0.872152	0.999973	-0.197836	0.133388	-1.48316	0.138031	0.72371	0.0676277	0.133242	0.507554	0.611766	0.842582	0.280887	0.132985	2.11217	0.0346716	0.151831
LotjaGi1g1v0135400	HVA22-like protein	274.293	0.409204	0.214066	1.91158	0.0559295	0.377026	0.189832	0.209917	0.904319	0.365826	0.999973	0.460921	0.20905	2.20484	0.0274653	0.357019	0.185732	0.210455	0.882528	0.377492	0.690637	-0.0131566	0.207224	-0.06349	0.949376	0.978254
LotjaGi1g1v0135500	HVA22-like protein	197.01	-0.477022	0.451438	-1.05667	0.29066	0.687512	-0.290525	0.44601	-0.651387	0.514797	0.999973	0.00929203	0.445378	0.0208632	0.983355	0.998233	-0.793539	0.448084	-1.77096	0.0765671	0.304475	-1.60942	0.446594	-3.60378	0.000313627	0.0050995
LotjaGi1g1v0135600	Golgi-body localization protein domain isoform 1	399.292	0.00412272	0.257932	0.0159837	0.987247	0.99652	-0.0213193	0.254557	-0.0837505	0.933255	0.999973	0.19037	0.254185	0.748945	0.45389	0.938969	-0.419604	0.256022	-1.63894	0.101226	0.357712	0.0472632	0.253028	0.186791	0.851825	0.934135
LotjaGi1g1v0135700	carboxyl-terminal peptidase, putative (DUF239)	0	NA	NA	NA	NA	NA	NA	NA	NA	NA	NA	NA	NA	NA	NA	NA	NA	NA	NA	NA	NA	NA	NA	NA	NA	NA
LotjaGi1g1v0135800_LC	Retrovirus-related Pol polyprotein from transposon TNT 1-94	0.463635	0.612101	5.64883	0.108359	0.913711	NA	-0.190488	5.64883	-0.0337218	0.973099	NA	-0.162352	5.64883	-0.0287408	0.977071	NA	3.8518	5.54722	0.694366	0.487453	NA	1.67826	5.61777	0.298742	0.765137	NA
LotjaGi1g1v0135900	Retrovirus-related Pol polyprotein from transposon TNT 1-94	0.129236	0.612156	5.64883	0.108369	0.913703	NA	-0.190433	5.64883	-0.0337119	0.973107	NA	-0.162296	5.64883	-0.028731	0.977079	NA	-0.0638115	5.64883	-0.0112964	0.990987	NA	-2.49709	5.59389	-0.446396	0.655311	NA
LotjaGi1g1v0136000_LC	Non-specific serine/threonine protein kinase	1.27058	0.612145	3.71836	0.164628	0.869237	NA	-0.190452	3.71836	-0.0512194	0.959151	NA	1.67192	3.67401	0.455068	0.649061	NA	-0.0638293	3.71836	-0.017166	0.986304	NA	0.195077	3.37174	0.0578565	0.953863	NA
LotjaGi1g1v0136100_LC	Gag-pol polyprotein	0.0437111	0.612178	5.64883	0.108373	0.9137	NA	-0.190411	5.64883	-0.0337081	0.97311	NA	-0.162275	5.64883	-0.0287272	0.977082	NA	-0.06379	5.64883	-0.0112926	0.99099	NA	0.770036	5.64919	0.136309	0.891577	NA
LotjaGi1g1v0136200_LC	Protein FAR1-RELATED SEQUENCE 5	43.4971	0.528432	0.573785	0.920957	0.357073	0.738434	0.376104	0.562763	0.668317	0.503931	0.999973	0.201663	0.564644	0.357151	0.720979	0.984503	-0.0668259	0.568925	-0.11746	0.906496	0.968458	-0.166034	0.551058	-0.301299	0.763186	0.892472
LotjaGi1g1v0136300	GATA transcription factor	232.271	0.108396	0.214904	0.504396	0.613983	0.871291	-0.0676919	0.21016	-0.322097	0.747379	0.999973	-0.129572	0.210595	-0.615268	0.538378	0.960091	0.143019	0.209802	0.681688	0.495436	0.774934	0.414606	0.213075	1.94583	0.0516754	0.196926
LotjaGi1g1v0136400_LC	Galactose oxidase/kelch repeat superfamily protein	0.756031	1.88057	3.745	0.502154	0.615559	NA	-0.258502	3.81784	-0.067709	0.946017	NA	-0.255016	3.81965	-0.0667642	0.946769	NA	-1.9865	3.86203	-0.514366	0.606996	NA	2.3641	3.8159	0.61954	0.535561	NA
LotjaGi1g1v0136500	Protein kinase family protein	518.371	0.0938739	0.169112	0.555099	0.578827	0.858221	-0.101188	0.166288	-0.608507	0.542851	0.999973	-0.104134	0.166381	-0.625875	0.531397	0.95844	-0.18707	0.166858	-1.12113	0.262233	0.584278	-0.181868	0.166498	-1.09231	0.274696	0.534868
LotjaGi1g1v0136600	Hydroxyproline-rich glycoprotein family protein, putative	182.19	-0.272967	0.198452	-1.37548	0.168982	0.562882	-0.562557	0.192684	-2.91958	0.00350498	0.241593	-0.310009	0.191166	-1.62168	0.104873	0.654953	0.0724488	0.189454	0.382409	0.702158	0.886973	0.212975	0.194161	1.0969	0.272686	0.532785
LotjaGi1g1v0136700	Protein VERNALIZATION INSENSITIVE 3	126.801	-0.657523	0.323543	-2.03226	0.0421277	0.340328	-0.387327	0.310269	-1.24836	0.2119	0.999973	-0.106036	0.308654	-0.343542	0.73119	0.985293	0.215828	0.307373	0.702169	0.482574	0.766668	-0.155701	0.303968	-0.512228	0.608492	0.804916
LotjaGi1g1v0136800_LC	Zinc finger family protein	0.0419566	0.612178	5.64883	0.108373	0.9137	NA	-0.190411	5.64883	-0.0337081	0.97311	NA	-0.162275	5.64883	-0.0287272	0.977082	NA	-0.06379	5.64883	-0.0112926	0.99099	NA	0.770036	5.64919	0.136309	0.891577	NA
LotjaGi1g1v0136900	Kinase interacting (KIP1-like) family protein	2.51524	-4.39977	2.37853	-1.84979	0.064344	NA	-2.02371	2.16488	-0.934793	0.349895	NA	-2.06392	2.16991	-0.951157	0.341525	0.894842	-2.18224	2.18571	-0.998413	0.318079	NA	-2.98441	2.23129	-1.33753	0.181051	0.422402
LotjaGi1g1v0137000	Oxygen-dependent choline dehydrogenase	592.437	0.0159352	0.169488	0.0940196	0.925094	0.977522	-0.310572	0.167525	-1.85388	0.0637563	0.922582	-0.645251	0.168389	-3.8319	0.000127156	0.00673673	-0.769898	0.169001	-4.55559	5.22389e-06	0.000285989	-0.200209	0.169044	-1.18437	0.236268	0.491803
LotjaGi1g1v0137100	Kinesin-like protein	661.543	-0.767058	0.264366	-2.9015	0.00371377	0.134613	-0.20581	0.259727	-0.792409	0.428122	0.999973	-0.404362	0.260117	-1.55454	0.120056	0.688999	0.223153	0.259304	0.860586	0.389466	0.700273	0.444703	0.257886	1.72442	0.0846321	0.26601
LotjaGi1g1v0137200	Sentrin-specific protease	467.307	0.0672326	0.180242	0.373013	0.709139	0.908709	0.0285825	0.17661	0.16184	0.871432	0.999973	-0.00205782	0.176853	-0.0116358	0.990716	0.998689	-0.0148917	0.17713	-0.0840719	0.932999	0.979235	0.0761234	0.177334	0.429265	0.66773	0.841527
LotjaGi1g1v0137300	hAT transposon superfamily	0	NA	NA	NA	NA	NA	NA	NA	NA	NA	NA	NA	NA	NA	NA	NA	NA	NA	NA	NA	NA	NA	NA	NA	NA	NA
LotjaGi1g1v0137400	MADS-box transcription factor	81.969	0.758229	0.580516	1.30613	0.191509	0.59019	0.304037	0.576323	0.527546	0.597815	0.999973	0.575102	0.575901	0.998612	0.317983	0.882901	0.298449	0.575719	0.518393	0.604184	0.839342	0.653653	0.575733	1.13534	0.256233	0.514607
LotjaGi1g1v0137500	Eukaryotic translation initiation factor 3 subunit G	2275.88	0.0224643	0.130336	0.172356	0.863157	0.959202	0.0562984	0.129042	0.436279	0.662634	0.999973	0.172928	0.128983	1.34071	0.180016	0.776802	0.432677	0.128867	3.35754	0.000786407	0.0153168	0.32772	0.128958	2.54129	0.0110443	0.0700781
LotjaGi1g1v0137600	Redox-regulatory protein FAM213A-like protein	131.024	0.895761	0.427922	2.09328	0.036324	0.323536	0.753695	0.42247	1.78402	0.0744202	0.952021	2.10825	0.418788	5.03418	4.79906e-07	5.16561e-05	0.296559	0.425503	0.69696	0.485828	0.768665	0.105793	0.419088	0.252437	0.800704	0.911739
LotjaGi1g1v0137700	Basic helix-loop-helix transcription factor	35.5341	-0.00969597	0.61731	-0.0157068	0.987468	0.99652	0.561632	0.59255	0.947821	0.343221	0.999973	1.50283	0.586369	2.56294	0.010379	0.201712	-0.464652	0.608457	-0.763657	0.445072	0.741638	0.423884	0.592636	0.715253	0.474453	0.712923
LotjaGi1g1v0137800	Carbonic anhydrase	185.815	1.2077	0.583487	2.0698	0.0384707	0.332034	1.0874	0.581411	1.87028	0.061445	0.913476	1.73305	0.580338	2.98628	0.00282391	0.0811295	0.300005	0.583131	0.514473	0.606921	0.840239	0.766512	0.578783	1.32435	0.185386	0.42836
LotjaGi1g1v0137900	AP-4 complex subunit mu	624.306	-0.0906602	0.125867	-0.720287	0.471349	0.805348	-0.116803	0.121942	-0.957853	0.338137	0.999973	-0.0597958	0.121873	-0.490642	0.62368	0.973929	0.203075	0.121389	1.67293	0.0943419	0.342319	0.123656	0.121146	1.02072	0.307387	0.571083
LotjaGi1g1v0138000	AT hook motif DNA-binding family protein	65.5506	-0.573183	0.44856	-1.27783	0.20131	0.602499	-1.42691	0.446359	-3.19678	0.00138973	0.127988	-0.645673	0.437117	-1.47712	0.139644	0.726919	0.625352	0.42936	1.45648	0.145261	0.435893	-0.410864	0.439874	-0.93405	0.350278	0.612408
LotjaGi1g1v0138100	Ubiquitin carboxyl-terminal hydrolase family protein	211.216	-0.227969	0.222135	-1.02626	0.304768	0.699203	0.110061	0.212609	0.517671	0.604688	0.999973	0.116761	0.212736	0.548854	0.583106	0.970171	0.0850104	0.21336	0.398435	0.690309	0.882053	-0.266752	0.209695	-1.27209	0.20334	0.452441
LotjaGi1g1v0138200	Universal stress protein	1064.32	0.422987	0.226153	1.87036	0.0614343	0.390327	0.115264	0.225171	0.511895	0.608725	0.999973	0.111413	0.225179	0.494773	0.62076	0.973247	-0.204713	0.22554	-0.907657	0.36406	0.679231	0.0913882	0.225526	0.405223	0.685313	0.85071
LotjaGi1g1v0138300_LC	Polynucleotidyl transferase, ribonuclease H-like superfamily protein	0.131057	0.612147	5.64883	0.108367	0.913705	NA	1.76306	5.61248	0.314132	0.753421	NA	-0.162306	5.64883	-0.0287327	0.977078	NA	-0.0638211	5.64883	-0.0112981	0.990986	NA	0.765067	5.64919	0.13543	0.892272	NA
LotjaGi1g1v0138400	RING finger protein	723.812	0.354241	0.148783	2.38093	0.0172692	0.246337	0.0536115	0.146835	0.365113	0.715027	0.999973	0.093251	0.146828	0.635105	0.52536	0.955297	0.0785126	0.147042	0.533948	0.593377	0.833696	-0.0375326	0.147568	-0.254342	0.799231	0.911039
LotjaGi1g1v0138500	Pesticidal crystal cry8Ba	598.183	-0.507196	0.200429	-2.53055	0.0113884	0.208301	-0.0334353	0.195514	-0.171012	0.864214	0.999973	0.0277935	0.195468	0.14219	0.88693	0.994858	0.193871	0.195331	0.992529	0.32094	0.642537	0.405535	0.194706	2.0828	0.037269	0.159144
LotjaGi1g1v0138600_LC	Transcription factor protein	2.0465	-0.576505	2.36736	-0.243522	0.807601	NA	-1.46143	2.35918	-0.619462	0.535612	NA	-1.73267	2.37958	-0.728141	0.466527	0.942702	-4.5155	2.55662	-1.7662	0.0773624	NA	0.153186	2.34228	0.0654003	0.947855	0.977567
LotjaGi1g1v0138700_LC	Transcription factor protein	0	NA	NA	NA	NA	NA	NA	NA	NA	NA	NA	NA	NA	NA	NA	NA	NA	NA	NA	NA	NA	NA	NA	NA	NA	NA
LotjaGi1g1v0138800	Glucose-6-phosphate isomerase	755.206	0.00118577	0.13876	0.00854542	0.993182	0.998395	0.0394677	0.13563	0.290996	0.771054	0.999973	-0.0977324	0.135998	-0.718632	0.472367	0.943709	0.0464394	0.135881	0.341765	0.732528	0.900512	-0.0731606	0.135394	-0.540354	0.588953	0.791843
LotjaGi1g1v0138900_LC	Chaperone protein dnaJ	155.538	0.317902	0.223613	1.42166	0.155124	0.546401	0.0929693	0.217506	0.427432	0.669065	0.999973	0.443258	0.215619	2.05574	0.0398073	0.433569	0.247786	0.217313	1.14023	0.254192	0.576762	-0.0602241	0.217262	-0.277196	0.781629	0.902111
LotjaGi1g1v0139000	Cyclin-like protein	89.8903	0.162296	0.326924	0.496433	0.619589	0.874568	0.602449	0.312795	1.92602	0.0541017	0.884115	0.510021	0.313615	1.62627	0.103893	0.652507	0.332485	0.315611	1.05346	0.292129	0.615093	-0.390286	0.311693	-1.25215	0.210516	0.460993
LotjaGi1g1v0139100_LC	Polynucleotidyl transferase, ribonuclease H-like superfamily protein	13.3635	0.662271	0.715518	0.925583	0.354663	0.737235	0.227632	0.700273	0.325062	0.745134	0.999973	0.5778	0.692717	0.834107	0.40422	0.923224	0.624039	0.6937	0.89958	0.368344	0.683194	0.259118	0.678644	0.381818	0.702597	0.860981
LotjaGi1g1v0139200_LC	Cysteine-rich receptor-like protein kinase 13	29.5516	-0.43548	0.49984	-0.871239	0.383623	0.756727	0.265403	0.464009	0.571978	0.567337	0.999973	0.380336	0.462976	0.821504	0.411359	0.925118	-0.552491	0.481302	-1.14791	0.251006	0.573479	-1.43563	0.471293	-3.04616	0.00231786	0.0230218
LotjaGi1g1v0139300	Transcription factor	3031.08	-0.0350127	0.142094	-0.246405	0.805369	0.941103	0.0154079	0.141223	0.109103	0.913121	0.999973	0.0106186	0.141243	0.0751797	0.940072	0.997686	-0.16476	0.14139	-1.16529	0.2439	0.565102	-0.479039	0.141159	-3.39362	0.000689763	0.00933338
LotjaGi1g1v0139400	RING/FYVE/PHD zinc finger-containing protein	310.059	0.597198	0.256307	2.33001	0.0198056	0.258672	0.362495	0.253259	1.43132	0.152338	0.999973	0.817375	0.252272	3.24006	0.00119506	0.0418215	0.286703	0.253843	1.12945	0.258709	0.581108	-0.0869274	0.252895	-0.343729	0.73105	0.876162
LotjaGi1g1v0139500	Glutathione s-transferase, putative	448.999	0.421327	0.263051	1.6017	0.109223	0.487382	0.142723	0.261019	0.54679	0.584523	0.999973	0.174902	0.261028	0.670051	0.502825	0.950072	0.0821922	0.261385	0.314449	0.75318	0.908276	0.533919	0.260715	2.0479	0.0405698	0.167927
LotjaGi1g1v0139600	Zinc finger homeodomain protein 1	1.78569	1.88859	3.29274	0.573561	0.566265	NA	2.00225	3.24588	0.61686	0.537327	NA	0.856094	3.29225	0.260033	0.794838	NA	1.05731	3.28614	0.321747	0.747645	NA	-4.71991	3.27893	-1.43947	0.150018	NA
LotjaGi1g1v0139700_LC	zinc finger (CCCH-type) family protein / RNA recognition motif (RRM)-containing protein	0	NA	NA	NA	NA	NA	NA	NA	NA	NA	NA	NA	NA	NA	NA	NA	NA	NA	NA	NA	NA	NA	NA	NA	NA	NA
LotjaGi1g1v0139800	Heat shock protein	188.923	0.146744	0.28658	0.512055	0.608613	0.869646	-0.0866	0.282378	-0.306681	0.759086	0.999973	0.192258	0.281515	0.682941	0.494644	0.948337	-0.754408	0.286425	-2.63387	0.00844169	0.0813536	-1.26233	0.286972	-4.39879	1.08858e-05	0.00033983
LotjaGi1g1v0139900	Transport inhibitor response 1-like protein	1297.53	-0.207001	0.157152	-1.3172	0.18777	0.586733	0.209665	0.154379	1.35812	0.174425	0.999973	0.712396	0.153946	4.62758	3.69971e-06	0.000337904	0.129202	0.154619	0.83562	0.403369	0.710121	0.0770647	0.153782	0.50113	0.61628	0.810069
LotjaGi1g1v0140000	Mitochondrial carrier protein, expressed	171.612	0.00547391	0.230858	0.0237112	0.981083	0.99529	0.0790359	0.222991	0.354436	0.723012	0.999973	0.2868	0.222006	1.29186	0.196406	0.791386	0.218379	0.222879	0.979807	0.327181	0.647416	0.322838	0.221021	1.46067	0.144107	0.369556
LotjaGi1g1v0140100_LC	Retrotransposon protein, putative, Ty3-gypsy subclass	21.6693	-0.099431	1.03961	-0.0956422	0.923805	0.977069	-0.726059	1.0293	-0.705393	0.480566	0.999973	0.0675717	1.01604	0.0665052	0.946976	0.997686	-1.02791	1.04036	-0.988036	0.323135	0.644082	-1.19205	0.99023	-1.20381	0.228664	0.484023
LotjaGi1g1v0140200	Dihydrofolate reductase-like protein	68.2313	0.964352	0.320729	3.00674	0.00264061	0.116253	0.794242	0.312699	2.53996	0.0110867	0.492137	0.65864	0.314077	2.09707	0.0359875	0.41168	-0.270008	0.326596	-0.826736	0.408387	0.714017	-0.815607	0.316706	-2.57528	0.0100159	0.0655097
LotjaGi1g1v0140300	Bet1-like protein family	633.667	0.276423	0.191739	1.44166	0.149398	0.539714	-0.0346276	0.189997	-0.182254	0.855383	0.999973	-0.00770686	0.19001	-0.0405603	0.967646	0.997961	-0.292886	0.190752	-1.53543	0.124679	0.401392	-0.273982	0.19078	-1.43612	0.150969	0.379877
LotjaGi1g1v0140400	Phosphoribosylaminoimidazole-succinocarboxamide synthase	273.504	-0.421257	0.219851	-1.9161	0.0553524	0.375624	-0.0670685	0.212051	-0.316284	0.751787	0.999973	-0.288511	0.213062	-1.35412	0.175698	0.775067	0.340445	0.211123	1.61254	0.106844	0.368732	0.232765	0.212587	1.09492	0.273552	0.533907
LotjaGi1g1v0140500	Chaperone protein DNAj, putative	126.965	-0.571745	0.251004	-2.27784	0.0227362	0.27079	-0.375301	0.238525	-1.57342	0.115621	0.999973	-0.461501	0.239744	-1.92498	0.0542319	0.502951	-0.0864602	0.237396	-0.364203	0.715706	0.893338	0.0700722	0.241167	0.290554	0.771392	0.897015
LotjaGi1g1v0140600	Purine permease	0.208099	2.24332	5.61116	0.399797	0.689306	NA	-0.190466	5.64883	-0.0337178	0.973102	NA	0.80204	5.64883	0.141984	0.887093	NA	-0.0638447	5.64883	-0.0113023	0.990982	NA	1.59731	5.62307	0.284064	0.776361	NA
LotjaGi1g1v0140700	2-oxoglutarate (2OG) and Fe(II)-dependent oxygenase superfamily protein	166.296	-0.161623	0.351595	-0.459684	0.645743	0.884621	-0.0865123	0.345956	-0.250067	0.802536	0.999973	-0.354472	0.347064	-1.02134	0.307091	0.87704	-0.368791	0.347499	-1.06127	0.288566	0.612223	-0.479558	0.348958	-1.37426	0.169362	0.406295
LotjaGi1g1v0140800_LC	Alanine--glyoxylate aminotransferase 2, mitochondrial	0	NA	NA	NA	NA	NA	NA	NA	NA	NA	NA	NA	NA	NA	NA	NA	NA	NA	NA	NA	NA	NA	NA	NA	NA	NA
LotjaGi1g1v0140900_LC	Glutamyl-tRNA(Gln) amidotransferase subunit E	1.25627	-2.30057	2.59245	-0.887414	0.374856	NA	-0.591695	2.40732	-0.24579	0.805845	NA	-0.346555	2.39789	-0.144525	0.885086	NA	-3.92525	2.61512	-1.50098	0.133361	NA	-2.38461	2.64642	-0.901067	0.367553	NA
LotjaGi1g1v0141000_LC	Retrovirus-related Pol polyprotein from transposon TNT 1-94	0	NA	NA	NA	NA	NA	NA	NA	NA	NA	NA	NA	NA	NA	NA	NA	NA	NA	NA	NA	NA	NA	NA	NA	NA	NA
LotjaGi1g1v0141100	H+-transporting two-sector ATPase, alpha/beta subunit, central region, related	2.55269	-0.865015	2.26305	-0.382234	0.702288	NA	0.890609	2.11911	0.420275	0.674284	NA	0.235682	2.14085	0.110088	0.912339	0.997206	-0.215506	2.16649	-0.0994725	0.920763	NA	-2.69843	2.20654	-1.22292	0.221359	0.474662
LotjaGi1g1v0141200	Ring finger protein, putative	0.435617	0.612074	5.64883	0.108354	0.913715	NA	0.770991	5.64883	0.136487	0.891436	NA	0.801832	5.64883	0.141947	0.887122	NA	2.78625	5.57178	0.500065	0.61703	NA	-2.90768	5.57688	-0.521381	0.602101	NA
LotjaGi1g1v0141300_LC	RP/EB family microtubule-associated protein	7.92274	0.924446	1.4139	0.653828	0.513222	NA	0.777329	1.38958	0.559399	0.575889	0.999973	1.46305	1.37899	1.06096	0.288709	0.86492	-0.467955	1.4349	-0.326123	0.744332	0.904663	0.924341	1.3594	0.679962	0.496529	0.728251
LotjaGi1g1v0141400_LC	L-rhamnose mutarotase	570.179	-0.171843	0.186956	-0.919161	0.358011	0.738746	0.0320381	0.182858	0.175207	0.860917	0.999973	-0.10261	0.183208	-0.560073	0.57543	0.970171	-0.0956778	0.183409	-0.521664	0.601904	0.837982	-0.0258751	0.181523	-0.142544	0.88665	0.951102
LotjaGi1g1v0141500	Basic helix loop helix (BHLH) DNA-binding family protein	323.741	-0.157597	0.217675	-0.724001	0.469065	0.80359	-0.589159	0.214906	-2.74148	0.00611633	0.331102	-0.559855	0.214926	-2.60488	0.0091907	0.18575	-0.341515	0.214473	-1.59234	0.111308	0.376856	-0.327113	0.214769	-1.52309	0.127737	0.344825
LotjaGi1g1v0141600	Ring finger protein, putative	144.524	-0.281401	0.38935	-0.722744	0.469837	0.804195	-0.434763	0.383711	-1.13305	0.257194	0.999973	0.0726044	0.381886	0.190121	0.849215	0.994268	-0.127912	0.38294	-0.334027	0.738359	0.902745	-1.18458	0.386309	-3.06641	0.00216649	0.0218746
LotjaGi1g1v0141700_LC	Orotidine 5'-phosphate decarboxylase	0	NA	NA	NA	NA	NA	NA	NA	NA	NA	NA	NA	NA	NA	NA	NA	NA	NA	NA	NA	NA	NA	NA	NA	NA	NA
LotjaGi1g1v0141800_LC	Retrovirus-related Pol polyprotein from transposon TNT 1-94	0	NA	NA	NA	NA	NA	NA	NA	NA	NA	NA	NA	NA	NA	NA	NA	NA	NA	NA	NA	NA	NA	NA	NA	NA	NA
LotjaGi1g1v0141900	Carboxypeptidase	12.4206	0.734764	0.895307	0.820683	0.411827	0.771561	0.917735	0.856911	1.07098	0.284178	0.999973	1.69571	0.84271	2.01222	0.0441971	0.456167	1.99952	0.839789	2.38098	0.0172666	0.12732	1.80399	0.844412	2.13639	0.032648	0.146016
LotjaGi1g1v0142000_LC	ATPase E1-E2 type family protein / haloacid dehalogenase-like hydrolase family protein	231.378	0.222432	0.263681	0.843565	0.398913	0.765532	0.153621	0.259075	0.592959	0.553208	0.999973	0.270619	0.25896	1.04502	0.296012	0.870616	-0.381453	0.261995	-1.45596	0.145405	0.435973	-0.710111	0.259527	-2.73617	0.00621584	0.0467328
LotjaGi1g1v0142100_LC	Cadherin EGF LAG seven-pass G-type receptor 2	0	NA	NA	NA	NA	NA	NA	NA	NA	NA	NA	NA	NA	NA	NA	NA	NA	NA	NA	NA	NA	NA	NA	NA	NA	NA
LotjaGi1g1v0142200	O-fucosyltransferase family protein	886.415	-0.0915517	0.208593	-0.438902	0.660733	0.888545	-0.0185777	0.205003	-0.0906213	0.927794	0.999973	0.105189	0.205002	0.51311	0.607875	0.972569	0.532668	0.204433	2.60559	0.0091716	0.0854515	0.697475	0.203537	3.42678	0.000610787	0.0084868
LotjaGi1g1v0142300	Cytochrome c oxidase subunit 6B	2957.4	-0.213095	0.13474	-1.58152	0.113758	0.492849	-0.254102	0.133782	-1.89938	0.0575147	0.897766	-0.109057	0.133718	-0.815577	0.414742	0.927029	0.258791	0.133575	1.93742	0.0526938	0.247226	0.0168915	0.133748	0.126293	0.8995	0.956659
LotjaGi1g1v0142400	14-3-3 protein	13979.6	0.188725	0.183101	1.03071	0.302675	0.697756	-0.00329035	0.182972	-0.0179828	0.985653	0.999973	0.0274575	0.182971	0.150065	0.880713	0.994268	0.230489	0.18296	1.25978	0.207749	0.524454	0.171428	0.182969	0.936924	0.348797	0.610672
LotjaGi1g1v0142500	Adenylate kinase	174.116	-0.504903	0.32589	-1.54931	0.121308	0.503136	0.0403494	0.31512	0.128044	0.898114	0.999973	-0.067345	0.316065	-0.213073	0.83127	0.992584	0.012673	0.315746	0.0401368	0.967984	0.990035	0.000228212	0.316878	0.000720189	0.999425	0.999762
LotjaGi1g1v0142600_LC	Glycine dehydrogenase (decarboxylating)	40.3344	-0.290028	0.497979	-0.58241	0.56029	0.848142	-0.452221	0.484353	-0.933659	0.35048	0.999973	-0.198167	0.481829	-0.411281	0.680866	0.98056	-1.10822	0.497329	-2.22835	0.025857	0.162982	-0.757063	0.478686	-1.58154	0.113754	0.320442
LotjaGi1g1v0142700	Protein kinase	331.84	-0.0650574	0.179134	-0.363177	0.716473	0.912079	-0.12622	0.174548	-0.723129	0.469601	0.999973	0.157213	0.173734	0.904906	0.365515	0.905766	-0.429934	0.176317	-2.43841	0.014752	0.115285	-0.752613	0.177711	-4.23503	2.28519e-05	0.000623397
LotjaGi1g1v0142800_LC	Transposon protein, putative, CACTA, En/Spm sub-class, expressed	0	NA	NA	NA	NA	NA	NA	NA	NA	NA	NA	NA	NA	NA	NA	NA	NA	NA	NA	NA	NA	NA	NA	NA	NA	NA
LotjaGi1g1v0142900_LC	Dihydroxy-acid dehydratase	2.69291	0.536488	2.02836	0.264493	0.7914	NA	0.678857	1.95622	0.347024	0.728573	NA	0.465303	1.96871	0.236349	0.813162	0.992584	0.0795837	1.9989	0.0398137	0.968242	NA	-3.97231	2.06074	-1.92761	0.0539037	0.202569
[truncated: 28,579 more rows]
