# Supplementary material for: Nitrate restricts nodule organogenesis through inhibition of cytokinin biosynthesis in Lotus japonicus
Source: Nat Commun. 2021 Nov 11;12:6544. doi: 10.1038/s41467-021-26820-9 (PMC8585978; doi:10.1038/s41467-021-26820-9)
Supplement: Supplementary file 7 — Source Data [file 41467_2021_26820_MOESM7_ESM.xlsx]

## Sheet: Fig1
qPCR						CK content
nitrate	inoc	gene	rel_expression	N0 = threshold /(Eff_mean^Cq)		geno	nitrate	inoc	iP	set	group	wilcoxon test		geno	nitrate	inoc	tZ	set	group	wilcoxon test
0mM	mock	UBI		2.01947e-08		gifu	0mM	mock	0.836	3	g0m			gifu	0mM	mock	0.563	3	g0m
0mM	mock	UBI		2.64618e-08		gifu	0mM	mock	0.728	3	g0m			gifu	0mM	mock	0.705	3	g0m
0mM	mock	UBI		5.07904e-08		gifu	0mM	mock	0.897	3	g0m			gifu	0mM	mock	0.721153	3	g0m
0mM	mock	UBI		3.22862e-08		gifu	0mM	mock	0.816	3	g0m			gifu	0mM	mock	0.471	3	g0m
0mM	mock	UBI		2.86436e-08		gifu	0mM	mock	0.823	3	g0m			gifu	0mM	mock	0.577	3	g0m
0mM	24h	UBI		4.01422e-08		gifu	0mM	mock	0.853	3	g0m			gifu	0mM	mock	0.68	3	g0m
0mM	24h	UBI		6.50429e-08		gifu	0mM	mock	0.882477	1	g0m			gifu	0mM	mock	0.423031	1	g0m
0mM	24h	UBI		5.71722e-08		gifu	0mM	mock	0.949903	1	g0m			gifu	0mM	mock	0.499242	1	g0m
0mM	24h	UBI		4.67731e-08		gifu	0mM	mock	0.872787	1	g0m			gifu	0mM	mock	0.3626	1	g0m
0mM	24h	UBI		9.78588e-08		gifu	0mM	mock	0.622864	1	g0m			gifu	0mM	mock	0.361782	1	g0m
0mM	48h	UBI		5.37179e-08		gifu	0mM	mock	0.877608	1	g0m			gifu	0mM	mock	0.47413	1	g0m
0mM	48h	UBI		2.64795e-08		gifu	0mM	mock	0.670305	1	g0m			gifu	0mM	mock	0.39754	1	g0m
0mM	48h	UBI		5.51882e-08		gifu	0mM	mock	0.999414	2	g0m			gifu	0mM	mock	0.376835	2	g0m
0mM	48h	UBI		5.48692e-08		gifu	0mM	mock	1.32009	2	g0m			gifu	0mM	mock	0.436499	2	g0m
0mM	48h	UBI		4.42783e-08		gifu	0mM	mock	0.824031	2	g0m			gifu	0mM	mock	0.538248	2	g0m
5mM	mock	UBI		4.16021e-08		gifu	0mM	mock	1.12015	2	g0m			gifu	0mM	mock	0.465832	2	g0m
5mM	mock	UBI		4.43291e-08		gifu	0mM	mock	1.05011	2	g0m			gifu	0mM	mock	0.615774	2	g0m
5mM	mock	UBI		3.36098e-08		gifu	0mM	mock	0.689046	2	g0m			gifu	0mM	mock	0.486376	2	g0m
5mM	mock	UBI		6.5408e-08		gifu	0mM	r7a	1.227	3	g0r			gifu	0mM	r7a	0.68	3	g0r
5mM	mock	UBI		3.08987e-08		gifu	0mM	r7a	1.205	3	g0r			gifu	0mM	r7a	0.676	3	g0r
5mM	24h	UBI		1.54491e-07		gifu	0mM	r7a	1.293	3	g0r			gifu	0mM	r7a	0.873	3	g0r
5mM	24h	UBI		7.82264e-08		gifu	0mM	r7a	1.424	3	g0r			gifu	0mM	r7a	0.781	3	g0r
5mM	24h	UBI		6.8644e-08		gifu	0mM	r7a	1.257	3	g0r			gifu	0mM	r7a	0.735	3	g0r
5mM	24h	UBI		1.0359e-07		gifu	0mM	r7a	0.569	3	g0r			gifu	0mM	r7a	0.757	3	g0r
5mM	24h	UBI		8.31152e-08		gifu	0mM	r7a	1.35823	1	g0r			gifu	0mM	r7a	0.510969	1	g0r
5mM	48h	UBI		3.51079e-08		gifu	0mM	r7a	1.56518	1	g0r			gifu	0mM	r7a	0.48764	1	g0r
5mM	48h	UBI		3.65182e-08		gifu	0mM	r7a	1.44932	1	g0r			gifu	0mM	r7a	0.41465	1	g0r
5mM	48h	UBI		5.90154e-08		gifu	0mM	r7a	1.45361	1	g0r			gifu	0mM	r7a	0.385428	1	g0r
5mM	48h	UBI		2.65607e-08		gifu	0mM	r7a	1.10088	1	g0r			gifu	0mM	r7a	0.262811	1	g0r
5mM	48h	UBI		5.31241e-08		gifu	0mM	r7a	1.19297	1	g0r			gifu	0mM	r7a	0.301799	1	g0r
0mM	mock	IPT2	0.022801	4.60461e-10		gifu	0mM	r7a	0.975291	2	g0r			gifu	0mM	r7a	0.632064	2	g0r
0mM	mock	IPT2	0.0268668	7.10943e-10		gifu	0mM	r7a	1.31734	2	g0r			gifu	0mM	r7a	0.706051	2	g0r
0mM	mock	IPT2	0.0192385	9.77129e-10		gifu	0mM	r7a	1.44367	2	g0r			gifu	0mM	r7a	0.867559	2	g0r
0mM	mock	IPT2	0.0254312	8.21077e-10		gifu	0mM	r7a	1.23455	2	g0r			gifu	0mM	r7a	0.741753	2	g0r
0mM	mock	IPT2	0.027677	7.92767e-10		gifu	0mM	r7a	1.34197	2	g0r			gifu	0mM	r7a	0.79956	2	g0r
0mM	24h	IPT2	0.114804	4.60848e-09		gifu	0mM	r7a	1.21915	2	g0r			gifu	0mM	r7a	0.829415	2	g0r
0mM	24h	IPT2	0.135773	8.83107e-09		gifu	5mM	mock	0.65141	1	g5m	3.214e-06		gifu	5mM	mock	0.326385	1	g5m	0.053097
0mM	24h	IPT2	0.0885885	5.0648e-09		gifu	5mM	mock	0.625088	1	g5m			gifu	5mM	mock	0.392512	1	g5m
0mM	24h	IPT2	0.110165	5.15278e-09		gifu	5mM	mock	0.626721	1	g5m			gifu	5mM	mock	0.364122	1	g5m
0mM	24h	IPT2	0.112385	1.09979e-08		gifu	5mM	mock	0.763248	1	g5m			gifu	5mM	mock	0.40246	1	g5m
0mM	48h	IPT2	0.08777	4.71482e-09		gifu	5mM	mock	0.558023	1	g5m			gifu	5mM	mock	0.439036	1	g5m
0mM	48h	IPT2	0.0918505	2.43215e-09		gifu	5mM	mock	0.580586	1	g5m			gifu	5mM	mock	0.311503	1	g5m
0mM	48h	IPT2	0.105962	5.84786e-09		gifu	5mM	mock	0.691678	2	g5m			gifu	5mM	mock	0.520584	2	g5m
0mM	48h	IPT2	0.0784763	4.30593e-09		gifu	5mM	mock	0.451553	2	g5m			gifu	5mM	mock	0.546745	2	g5m
0mM	48h	IPT2	0.0830029	3.67523e-09		gifu	5mM	mock	0.61456	2	g5m			gifu	5mM	mock	0.509731	2	g5m
5mM	mock	IPT2	0.0366786	1.52591e-09		gifu	5mM	mock	0.470886	2	g5m			gifu	5mM	mock	0.405137	2	g5m
5mM	mock	IPT2	0.0384904	1.70624e-09		gifu	5mM	mock	0.468541	2	g5m			gifu	5mM	mock	0.430069	2	g5m
5mM	mock	IPT2	0.0334861	1.12546e-09		gifu	5mM	mock	0.525007	2	g5m			gifu	5mM	mock	0.409568	2	g5m
5mM	mock	IPT2	0.0348359	2.27855e-09		gifu	5mM	r7a	1.256	3	g5r	0.02896		gifu	5mM	r7a	0.919	3	g5r	0.170788
5mM	mock	IPT2	0.0290439	8.97416e-10		gifu	5mM	r7a	0.902	3	g5r			gifu	5mM	r7a	0.749	3	g5r
5mM	24h	IPT2	0.0619074	9.56416e-09		gifu	5mM	r7a	1.189	3	g5r			gifu	5mM	r7a	0.828	3	g5r
5mM	24h	IPT2	0.0592655	4.63613e-09		gifu	5mM	r7a	0.956	3	g5r			gifu	5mM	r7a	0.923	3	g5r
5mM	24h	IPT2	0.0652643	4.48e-09		gifu	5mM	r7a	1.016	3	g5r			gifu	5mM	r7a	0.838	3	g5r
5mM	24h	IPT2	0.071287	7.38461e-09		gifu	5mM	r7a	1.121	3	g5r			gifu	5mM	r7a	0.674	3	g5r
5mM	24h	IPT2	0.0711955	5.91743e-09		gifu	5mM	r7a	1.14358	1	g5r			gifu	5mM	r7a	0.672838	1	g5r
5mM	48h	IPT2	0.0442733	1.55434e-09		gifu	5mM	r7a	0.997342	1	g5r			gifu	5mM	r7a	0.529093	1	g5r
5mM	48h	IPT2	0.0656335	2.39682e-09		gifu	5mM	r7a	1.34922	1	g5r			gifu	5mM	r7a	0.553486	1	g5r
5mM	48h	IPT2	0.0623595	3.68017e-09		gifu	5mM	r7a	1.41399	1	g5r			gifu	5mM	r7a	0.635203	1	g5r
5mM	48h	IPT2	0.0717641	1.9061e-09		gifu	5mM	r7a	1.11027	1	g5r			gifu	5mM	r7a	0.711919	1	g5r
5mM	48h	IPT2	0.0466652	2.47905e-09		gifu	5mM	r7a	1.46624	1	g5r			gifu	5mM	r7a	0.655189	1	g5r
0mM	mock	LOG1	0.09767	1.97242e-09		gifu	5mM	r7a	1.08133	2	g5r			gifu	5mM	r7a	0.880857	2	g5r
0mM	mock	LOG1	0.0999584	2.64508e-09		gifu	5mM	r7a	1.69944	2	g5r			gifu	5mM	r7a	0.671664	2	g5r
0mM	mock	LOG1	0.0708145	3.5967e-09		gifu	5mM	r7a	0.835876	2	g5r			gifu	5mM	r7a	0.84447	2	g5r
0mM	mock	LOG1	0.092886	2.99893e-09		gifu	5mM	r7a	1.04308	2	g5r			gifu	5mM	r7a	0.796915	2	g5r
0mM	mock	LOG1	0.0820603	2.3505e-09		gifu	5mM	r7a	0.826535	2	g5r			gifu	5mM	r7a	0.701737	2	g5r
0mM	24h	LOG1	0.222373	8.92655e-09		gifu	5mM	r7a	0.92413	2	g5r			gifu	5mM	r7a	0.768362	2	g5r
0mM	24h	LOG1	0.201646	1.31156e-08
0mM	24h	LOG1	0.212608	1.21553e-08
0mM	24h	LOG1	0.193359	9.04402e-09		Representative spectra for cytokinin measurements
0mM	24h	LOG1	0.183768	1.79833e-08
0mM	48h	LOG1	0.202741	1.08908e-08
0mM	48h	LOG1	0.19786	5.23922e-09
0mM	48h	LOG1	0.199552	1.10129e-08
0mM	48h	LOG1	0.135791	7.45074e-09
0mM	48h	LOG1	0.164488	7.28325e-09
5mM	mock	LOG1	0.0899491	3.74207e-09
5mM	mock	LOG1	0.0981117	4.3492e-09
5mM	mock	LOG1	0.10922	3.67088e-09
5mM	mock	LOG1	0.119817	7.83699e-09
5mM	mock	LOG1	0.0991982	3.06509e-09
5mM	24h	LOG1	0.110449	1.70634e-08
5mM	24h	LOG1	0.120481	9.4248e-09
5mM	24h	LOG1	0.179162	1.85593e-08
5mM	24h	LOG1	0.143164	1.18991e-08
5mM	48h	LOG1	0.127828	4.48776e-09
5mM	48h	LOG1	0.0997151	3.64142e-09
5mM	48h	LOG1	0.136785	8.07243e-09
5mM	48h	LOG1	0.134746	3.57894e-09
5mM	48h	LOG1	0.0959563	5.09759e-09
0mM	mock	LOG4	0.275743	5.56855e-09
0mM	mock	LOG4	0.341218	9.02925e-09
0mM	mock	LOG4	0.209318	1.06313e-08
0mM	mock	LOG4	0.236213	7.6264e-09
0mM	24h	LOG4	0.659762	2.64843e-08
0mM	24h	LOG4	0.547435	3.56067e-08
0mM	24h	LOG4	0.379375	2.16897e-08
0mM	24h	LOG4	0.66905	3.12936e-08
0mM	24h	LOG4	0.35965	3.51949e-08
0mM	48h	LOG4	0.475896	2.55642e-08
0mM	48h	LOG4	0.521948	1.38209e-08
0mM	48h	LOG4	0.543034	2.99691e-08
0mM	48h	LOG4	0.407149	2.23399e-08
0mM	48h	LOG4	0.48384	2.14236e-08
5mM	mock	LOG4	0.114392	4.75895e-09
5mM	mock	LOG4	0.103865	4.60426e-09
5mM	mock	LOG4	0.17149	5.76374e-09
5mM	mock	LOG4	0.164679	1.07713e-08
5mM	mock	LOG4	0.133491	4.12469e-09
5mM	24h	LOG4	0.30163	2.35954e-08
5mM	24h	LOG4	0.407149	2.79484e-08
5mM	24h	LOG4	0.244387	2.5316e-08
5mM	24h	LOG4	0.326882	2.71689e-08
5mM	48h	LOG4	0.264663	9.29177e-09
5mM	48h	LOG4	0.273078	9.97233e-09
5mM	48h	LOG4	0.228131	1.34633e-08
5mM	48h	LOG4	0.40165	1.06681e-08
5mM	48h	LOG4	0.317173	1.68495e-08
0mM	mock	CYP735a	0.133285	2.69166e-09
0mM	mock	CYP735a	0.129874	6.59636e-09
0mM	mock	CYP735a	0.119201	3.41434e-09
0mM	24h	CYP735a	0.265151	1.72462e-08
0mM	24h	CYP735a	0.3188	1.82265e-08
0mM	24h	CYP735a	0.405732	1.89774e-08
0mM	48h	CYP735a	0.151384	8.13203e-09
0mM	48h	CYP735a	0.121634	3.22081e-09
0mM	48h	CYP735a	0.208062	1.14826e-08
0mM	48h	CYP735a	0.208538	1.14423e-08
0mM	48h	CYP735a	0.122347	5.41731e-09
5mM	mock	CYP735a	0.35459	1.47517e-08
5mM	mock	CYP735a	0.396432	1.75735e-08
5mM	mock	CYP735a	0.399421	1.34245e-08
5mM	mock	CYP735a	0.452258	2.95813e-08
5mM	mock	CYP735a	0.249084	7.69636e-09
5mM	24h	CYP735a	0.476513	7.3617e-08
5mM	24h	CYP735a	0.352512	2.75758e-08
5mM	24h	CYP735a	0.366486	2.51571e-08
5mM	24h	CYP735a	0.530007	5.49033e-08
5mM	24h	CYP735a	0.503902	4.18819e-08
5mM	48h	CYP735a	0.20265	7.11462e-09
5mM	48h	CYP735a	0.333387	1.21747e-08
5mM	48h	CYP735a	0.220774	1.30291e-08
5mM	48h	CYP735a	0.158508	4.21007e-09
5mM	48h	CYP735a	0.207707	1.10343e-08
Multiple comparisons (Tukey multiple comparisons of means)
IPT2	p.adj
5mM:24h-0mM:24h	1.7e-06
0mM:48h-0mM:24h	0.0148039
5mM:48h-0mM:24h	1e-07
0mM:mock-0mM:24h	0
5mM:mock-0mM:24h	0
0mM:48h-5mM:24h	0.0111534
5mM:48h-5mM:24h	0.826286
0mM:mock-5mM:24h	1.15e-05
5mM:mock-5mM:24h	0.0005744
5mM:48h-0mM:48h	0.0005789
0mM:mock-0mM:48h	0
5mM:mock-0mM:48h	1e-07
0mM:mock-5mM:48h	0.0002188
5mM:mock-5mM:48h	0.0110701
5mM:mock-0mM:mock	0.604123
LOG1	p.adj
5mM:24h-0mM:24h	0.001367
0mM:48h-0mM:24h	0.523146
5mM:48h-0mM:24h	2.03e-05
0mM:mock-0mM:24h	1e-07
5mM:mock-0mM:24h	1.3e-06
0mM:48h-5mM:24h	0.0599053
5mM:48h-5mM:24h	0.729675
0mM:mock-5mM:24h	0.0171995
5mM:mock-5mM:24h	0.155905
5mM:48h-0mM:48h	0.0012864
0mM:mock-0mM:48h	5.3e-06
5mM:mock-0mM:48h	7.06e-05
0mM:mock-5mM:48h	0.225089
5mM:mock-5mM:48h	0.82928
5mM:mock-0mM:mock	0.869286
LOG4	p.adj
5mM:24h-0mM:24h	0.0124899
0mM:48h-0mM:24h	0.977679
5mM:48h-0mM:24h	0.0025816
0mM:mock-0mM:24h	0.0012001
5mM:mock-0mM:24h	2.1e-06
0mM:48h-5mM:24h	0.0550718
5mM:48h-5mM:24h	0.997966
0mM:mock-5mM:24h	0.928084
5mM:mock-5mM:24h	0.0292206
5mM:48h-0mM:48h	0.0136495
0mM:mock-0mM:48h	0.0058859
5mM:mock-0mM:48h	1e-05
0mM:mock-5mM:48h	0.991526
5mM:mock-5mM:48h	0.0496914
5mM:mock-0mM:mock	0.212556
CYP735A	p.adj
5mM:24h-0mM:24h	0.187934
0mM:48h-0mM:24h	0.0221144
5mM:48h-0mM:24h	0.272144
0mM:mock-0mM:24h	0.0118745
5mM:mock-0mM:24h	0.953279
0mM:48h-5mM:24h	1.39e-05
5mM:48h-5mM:24h	0.0003574
0mM:mock-5mM:24h	2.06e-05
5mM:mock-5mM:24h	0.46511
5mM:48h-0mM:48h	0.659394
0mM:mock-0mM:48h	0.974779
5mM:mock-0mM:48h	0.0007351
0mM:mock-5mM:48h	0.351696
5mM:mock-5mM:48h	0.0213285
5mM:mock-0mM:mock	0.0006453

## Sheet: Fig2
## figure 2 cytokinin content iP (panel A) and tZ (panel B)
geno	nitrate	inoc	iP	wilcoxon test 0 vs 5 mM		geno	nitrate	inoc	tZ
gifu	0mM	mock	0.836			gifu	0mM	mock	0.563
gifu	0mM	mock	0.728			gifu	0mM	mock	0.705
gifu	0mM	mock	0.897			gifu	0mM	mock	0.721153
gifu	0mM	mock	0.816			gifu	0mM	mock	0.471
gifu	0mM	mock	0.823			gifu	0mM	mock	0.577
gifu	0mM	mock	0.853			gifu	0mM	mock	0.68
gifu	0mM	mock	0.882477			gifu	0mM	mock	0.423031
gifu	0mM	mock	0.949903			gifu	0mM	mock	0.499242
gifu	0mM	mock	0.872787			gifu	0mM	mock	0.3626
gifu	0mM	mock	0.622864			gifu	0mM	mock	0.361782
gifu	0mM	mock	0.877608			gifu	0mM	mock	0.47413
gifu	0mM	mock	0.670305			gifu	0mM	mock	0.39754
gifu	0mM	mock	0.999414			gifu	0mM	mock	0.376835
gifu	0mM	mock	1.32009			gifu	0mM	mock	0.436499
gifu	0mM	mock	0.824031			gifu	0mM	mock	0.538248
gifu	0mM	mock	1.12015			gifu	0mM	mock	0.465832
gifu	0mM	mock	1.05011			gifu	0mM	mock	0.615774
gifu	0mM	mock	0.689046			gifu	0mM	mock	0.486376
gifu	5mM	mock	0.65141	3e-06		ipt3	0mM	mock	0.129507
gifu	5mM	mock	0.625088			ipt3	0mM	mock	0.122032
gifu	5mM	mock	0.626721			ipt3	0mM	mock	0.17682
gifu	5mM	mock	0.763248			ipt3	0mM	mock	0.207221
gifu	5mM	mock	0.558023			ipt3	0mM	mock	0.182714
gifu	5mM	mock	0.580586			ipt3	0mM	mock	0.180042
gifu	5mM	mock	0.691678			ipt4	0mM	mock	0.126833
gifu	5mM	mock	0.451553			ipt4	0mM	mock	0.135478
gifu	5mM	mock	0.61456			ipt4	0mM	mock	0.0912347
gifu	5mM	mock	0.470886			ipt4	0mM	mock	0.203886
gifu	5mM	mock	0.468541			ipt4	0mM	mock	0.17989
gifu	5mM	mock	0.525007			ipt4	0mM	mock	0.143185
gifu	0mM	r7a	1.227			ipt3ipt4	0mM	mock	0.108103
gifu	0mM	r7a	1.205			ipt3ipt4	0mM	mock	0.101427
gifu	0mM	r7a	1.293			ipt3ipt4	0mM	mock	0.088313
gifu	0mM	r7a	1.424			ipt3ipt4	0mM	mock	0.0730445
gifu	0mM	r7a	1.257			ipt3ipt4	0mM	mock	0.10141
gifu	0mM	r7a	0.569			ipt3ipt4	0mM	mock	0.124639
gifu	0mM	r7a	1.35823			ipt3	0mM	mock	0.301426
gifu	0mM	r7a	1.56518			ipt3	0mM	mock	0.324755
gifu	0mM	r7a	1.44932			ipt3	0mM	mock	0.281513
gifu	0mM	r7a	1.45361			ipt3	0mM	mock	0.200141
gifu	0mM	r7a	1.10088			ipt3	0mM	mock	0.380526
gifu	0mM	r7a	1.19297			ipt3	0mM	mock	0.286898
gifu	0mM	r7a	0.975291			ipt4	0mM	mock	0.366247
gifu	0mM	r7a	1.31734			ipt4	0mM	mock	0.265912
gifu	0mM	r7a	1.44367			ipt4	0mM	mock	0.239242
gifu	0mM	r7a	1.23455			ipt4	0mM	mock	0.36462
gifu	0mM	r7a	1.34197			ipt4	0mM	mock	0.465274
gifu	0mM	r7a	1.21915			ipt4	0mM	mock	0.246904
gifu	5mM	r7a	1.256	0.028958		ipt3ipt4	0mM	mock	0.266816
gifu	5mM	r7a	0.902			ipt3ipt4	0mM	mock	0.348415
gifu	5mM	r7a	1.189			ipt3ipt4	0mM	mock	0.354441
gifu	5mM	r7a	0.956			ipt3ipt4	0mM	mock	0.348705
gifu	5mM	r7a	1.016			ipt3ipt4	0mM	mock	0.299065
gifu	5mM	r7a	1.121			ipt3ipt4	0mM	mock	0.348907
gifu	5mM	r7a	1.14358			gifu	0mM	r7a	0.68
gifu	5mM	r7a	0.997342			gifu	0mM	r7a	0.676
gifu	5mM	r7a	1.34922			gifu	0mM	r7a	0.873
gifu	5mM	r7a	1.41399			gifu	0mM	r7a	0.781
gifu	5mM	r7a	1.11027			gifu	0mM	r7a	0.735
gifu	5mM	r7a	1.46624			gifu	0mM	r7a	0.757
gifu	5mM	r7a	1.08133			gifu	0mM	r7a	0.510969
gifu	5mM	r7a	1.69944			gifu	0mM	r7a	0.48764
gifu	5mM	r7a	0.835876			gifu	0mM	r7a	0.41465
gifu	5mM	r7a	1.04308			gifu	0mM	r7a	0.385428
gifu	5mM	r7a	0.826535			gifu	0mM	r7a	0.262811
gifu	5mM	r7a	0.92413			gifu	0mM	r7a	0.301799
ipt3	0mM	mock	0.628902			gifu	0mM	r7a	0.632064
ipt3	0mM	mock	0.574316			gifu	0mM	r7a	0.706051
ipt3	0mM	mock	0.512387			gifu	0mM	r7a	0.867559
ipt3	0mM	mock	0.794731			gifu	0mM	r7a	0.741753
ipt3	0mM	mock	0.489968			gifu	0mM	r7a	0.79956
ipt3	0mM	mock	0.524541			gifu	0mM	r7a	0.829415
ipt3	0mM	mock	0.239429			ipt3	0mM	r7a	0.453305
ipt3	0mM	mock	0.320102			ipt3	0mM	r7a	0.518962
ipt3	0mM	mock	0.251735			ipt3	0mM	r7a	0.448432
ipt3	0mM	mock	0.239549			ipt3	0mM	r7a	0.45018
ipt3	0mM	mock	0.253322			ipt3	0mM	r7a	0.516616
ipt3	0mM	mock	0.354222			ipt3	0mM	r7a	0.533335
ipt3	5mM	mock	0.251952	0.091656		ipt4	0mM	r7a	0.447883
ipt3	5mM	mock	0.267057			ipt4	0mM	r7a	0.40503
ipt3	5mM	mock	0.195525			ipt4	0mM	r7a	0.432235
ipt3	5mM	mock	0.277897			ipt4	0mM	r7a	0.364581
ipt3	5mM	mock	0.325173			ipt4	0mM	r7a	0.364637
ipt3	5mM	mock	0.242611			ipt4	0mM	r7a	0.381141
ipt3	0mM	r7a	1.38871			ipt3ipt4	0mM	r7a	0.350707
ipt3	0mM	r7a	1.7368			ipt3ipt4	0mM	r7a	0.435624
ipt3	0mM	r7a	1.56966			ipt3ipt4	0mM	r7a	0.456877
ipt3	0mM	r7a	1.43093			ipt3ipt4	0mM	r7a	0.511409
ipt3	0mM	r7a	1.47477			ipt3ipt4	0mM	r7a	0.432664
ipt3	0mM	r7a	1.47155			ipt3ipt4	0mM	r7a	0.417427
ipt3	0mM	r7a	1.13296			ipt3	0mM	r7a	0.647176
ipt3	0mM	r7a	1.10882			ipt3	0mM	r7a	0.841181
ipt3	0mM	r7a	0.990654			ipt3	0mM	r7a	0.621283
ipt3	0mM	r7a	0.864701			ipt3	0mM	r7a	0.638305
ipt3	0mM	r7a	1.72019			ipt3	0mM	r7a	0.762355
ipt3	0mM	r7a	0.952202			ipt3	0mM	r7a	0.683736
ipt3	5mM	r7a	1.24026	0.038721		ipt4	0mM	r7a	0.592949
ipt3	5mM	r7a	1.46084			ipt4	0mM	r7a	0.604143
ipt3	5mM	r7a	1.35029			ipt4	0mM	r7a	0.669691
ipt3	5mM	r7a	1.18823			ipt4	0mM	r7a	0.790367
ipt3	5mM	r7a	0.986788			ipt4	0mM	r7a	0.696185
ipt3	5mM	r7a	1.07992			ipt4	0mM	r7a	0.640493
ipt3	5mM	r7a	0.515431			ipt3ipt4	0mM	r7a	0.59901
ipt3	5mM	r7a	1.04535			ipt3ipt4	0mM	r7a	0.611428
ipt3	5mM	r7a	1.16598			ipt3ipt4	0mM	r7a	0.738108
ipt3	5mM	r7a	0.945329			ipt3ipt4	0mM	r7a	0.578007
ipt3	5mM	r7a	0.775969			ipt3ipt4	0mM	r7a	0.580795
ipt3	5mM	r7a	0.684943			ipt3ipt4	0mM	r7a	0.621145
ipt3ipt4	0mM	mock	0.293078			gifu	5mM	mock	0.326385
ipt3ipt4	0mM	mock	0.251251			gifu	5mM	mock	0.392512
ipt3ipt4	0mM	mock	0.219466			gifu	5mM	mock	0.364122
ipt3ipt4	0mM	mock	0.29928			gifu	5mM	mock	0.40246
ipt3ipt4	0mM	mock	0.30934			gifu	5mM	mock	0.439036
ipt3ipt4	0mM	mock	0.315516			gifu	5mM	mock	0.311503
ipt3ipt4	0mM	mock	0.298172			ipt3	5mM	mock	0.193315
ipt3ipt4	0mM	mock	0.214993			ipt3	5mM	mock	0.253119
ipt3ipt4	0mM	mock	0.192246			ipt3	5mM	mock	0.254276
ipt3ipt4	0mM	mock	0.203323			ipt4	5mM	mock	0.247398
ipt3ipt4	0mM	mock	0.249498			ipt4	5mM	mock	0.199033
ipt3ipt4	0mM	mock	0.222464			ipt4	5mM	mock	0.258271
ipt3ipt4	5mM	mock	0.361475	0.452822		ipt4	5mM	mock	0.244921
ipt3ipt4	5mM	mock	0.338639			ipt4	5mM	mock	0.24529
ipt3ipt4	5mM	mock	0.205209			ipt4	5mM	mock	0.25685
ipt3ipt4	5mM	mock	0.266654			ipt3ipt4	5mM	mock	0.178492
ipt3ipt4	5mM	mock	0.382327			ipt3ipt4	5mM	mock	0.181858
ipt3ipt4	5mM	mock	0.326661			ipt3ipt4	5mM	mock	0.166073
ipt3ipt4	5mM	mock	0.201066			ipt3ipt4	5mM	mock	0.179911
ipt3ipt4	5mM	mock	0.206862			ipt3ipt4	5mM	mock	0.113756
ipt3ipt4	5mM	mock	0.219037			ipt3ipt4	5mM	mock	0.19052
ipt3ipt4	5mM	mock	0.246951			gifu	5mM	mock	0.520584
ipt3ipt4	5mM	mock	0.324088			gifu	5mM	mock	0.546745
ipt3ipt4	5mM	mock	0.231328			gifu	5mM	mock	0.509731
ipt3ipt4	0mM	r7a	0.909707			gifu	5mM	mock	0.405137
ipt3ipt4	0mM	r7a	1.26353			gifu	5mM	mock	0.430069
ipt3ipt4	0mM	r7a	1.21189			gifu	5mM	mock	0.409568
ipt3ipt4	0mM	r7a	1.45443			ipt3	5mM	mock	0.281963
ipt3ipt4	0mM	r7a	0.919622			ipt3	5mM	mock	0.349237
ipt3ipt4	0mM	r7a	1.33152			ipt3	5mM	mock	0.421992
ipt3ipt4	0mM	r7a	0.512475			ipt3	5mM	mock	0.129378
ipt3ipt4	0mM	r7a	0.585531			ipt3	5mM	mock	0.252452
ipt3ipt4	0mM	r7a	0.435422			ipt3	5mM	mock	0.369324
ipt3ipt4	0mM	r7a	0.637809			ipt4	5mM	mock	0.339627
ipt3ipt4	0mM	r7a	0.655209			ipt4	5mM	mock	0.29885
ipt3ipt4	0mM	r7a	0.45655			ipt4	5mM	mock	0.274517
ipt3ipt4	5mM	r7a	0.809335	0.165765		ipt4	5mM	mock	0.365126
ipt3ipt4	5mM	r7a	1.089			ipt4	5mM	mock	0.358594
ipt3ipt4	5mM	r7a	1.33928			ipt4	5mM	mock	0.310401
ipt3ipt4	5mM	r7a	0.906489			ipt3ipt4	5mM	mock	0.369335
ipt3ipt4	5mM	r7a	0.707004			ipt3ipt4	5mM	mock	0.417456
ipt3ipt4	5mM	r7a	0.732337			ipt3ipt4	5mM	mock	0.313819
ipt3ipt4	5mM	r7a	0.207938			ipt3ipt4	5mM	mock	0.271827
ipt3ipt4	5mM	r7a	0.411303			ipt3ipt4	5mM	mock	0.468112
ipt3ipt4	5mM	r7a	0.456644			ipt3ipt4	5mM	mock	0.388703
ipt3ipt4	5mM	r7a	0.409222			ipt3	5mM	r7a	0.518702
ipt3ipt4	5mM	r7a	0.442366			ipt3	5mM	r7a	0.601919
ipt3ipt4	5mM	r7a	0.461979			ipt3	5mM	r7a	0.677561
ipt4	0mM	mock	0.45122			ipt3	5mM	r7a	0.507364
ipt4	0mM	mock	0.616949			ipt3	5mM	r7a	0.672431
ipt4	0mM	mock	0.350983			ipt3	5mM	r7a	0.580024
ipt4	0mM	mock	0.481682			ipt4	5mM	r7a	0.472353
ipt4	0mM	mock	0.522511			ipt4	5mM	r7a	0.455095
ipt4	0mM	mock	0.432618			ipt4	5mM	r7a	0.43147
ipt4	0mM	mock	0.190053			ipt4	5mM	r7a	0.504434
ipt4	0mM	mock	0.261007			ipt4	5mM	r7a	0.530247
ipt4	0mM	mock	0.3134			ipt4	5mM	r7a	0.48649
ipt4	0mM	mock	0.225075			ipt3ipt4	5mM	r7a	0.671575
ipt4	0mM	mock	0.234431			ipt3ipt4	5mM	r7a	0.786176
ipt4	0mM	mock	0.204847			ipt3ipt4	5mM	r7a	0.831475
ipt4	5mM	mock	0.380911	0.755285		ipt3ipt4	5mM	r7a	0.415535
ipt4	5mM	mock	0.394066			ipt3ipt4	5mM	r7a	0.420676
ipt4	5mM	mock	0.404404			ipt3ipt4	5mM	r7a	0.423521
ipt4	5mM	mock	0.405804			gifu	5mM	r7a	0.919
ipt4	5mM	mock	0.325846			gifu	5mM	r7a	0.749
ipt4	5mM	mock	0.361537			gifu	5mM	r7a	0.828
ipt4	5mM	mock	0.399633			gifu	5mM	r7a	0.923
ipt4	5mM	mock	0.214465			gifu	5mM	r7a	0.838
ipt4	5mM	mock	0.277383			gifu	5mM	r7a	0.674
ipt4	5mM	mock	0.368551			gifu	5mM	r7a	0.672838
ipt4	5mM	mock	0.182048			gifu	5mM	r7a	0.529093
ipt4	5mM	mock	0.240544			gifu	5mM	r7a	0.553486
ipt4	0mM	r7a	1.02296			gifu	5mM	r7a	0.635203
ipt4	0mM	r7a	1.03444			gifu	5mM	r7a	0.711919
ipt4	0mM	r7a	0.982119			gifu	5mM	r7a	0.655189
ipt4	0mM	r7a	0.855803			gifu	5mM	r7a	0.880857
ipt4	0mM	r7a	0.996081			gifu	5mM	r7a	0.671664
ipt4	0mM	r7a	0.829452			gifu	5mM	r7a	0.84447
ipt4	0mM	r7a	0.539759			gifu	5mM	r7a	0.796915
ipt4	0mM	r7a	0.577211			gifu	5mM	r7a	0.701737
ipt4	0mM	r7a	0.694896			gifu	5mM	r7a	0.768362
ipt4	0mM	r7a	0.933285			ipt3	5mM	r7a	0.560706
ipt4	0mM	r7a	0.88417			ipt3	5mM	r7a	0.653864
ipt4	0mM	r7a	0.824969			ipt3	5mM	r7a	0.547248
ipt4	5mM	r7a	0.473524	0.006812		ipt3	5mM	r7a	0.670661
ipt4	5mM	r7a	0.620887			ipt3	5mM	r7a	0.607626
ipt4	5mM	r7a	0.490919			ipt3	5mM	r7a	0.540966
ipt4	5mM	r7a	0.951926			ipt4	5mM	r7a	0.553091
ipt4	5mM	r7a	0.835458			ipt4	5mM	r7a	0.600956
ipt4	5mM	r7a	0.915607			ipt4	5mM	r7a	0.549547
ipt4	5mM	r7a	0.570017			ipt4	5mM	r7a	0.540068
ipt4	5mM	r7a	0.437621			ipt4	5mM	r7a	0.429482
ipt4	5mM	r7a	0.461148			ipt4	5mM	r7a	0.572252
ipt4	5mM	r7a	0.550454			ipt3ipt4	5mM	r7a	0.52239
ipt4	5mM	r7a	0.478456			ipt3ipt4	5mM	r7a	0.548427
ipt4	5mM	r7a	0.604757			ipt3ipt4	5mM	r7a	0.578548
						ipt3ipt4	5mM	r7a	0.632616
						ipt3ipt4	5mM	r7a	0.626559
						ipt3ipt4	5mM	r7a	0.460658

## Sheet: Fig3
Nodule numbers					Total nodules	adjusted p value		Acetylene reduction
geno	nitrate	nodule	value		5mM:gifu-0mM:gifu	0		geno	nitrate	ARA	pink	pernod
gifu	0mM	pink	2		0mM:ipt3-0mM:gifu	0.561032		gifu	0mM	5.202	3	1.734
gifu	0mM	pink	4		5mM:ipt3-0mM:gifu	0		gifu	0mM	9.666	5	1.9332
gifu	0mM	pink	4		0mM:ipt3ipt4-0mM:gifu	0.0431826		gifu	0mM	7.864	4	1.966
gifu	0mM	pink	4		5mM:ipt3ipt4-0mM:gifu	0		gifu	0mM	6.817	4	1.70425
gifu	0mM	pink	4		0mM:ipt4-0mM:gifu	0.925562		gifu	0mM	10.636	6	1.77267
gifu	0mM	pink	3		5mM:ipt4-0mM:gifu	0		gifu	0mM	7.278	4	1.8195
gifu	0mM	pink	5		0mM:ipt3-5mM:gifu	0		gifu	5mM	4.086	3	1.362	0.0201971
gifu	0mM	pink	4		5mM:ipt3-5mM:gifu	0.0620582		gifu	5mM	6.415	4	1.60375
gifu	0mM	pink	5		0mM:ipt3ipt4-5mM:gifu	7.2e-06		gifu	5mM	4.196	4	1.049
gifu	0mM	pink	7		5mM:ipt3ipt4-5mM:gifu	0		gifu	5mM	4.136	4	1.034
gifu	0mM	pink	5		0mM:ipt4-5mM:gifu	0		gifu	5mM	6.923	4	1.73075
gifu	0mM	pink	4		5mM:ipt4-5mM:gifu	0.0134169		gifu	5mM	5.382	4	1.3455
gifu	0mM	pink	4		5mM:ipt3-0mM:ipt3	0		ipt3	0mM	7.99	4	1.9975
gifu	0mM	pink	5		0mM:ipt3ipt4-0mM:ipt3	0.919764		ipt3	0mM	7.507	4	1.87675
gifu	0mM	pink	4		5mM:ipt3ipt4-0mM:ipt3	0		ipt3	0mM	5.645	4	1.41125
gifu	0mM	pink	3		0mM:ipt4-0mM:ipt3	0.996252		ipt3	0mM	6.061	4	1.51525
gifu	0mM	pink	2		5mM:ipt4-0mM:ipt3	0		ipt3	0mM	7.755	4	1.93875
gifu	0mM	pink	4		0mM:ipt3ipt4-5mM:ipt3	0		ipt3	0mM	4.701	3	1.567
gifu	0mM	pink	5		5mM:ipt3ipt4-5mM:ipt3	0.0001515		ipt3	5mM	1.775	3	0.591667	2.71631e-05
gifu	0mM	pink	2		0mM:ipt4-5mM:ipt3	0		ipt3	5mM	1.792	3	0.597333
gifu	0mM	pink	5		5mM:ipt4-5mM:ipt3	0.999704		ipt3	5mM	0.892	3	0.297333
gifu	0mM	pink	5		5mM:ipt3ipt4-0mM:ipt3ipt4	0		ipt3	5mM	0.049	3	0.0163333
gifu	0mM	pink	3		0mM:ipt4-0mM:ipt3ipt4	0.487754		ipt3	5mM	1.013	3	0.337667
gifu	0mM	pink	5		5mM:ipt4-0mM:ipt3ipt4	0		ipt3	5mM	2.315	2	1.1575
gifu	0mM	pink	6		0mM:ipt4-5mM:ipt3ipt4	0		ipt3ipt4	0mM	4.506	3	1.502
gifu	0mM	pink	5		5mM:ipt4-5mM:ipt3ipt4	0.0010439		ipt3ipt4	0mM	10.433	6	1.73883
gifu	0mM	pink	5		5mM:ipt4-0mM:ipt4	0		ipt3ipt4	0mM	6.587	4	1.64675
gifu	0mM	pink	4					ipt3ipt4	0mM	5.457	3	1.819
gifu	0mM	pink	4		Mature (pink) nodules	adjusted p value		ipt3ipt4	0mM	5.776	4	1.444
gifu	0mM	pink	4		5mM:gifu-0mM:gifu	0		ipt3ipt4	5mM	0.394	2	0.197	0.00402731
gifu	0mM	pink	6		0mM:ipt3-0mM:gifu	0.206343		ipt3ipt4	5mM	1.042	2	0.521
gifu	0mM	pink	3		5mM:ipt3-0mM:gifu	0		ipt3ipt4	5mM	0.436	2	0.218
gifu	0mM	pink	2		0mM:ipt3ipt4-0mM:gifu	0.0208899		ipt3ipt4	5mM	0.248	2	0.124
gifu	0mM	pink	6		5mM:ipt3ipt4-0mM:gifu	0		ipt3ipt4	5mM	0.623	2	0.3115
gifu	0mM	pink	4		0mM:ipt4-0mM:gifu	0.912716		ipt3ipt4	5mM	0.517	2	0.2585
gifu	0mM	pink	4		5mM:ipt4-0mM:gifu	0		ipt4	0mM	4.983	3	1.661
gifu	0mM	pink	6		0mM:ipt3-5mM:gifu	0		ipt4	0mM	6.933	4	1.73325
gifu	0mM	pink	4		5mM:ipt3-5mM:gifu	1.65e-05		ipt4	0mM	7.4	4	1.85
gifu	0mM	pink	6		0mM:ipt3ipt4-5mM:gifu	0		ipt4	0mM	6.453	4	1.61325
gifu	0mM	pink	5		5mM:ipt3ipt4-5mM:gifu	0		ipt4	0mM	5.496	3	1.832
gifu	0mM	pink	4		0mM:ipt4-5mM:gifu	0		ipt4	0mM	5.56	3	1.85333
gifu	0mM	pink	4		5mM:ipt4-5mM:gifu	0		ipt4	5mM	2.873	3	0.957667	1.9259e-05
gifu	0mM	pink	6		5mM:ipt3-0mM:ipt3	0		ipt4	5mM	2.055	2	1.0275
gifu	0mM	pink	6		0mM:ipt3ipt4-0mM:ipt3	0.989202		ipt4	5mM	2.217	3	0.739
gifu	0mM	pink	4		5mM:ipt3ipt4-0mM:ipt3	0		ipt4	5mM	1.959	2	0.9795
gifu	0mM	pink	3		0mM:ipt4-0mM:ipt3	0.894536		ipt4	5mM	2.687	3	0.895667
ipt3	0mM	pink	3		5mM:ipt4-0mM:ipt3	0		ipt4	5mM	1.343	2	0.6715
ipt3	0mM	pink	4		0mM:ipt3ipt4-5mM:ipt3	0
ipt3	0mM	pink	5		5mM:ipt3ipt4-5mM:ipt3	1e-07
ipt3	0mM	pink	2		0mM:ipt4-5mM:ipt3	0
ipt3	0mM	pink	4		5mM:ipt4-5mM:ipt3	0.0036473
ipt3	0mM	pink	2		5mM:ipt3ipt4-0mM:ipt3ipt4	0
ipt3	0mM	pink	3		0mM:ipt4-0mM:ipt3ipt4	0.353561
ipt3	0mM	pink	3		5mM:ipt4-0mM:ipt3ipt4	0
ipt3	0mM	pink	2		0mM:ipt4-5mM:ipt3ipt4	0
ipt3	0mM	pink	4		5mM:ipt4-5mM:ipt3ipt4	0.334785
ipt3	0mM	pink	4		5mM:ipt4-0mM:ipt4	0
ipt3	0mM	pink	6
ipt3	0mM	pink	4		mature/total nodules	adjusted p value
ipt3	0mM	pink	2		5mM:gifu-0mM:gifu	0.0010079
ipt3	0mM	pink	6		0mM:ipt3-0mM:gifu	0.990389
ipt3	0mM	pink	4		5mM:ipt3-0mM:gifu	0
ipt3	0mM	pink	3		0mM:ipt3ipt4-0mM:gifu	0.999866
ipt3	0mM	pink	2		5mM:ipt3ipt4-0mM:gifu	0
ipt3	0mM	pink	3		0mM:ipt4-0mM:gifu	0.999963
ipt3	0mM	pink	2		5mM:ipt4-0mM:gifu	0
ipt3	0mM	pink	3		0mM:ipt3-5mM:gifu	0.0166292
ipt3	0mM	pink	2		5mM:ipt3-5mM:gifu	0.0001528
ipt3	0mM	pink	5		0mM:ipt3ipt4-5mM:gifu	0.0029927
ipt3	0mM	pink	4		5mM:ipt3ipt4-5mM:gifu	0
ipt3	0mM	pink	3		0mM:ipt4-5mM:gifu	0.001778
ipt3	0mM	pink	3		5mM:ipt4-5mM:gifu	0
ipt3	0mM	pink	3		5mM:ipt3-0mM:ipt3	0
ipt3	0mM	pink	4		0mM:ipt3ipt4-0mM:ipt3	0.99987
ipt3	0mM	pink	3		5mM:ipt3ipt4-0mM:ipt3	0
ipt3	0mM	pink	4		0mM:ipt4-0mM:ipt3	0.999549
ipt3	0mM	pink	4		5mM:ipt4-0mM:ipt3	0
ipt3	0mM	pink	4		0mM:ipt3ipt4-5mM:ipt3	0
ipt3	0mM	pink	4		5mM:ipt3ipt4-5mM:ipt3	0
ipt3	0mM	pink	4		0mM:ipt4-5mM:ipt3	0
ipt3	0mM	pink	5		5mM:ipt4-5mM:ipt3	0
ipt3	0mM	pink	4		5mM:ipt3ipt4-0mM:ipt3ipt4	0
ipt3	0mM	pink	6		0mM:ipt4-0mM:ipt3ipt4	1
ipt3	0mM	pink	6		5mM:ipt4-0mM:ipt3ipt4	0
ipt3	0mM	pink	5		0mM:ipt4-5mM:ipt3ipt4	0
ipt3	0mM	pink	5		5mM:ipt4-5mM:ipt3ipt4	0.103971
ipt3	0mM	pink	5		5mM:ipt4-0mM:ipt4	0
ipt3	0mM	pink	5
ipt3	0mM	pink	3
ipt3	0mM	pink	6
ipt3	0mM	pink	3
ipt3	0mM	pink	3
ipt3	0mM	pink	3
ipt3	0mM	pink	5
ipt3	0mM	pink	4
ipt3	0mM	pink	4
ipt3	0mM	pink	4
ipt3	0mM	pink	5
ipt3	0mM	pink	5
ipt4	0mM	pink	2
ipt4	0mM	pink	4
ipt4	0mM	pink	2
ipt4	0mM	pink	3
ipt4	0mM	pink	4
ipt4	0mM	pink	3
ipt4	0mM	pink	2
ipt4	0mM	pink	4
ipt4	0mM	pink	4
ipt4	0mM	pink	5
ipt4	0mM	pink	5
ipt4	0mM	pink	4
ipt4	0mM	pink	6
ipt4	0mM	pink	4
ipt4	0mM	pink	3
ipt4	0mM	pink	3
ipt4	0mM	pink	5
ipt4	0mM	pink	2
ipt4	0mM	pink	3
ipt4	0mM	pink	3
ipt4	0mM	pink	5
ipt4	0mM	pink	4
ipt4	0mM	pink	2
ipt4	0mM	pink	4
ipt4	0mM	pink	4
ipt4	0mM	pink	2
ipt4	0mM	pink	1
ipt4	0mM	pink	4
ipt4	0mM	pink	3
ipt4	0mM	pink	4
ipt4	0mM	pink	6
ipt4	0mM	pink	5
ipt4	0mM	pink	4
ipt4	0mM	pink	5
ipt4	0mM	pink	6
ipt4	0mM	pink	4
ipt4	0mM	pink	4
ipt4	0mM	pink	3
ipt4	0mM	pink	3
ipt4	0mM	pink	5
ipt4	0mM	pink	6
ipt4	0mM	pink	5
ipt4	0mM	pink	5
ipt4	0mM	pink	6
ipt4	0mM	pink	6
ipt4	0mM	pink	6
ipt4	0mM	pink	4
ipt4	0mM	pink	4
ipt4	0mM	pink	4
ipt4	0mM	pink	5
ipt4	0mM	pink	4
ipt4	0mM	pink	6
ipt4	0mM	pink	4
ipt4	0mM	pink	5
ipt4	0mM	pink	6
ipt4	0mM	pink	4
ipt4	0mM	pink	4
ipt3ipt4	0mM	pink	4
ipt3ipt4	0mM	pink	4
ipt3ipt4	0mM	pink	4
ipt3ipt4	0mM	pink	3
ipt3ipt4	0mM	pink	3
ipt3ipt4	0mM	pink	2
ipt3ipt4	0mM	pink	3
ipt3ipt4	0mM	pink	3
ipt3ipt4	0mM	pink	3
ipt3ipt4	0mM	pink	2
ipt3ipt4	0mM	pink	3
ipt3ipt4	0mM	pink	4
ipt3ipt4	0mM	pink	5
ipt3ipt4	0mM	pink	2
ipt3ipt4	0mM	pink	4
ipt3ipt4	0mM	pink	3
ipt3ipt4	0mM	pink	4
ipt3ipt4	0mM	pink	4
ipt3ipt4	0mM	pink	4
ipt3ipt4	0mM	pink	3
ipt3ipt4	0mM	pink	2
ipt3ipt4	0mM	pink	2
ipt3ipt4	0mM	pink	3
ipt3ipt4	0mM	pink	6
ipt3ipt4	0mM	pink	2
ipt3ipt4	0mM	pink	4
ipt3ipt4	0mM	pink	3
ipt3ipt4	0mM	pink	3
ipt3ipt4	0mM	pink	4
ipt3ipt4	0mM	pink	4
ipt3ipt4	0mM	pink	2
ipt3ipt4	0mM	pink	5
ipt3ipt4	0mM	pink	3
ipt3ipt4	0mM	pink	5
ipt3ipt4	0mM	pink	2
ipt3ipt4	0mM	pink	4
ipt3ipt4	0mM	pink	4
ipt3ipt4	0mM	pink	3
ipt3ipt4	0mM	pink	6
ipt3ipt4	0mM	pink	3
ipt3ipt4	0mM	pink	4
ipt3ipt4	0mM	pink	6
ipt3ipt4	0mM	pink	4
ipt3ipt4	0mM	pink	4
ipt3ipt4	0mM	pink	5
ipt3ipt4	0mM	pink	4
ipt3ipt4	0mM	pink	4
ipt3ipt4	0mM	pink	5
ipt3ipt4	0mM	pink	4
ipt3ipt4	0mM	pink	5
ipt3ipt4	0mM	pink	4
ipt3ipt4	0mM	pink	5
ipt3ipt4	0mM	pink	4
ipt3ipt4	0mM	pink	4
ipt3ipt4	0mM	pink	4
gifu	5mM	pink	2
gifu	5mM	pink	3
gifu	5mM	pink	3
gifu	5mM	pink	2
gifu	5mM	pink	2
gifu	5mM	pink	3
gifu	5mM	pink	3
gifu	5mM	pink	2
gifu	5mM	pink	1
gifu	5mM	pink	2
gifu	5mM	pink	2
gifu	5mM	pink	3
gifu	5mM	pink	1
gifu	5mM	pink	1
gifu	5mM	pink	1
gifu	5mM	pink	1
gifu	5mM	pink	2
gifu	5mM	pink	1
gifu	5mM	pink	2
gifu	5mM	pink	1
gifu	5mM	pink	2
gifu	5mM	pink	2
gifu	5mM	pink	1
gifu	5mM	pink	3
gifu	5mM	pink	3
gifu	5mM	pink	2
gifu	5mM	pink	1
gifu	5mM	pink	2
gifu	5mM	pink	4
gifu	5mM	pink	2
gifu	5mM	pink	1
gifu	5mM	pink	2
gifu	5mM	pink	2
gifu	5mM	pink	3
gifu	5mM	pink	1
gifu	5mM	pink	2
gifu	5mM	pink	2
gifu	5mM	pink	3
gifu	5mM	pink	4
gifu	5mM	pink	4
gifu	5mM	pink	1
gifu	5mM	pink	2
gifu	5mM	pink	2
gifu	5mM	pink	2
gifu	5mM	pink	3
gifu	5mM	pink	3
gifu	5mM	pink	2
gifu	5mM	pink	3
gifu	5mM	pink	1
gifu	5mM	pink	2
gifu	5mM	pink	3
ipt3	5mM	pink	1
ipt3	5mM	pink	1
ipt3	5mM	pink	2
ipt3	5mM	pink	1
ipt3	5mM	pink	0
ipt3	5mM	pink	0
ipt3	5mM	pink	1
ipt3	5mM	pink	0
ipt3	5mM	pink	0
ipt3	5mM	pink	0
ipt3	5mM	pink	1
ipt3	5mM	pink	0
ipt3	5mM	pink	0
ipt3	5mM	pink	1
ipt3	5mM	pink	1
ipt3	5mM	pink	0
ipt3	5mM	pink	0
ipt3	5mM	pink	0
ipt3	5mM	pink	2
ipt3	5mM	pink	1
ipt3	5mM	pink	0
ipt3	5mM	pink	0
ipt3	5mM	pink	1
ipt3	5mM	pink	0
ipt3	5mM	pink	1
ipt3	5mM	pink	0
ipt3	5mM	pink	1
ipt3	5mM	pink	1
ipt3	5mM	pink	1
ipt3	5mM	pink	2
ipt3	5mM	pink	2
ipt3	5mM	pink	2
ipt3	5mM	pink	3
ipt3	5mM	pink	2
ipt3	5mM	pink	2
ipt3	5mM	pink	2
ipt3	5mM	pink	2
ipt3	5mM	pink	2
ipt3	5mM	pink	2
ipt3	5mM	pink	1
ipt3	5mM	pink	2
ipt3	5mM	pink	2
ipt3	5mM	pink	1
ipt3	5mM	pink	1
ipt3	5mM	pink	1
ipt3	5mM	pink	1
ipt3	5mM	pink	2
ipt3	5mM	pink	1
ipt3	5mM	pink	2
ipt3	5mM	pink	1
ipt3	5mM	pink	2
ipt3	5mM	pink	3
ipt3	5mM	pink	2
ipt3	5mM	pink	3
ipt3	5mM	pink	2
ipt3	5mM	pink	2
ipt3	5mM	pink	1
ipt3	5mM	pink	1
ipt4	5mM	pink	2
ipt4	5mM	pink	1
ipt4	5mM	pink	1
ipt4	5mM	pink	0
ipt4	5mM	pink	0
ipt4	5mM	pink	0
ipt4	5mM	pink	0
ipt4	5mM	pink	0
ipt4	5mM	pink	1
ipt4	5mM	pink	0
ipt4	5mM	pink	0
ipt4	5mM	pink	1
ipt4	5mM	pink	0
ipt4	5mM	pink	0
ipt4	5mM	pink	0
ipt4	5mM	pink	0
ipt4	5mM	pink	0
ipt4	5mM	pink	0
ipt4	5mM	pink	0
ipt4	5mM	pink	0
ipt4	5mM	pink	1
ipt4	5mM	pink	2
ipt4	5mM	pink	1
ipt4	5mM	pink	0
ipt4	5mM	pink	0
ipt4	5mM	pink	0
ipt4	5mM	pink	0
ipt4	5mM	pink	1
ipt4	5mM	pink	1
ipt4	5mM	pink	0
ipt4	5mM	pink	1
ipt4	5mM	pink	1
ipt4	5mM	pink	1
ipt4	5mM	pink	0
ipt4	5mM	pink	1
ipt4	5mM	pink	1
ipt4	5mM	pink	0
ipt4	5mM	pink	0
ipt4	5mM	pink	1
ipt4	5mM	pink	1
ipt4	5mM	pink	1
ipt4	5mM	pink	1
ipt4	5mM	pink	1
ipt4	5mM	pink	0
ipt4	5mM	pink	1
ipt4	5mM	pink	0
ipt4	5mM	pink	1
ipt4	5mM	pink	1
ipt4	5mM	pink	1
ipt4	5mM	pink	2
ipt4	5mM	pink	0
ipt4	5mM	pink	0
ipt4	5mM	pink	0
ipt4	5mM	pink	0
ipt4	5mM	pink	0
ipt4	5mM	pink	1
ipt4	5mM	pink	0
ipt4	5mM	pink	1
ipt4	5mM	pink	1
ipt4	5mM	pink	0
ipt3ipt4	5mM	pink	0
ipt3ipt4	5mM	pink	0
ipt3ipt4	5mM	pink	0
ipt3ipt4	5mM	pink	0
ipt3ipt4	5mM	pink	0
ipt3ipt4	5mM	pink	0
ipt3ipt4	5mM	pink	0
ipt3ipt4	5mM	pink	0
ipt3ipt4	5mM	pink	0
ipt3ipt4	5mM	pink	0
ipt3ipt4	5mM	pink	0
ipt3ipt4	5mM	pink	0
ipt3ipt4	5mM	pink	0
ipt3ipt4	5mM	pink	0
ipt3ipt4	5mM	pink	0
ipt3ipt4	5mM	pink	0
ipt3ipt4	5mM	pink	0
ipt3ipt4	5mM	pink	0
ipt3ipt4	5mM	pink	0
ipt3ipt4	5mM	pink	0
ipt3ipt4	5mM	pink	1
ipt3ipt4	5mM	pink	0
ipt3ipt4	5mM	pink	0
ipt3ipt4	5mM	pink	0
ipt3ipt4	5mM	pink	0
ipt3ipt4	5mM	pink	0
ipt3ipt4	5mM	pink	0
ipt3ipt4	5mM	pink	0
ipt3ipt4	5mM	pink	0
ipt3ipt4	5mM	pink	0
ipt3ipt4	5mM	pink	0
ipt3ipt4	5mM	pink	0
ipt3ipt4	5mM	pink	0
ipt3ipt4	5mM	pink	0
ipt3ipt4	5mM	pink	0
ipt3ipt4	5mM	pink	0
ipt3ipt4	5mM	pink	0
ipt3ipt4	5mM	pink	0
ipt3ipt4	5mM	pink	0
ipt3ipt4	5mM	pink	0
ipt3ipt4	5mM	pink	0
ipt3ipt4	5mM	pink	0
ipt3ipt4	5mM	pink	0
ipt3ipt4	5mM	pink	0
ipt3ipt4	5mM	pink	1
ipt3ipt4	5mM	pink	1
ipt3ipt4	5mM	pink	0
ipt3ipt4	5mM	pink	0
ipt3ipt4	5mM	pink	0
ipt3ipt4	5mM	pink	1
ipt3ipt4	5mM	pink	1
ipt3ipt4	5mM	pink	0
ipt3ipt4	5mM	pink	1
ipt3ipt4	5mM	pink	1
ipt3ipt4	5mM	pink	0
ipt3ipt4	5mM	pink	0
ipt3ipt4	5mM	pink	0
gifu	0mM	total	4
gifu	0mM	total	4
gifu	0mM	total	5
gifu	0mM	total	4
gifu	0mM	total	5
gifu	0mM	total	4
gifu	0mM	total	6
gifu	0mM	total	5
gifu	0mM	total	5
gifu	0mM	total	8
gifu	0mM	total	5
gifu	0mM	total	6
gifu	0mM	total	5
gifu	0mM	total	10
gifu	0mM	total	6
gifu	0mM	total	3
gifu	0mM	total	3
gifu	0mM	total	4
gifu	0mM	total	7
gifu	0mM	total	4
gifu	0mM	total	8
gifu	0mM	total	5
gifu	0mM	total	8
gifu	0mM	total	6
gifu	0mM	total	7
gifu	0mM	total	7
gifu	0mM	total	5
gifu	0mM	total	5
gifu	0mM	total	5
gifu	0mM	total	5
gifu	0mM	total	6
gifu	0mM	total	4
gifu	0mM	total	4
gifu	0mM	total	7
gifu	0mM	total	5
gifu	0mM	total	6
gifu	0mM	total	7
gifu	0mM	total	5
gifu	0mM	total	7
gifu	0mM	total	6
gifu	0mM	total	4
gifu	0mM	total	5
gifu	0mM	total	8
gifu	0mM	total	8
gifu	0mM	total	5
gifu	0mM	total	4
ipt3	0mM	total	6
ipt3	0mM	total	5
ipt3	0mM	total	5
ipt3	0mM	total	2
ipt3	0mM	total	5
ipt3	0mM	total	3
ipt3	0mM	total	4
ipt3	0mM	total	4
ipt3	0mM	total	2
ipt3	0mM	total	5
ipt3	0mM	total	5
ipt3	0mM	total	7
ipt3	0mM	total	6
ipt3	0mM	total	3
ipt3	0mM	total	6
ipt3	0mM	total	5
ipt3	0mM	total	4
ipt3	0mM	total	3
ipt3	0mM	total	6
ipt3	0mM	total	4
ipt3	0mM	total	6
ipt3	0mM	total	2
ipt3	0mM	total	6
ipt3	0mM	total	6
ipt3	0mM	total	3
ipt3	0mM	total	5
ipt3	0mM	total	4
ipt3	0mM	total	5
ipt3	0mM	total	7
ipt3	0mM	total	4
ipt3	0mM	total	5
ipt3	0mM	total	5
ipt3	0mM	total	6
ipt3	0mM	total	6
ipt3	0mM	total	5
ipt3	0mM	total	6
ipt3	0mM	total	7
ipt3	0mM	total	8
ipt3	0mM	total	7
ipt3	0mM	total	6
ipt3	0mM	total	6
ipt3	0mM	total	5
ipt3	0mM	total	6
ipt3	0mM	total	3
ipt3	0mM	total	8
ipt3	0mM	total	4
ipt3	0mM	total	5
ipt3	0mM	total	4
ipt3	0mM	total	7
ipt3	0mM	total	6
ipt3	0mM	total	6
ipt3	0mM	total	5
ipt3	0mM	total	5
ipt4	0mM	total	2
ipt4	0mM	total	6
ipt4	0mM	total	4
ipt4	0mM	total	4
ipt4	0mM	total	5
ipt4	0mM	total	4
ipt4	0mM	total	3
ipt4	0mM	total	5
ipt4	0mM	total	5
ipt4	0mM	total	7
ipt4	0mM	total	6
ipt4	0mM	total	5
ipt4	0mM	total	6
ipt4	0mM	total	5
ipt4	0mM	total	4
ipt4	0mM	total	5
ipt4	0mM	total	7
ipt4	0mM	total	3
ipt4	0mM	total	5
ipt4	0mM	total	6
ipt4	0mM	total	6
ipt4	0mM	total	7
ipt4	0mM	total	4
ipt4	0mM	total	5
ipt4	0mM	total	5
ipt4	0mM	total	3
ipt4	0mM	total	3
ipt4	0mM	total	4
ipt4	0mM	total	4
ipt4	0mM	total	7
ipt4	0mM	total	7
ipt4	0mM	total	7
ipt4	0mM	total	6
ipt4	0mM	total	5
ipt4	0mM	total	6
ipt4	0mM	total	6
ipt4	0mM	total	5
ipt4	0mM	total	4
ipt4	0mM	total	6
ipt4	0mM	total	5
ipt4	0mM	total	6
ipt4	0mM	total	5
ipt4	0mM	total	5
ipt4	0mM	total	7
ipt4	0mM	total	6
ipt4	0mM	total	6
ipt4	0mM	total	4
ipt4	0mM	total	7
ipt4	0mM	total	5
ipt4	0mM	total	6
ipt4	0mM	total	6
ipt4	0mM	total	7
ipt4	0mM	total	5
ipt4	0mM	total	6
ipt4	0mM	total	6
ipt4	0mM	total	5
ipt4	0mM	total	5
ipt3ipt4	0mM	total	6
ipt3ipt4	0mM	total	4
ipt3ipt4	0mM	total	6
ipt3ipt4	0mM	total	3
ipt3ipt4	0mM	total	4
ipt3ipt4	0mM	total	3
ipt3ipt4	0mM	total	5
ipt3ipt4	0mM	total	4
ipt3ipt4	0mM	total	4
ipt3ipt4	0mM	total	3
ipt3ipt4	0mM	total	4
ipt3ipt4	0mM	total	5
ipt3ipt4	0mM	total	5
ipt3ipt4	0mM	total	2
ipt3ipt4	0mM	total	5
ipt3ipt4	0mM	total	4
ipt3ipt4	0mM	total	6
ipt3ipt4	0mM	total	5
ipt3ipt4	0mM	total	5
ipt3ipt4	0mM	total	5
ipt3ipt4	0mM	total	2
ipt3ipt4	0mM	total	3
ipt3ipt4	0mM	total	5
ipt3ipt4	0mM	total	7
ipt3ipt4	0mM	total	3
ipt3ipt4	0mM	total	4
ipt3ipt4	0mM	total	3
ipt3ipt4	0mM	total	4
ipt3ipt4	0mM	total	5
ipt3ipt4	0mM	total	5
ipt3ipt4	0mM	total	4
ipt3ipt4	0mM	total	6
ipt3ipt4	0mM	total	4
ipt3ipt4	0mM	total	4
ipt3ipt4	0mM	total	6
ipt3ipt4	0mM	total	5
ipt3ipt4	0mM	total	5
ipt3ipt4	0mM	total	4
ipt3ipt4	0mM	total	6
ipt3ipt4	0mM	total	4
ipt3ipt4	0mM	total	5
ipt3ipt4	0mM	total	7
ipt3ipt4	0mM	total	5
ipt3ipt4	0mM	total	5
ipt3ipt4	0mM	total	6
ipt3ipt4	0mM	total	5
ipt3ipt4	0mM	total	4
ipt3ipt4	0mM	total	7
ipt3ipt4	0mM	total	6
ipt3ipt4	0mM	total	6
ipt3ipt4	0mM	total	5
ipt3ipt4	0mM	total	7
ipt3ipt4	0mM	total	7
ipt3ipt4	0mM	total	6
ipt3ipt4	0mM	total	5
gifu	5mM	total	3
gifu	5mM	total	3
gifu	5mM	total	3
gifu	5mM	total	3
gifu	5mM	total	3
gifu	5mM	total	3
gifu	5mM	total	3
gifu	5mM	total	4
gifu	5mM	total	4
gifu	5mM	total	4
gifu	5mM	total	4
gifu	5mM	total	4
gifu	5mM	total	2
gifu	5mM	total	2
gifu	5mM	total	3
gifu	5mM	total	3
gifu	5mM	total	2
gifu	5mM	total	5
gifu	5mM	total	2
gifu	5mM	total	3
gifu	5mM	total	3
gifu	5mM	total	3
gifu	5mM	total	3
gifu	5mM	total	3
gifu	5mM	total	4
gifu	5mM	total	4
gifu	5mM	total	4
gifu	5mM	total	4
gifu	5mM	total	4
gifu	5mM	total	4
gifu	5mM	total	2
gifu	5mM	total	2
gifu	5mM	total	3
gifu	5mM	total	4
gifu	5mM	total	3
gifu	5mM	total	4
gifu	5mM	total	4
gifu	5mM	total	6
gifu	5mM	total	6
gifu	5mM	total	5
gifu	5mM	total	3
gifu	5mM	total	3
gifu	5mM	total	3
gifu	5mM	total	4
gifu	5mM	total	5
gifu	5mM	total	4
gifu	5mM	total	3
gifu	5mM	total	5
gifu	5mM	total	3
gifu	5mM	total	5
gifu	5mM	total	4
ipt3	5mM	total	1
ipt3	5mM	total	4
ipt3	5mM	total	4
ipt3	5mM	total	1
ipt3	5mM	total	3
ipt3	5mM	total	2
ipt3	5mM	total	2
ipt3	5mM	total	1
ipt3	5mM	total	1
ipt3	5mM	total	2
ipt3	5mM	total	2
ipt3	5mM	total	1
ipt3	5mM	total	4
ipt3	5mM	total	3
ipt3	5mM	total	3
ipt3	5mM	total	1
ipt3	5mM	total	1
ipt3	5mM	total	3
ipt3	5mM	total	2
ipt3	5mM	total	2
ipt3	5mM	total	3
ipt3	5mM	total	1
ipt3	5mM	total	3
ipt3	5mM	total	1
ipt3	5mM	total	1
ipt3	5mM	total	2
ipt3	5mM	total	2
ipt3	5mM	total	1
ipt3	5mM	total	2
ipt3	5mM	total	4
ipt3	5mM	total	3
ipt3	5mM	total	5
ipt3	5mM	total	5
ipt3	5mM	total	4
ipt3	5mM	total	3
ipt3	5mM	total	4
ipt3	5mM	total	5
ipt3	5mM	total	4
ipt3	5mM	total	5
ipt3	5mM	total	5
ipt3	5mM	total	3
ipt3	5mM	total	3
ipt3	5mM	total	4
ipt3	5mM	total	4
ipt3	5mM	total	1
ipt3	5mM	total	4
ipt3	5mM	total	3
ipt3	5mM	total	3
ipt3	5mM	total	4
ipt3	5mM	total	4
ipt3	5mM	total	2
ipt3	5mM	total	3
ipt3	5mM	total	3
ipt3	5mM	total	3
ipt3	5mM	total	3
ipt3	5mM	total	5
ipt3	5mM	total	2
ipt3	5mM	total	4
ipt4	5mM	total	3
ipt4	5mM	total	3
ipt4	5mM	total	3
ipt4	5mM	total	2
ipt4	5mM	total	1
ipt4	5mM	total	2
ipt4	5mM	total	1
ipt4	5mM	total	1
ipt4	5mM	total	2
ipt4	5mM	total	2
ipt4	5mM	total	1
ipt4	5mM	total	2
ipt4	5mM	total	1
ipt4	5mM	total	0
ipt4	5mM	total	2
ipt4	5mM	total	2
ipt4	5mM	total	2
ipt4	5mM	total	2
ipt4	5mM	total	2
ipt4	5mM	total	1
ipt4	5mM	total	5
ipt4	5mM	total	5
ipt4	5mM	total	2
ipt4	5mM	total	2
ipt4	5mM	total	2
ipt4	5mM	total	3
ipt4	5mM	total	1
ipt4	5mM	total	4
ipt4	5mM	total	2
ipt4	5mM	total	3
ipt4	5mM	total	4
ipt4	5mM	total	3
ipt4	5mM	total	3
ipt4	5mM	total	3
ipt4	5mM	total	4
ipt4	5mM	total	2
ipt4	5mM	total	5
ipt4	5mM	total	3
ipt4	5mM	total	4
ipt4	5mM	total	3
ipt4	5mM	total	3
ipt4	5mM	total	3
ipt4	5mM	total	4
ipt4	5mM	total	3
ipt4	5mM	total	3
ipt4	5mM	total	3
ipt4	5mM	total	3
ipt4	5mM	total	2
ipt4	5mM	total	3
ipt4	5mM	total	3
ipt4	5mM	total	4
ipt4	5mM	total	4
ipt4	5mM	total	4
ipt4	5mM	total	3
ipt4	5mM	total	3
ipt4	5mM	total	2
ipt4	5mM	total	4
ipt4	5mM	total	3
ipt4	5mM	total	3
ipt4	5mM	total	5
ipt3ipt4	5mM	total	4
ipt3ipt4	5mM	total	2
ipt3ipt4	5mM	total	2
ipt3ipt4	5mM	total	3
ipt3ipt4	5mM	total	1
ipt3ipt4	5mM	total	1
ipt3ipt4	5mM	total	0
ipt3ipt4	5mM	total	1
ipt3ipt4	5mM	total	3
ipt3ipt4	5mM	total	1
ipt3ipt4	5mM	total	1
ipt3ipt4	5mM	total	1
ipt3ipt4	5mM	total	1
ipt3ipt4	5mM	total	2
ipt3ipt4	5mM	total	3
ipt3ipt4	5mM	total	1
ipt3ipt4	5mM	total	0
ipt3ipt4	5mM	total	1
ipt3ipt4	5mM	total	1
ipt3ipt4	5mM	total	1
ipt3ipt4	5mM	total	1
ipt3ipt4	5mM	total	2
ipt3ipt4	5mM	total	2
ipt3ipt4	5mM	total	2
ipt3ipt4	5mM	total	2
ipt3ipt4	5mM	total	0
ipt3ipt4	5mM	total	0
ipt3ipt4	5mM	total	2
ipt3ipt4	5mM	total	2
ipt3ipt4	5mM	total	2
ipt3ipt4	5mM	total	3
ipt3ipt4	5mM	total	1
ipt3ipt4	5mM	total	3
ipt3ipt4	5mM	total	4
ipt3ipt4	5mM	total	1
ipt3ipt4	5mM	total	3
ipt3ipt4	5mM	total	4
ipt3ipt4	5mM	total	2
ipt3ipt4	5mM	total	2
ipt3ipt4	5mM	total	1
ipt3ipt4	5mM	total	1
ipt3ipt4	5mM	total	2
ipt3ipt4	5mM	total	1
ipt3ipt4	5mM	total	1
ipt3ipt4	5mM	total	2
ipt3ipt4	5mM	total	2
ipt3ipt4	5mM	total	1
ipt3ipt4	5mM	total	4
ipt3ipt4	5mM	total	2
ipt3ipt4	5mM	total	2
ipt3ipt4	5mM	total	2
ipt3ipt4	5mM	total	3
ipt3ipt4	5mM	total	2
ipt3ipt4	5mM	total	2
ipt3ipt4	5mM	total	1
ipt3ipt4	5mM	total	2
ipt3ipt4	5mM	total	2
gifu	0mM	ratio	0.5
gifu	0mM	ratio	1
gifu	0mM	ratio	0.8
gifu	0mM	ratio	1
gifu	0mM	ratio	0.8
gifu	0mM	ratio	0.75
gifu	0mM	ratio	0.833333
gifu	0mM	ratio	0.8
gifu	0mM	ratio	1
gifu	0mM	ratio	0.875
gifu	0mM	ratio	1
gifu	0mM	ratio	0.666667
gifu	0mM	ratio	0.8
gifu	0mM	ratio	0.5
gifu	0mM	ratio	0.666667
gifu	0mM	ratio	1
gifu	0mM	ratio	0.666667
gifu	0mM	ratio	1
gifu	0mM	ratio	0.714286
gifu	0mM	ratio	0.5
gifu	0mM	ratio	0.625
gifu	0mM	ratio	1
gifu	0mM	ratio	0.375
gifu	0mM	ratio	0.833333
gifu	0mM	ratio	0.857143
gifu	0mM	ratio	0.714286
gifu	0mM	ratio	1
gifu	0mM	ratio	0.8
gifu	0mM	ratio	0.8
gifu	0mM	ratio	0.8
gifu	0mM	ratio	1
gifu	0mM	ratio	0.75
gifu	0mM	ratio	0.5
gifu	0mM	ratio	0.857143
gifu	0mM	ratio	0.8
gifu	0mM	ratio	0.666667
gifu	0mM	ratio	0.857143
gifu	0mM	ratio	0.8
gifu	0mM	ratio	0.857143
gifu	0mM	ratio	0.833333
gifu	0mM	ratio	1
gifu	0mM	ratio	0.8
gifu	0mM	ratio	0.75
gifu	0mM	ratio	0.75
gifu	0mM	ratio	0.8
gifu	0mM	ratio	0.75
ipt3	0mM	ratio	0.5
ipt3	0mM	ratio	0.8
ipt3	0mM	ratio	1
ipt3	0mM	ratio	1
ipt3	0mM	ratio	0.8
ipt3	0mM	ratio	0.666667
ipt3	0mM	ratio	0.75
ipt3	0mM	ratio	0.75
ipt3	0mM	ratio	1
ipt3	0mM	ratio	0.8
ipt3	0mM	ratio	0.8
ipt3	0mM	ratio	0.857143
ipt3	0mM	ratio	0.666667
ipt3	0mM	ratio	0.666667
ipt3	0mM	ratio	1
ipt3	0mM	ratio	0.8
ipt3	0mM	ratio	0.75
ipt3	0mM	ratio	0.666667
ipt3	0mM	ratio	0.5
ipt3	0mM	ratio	0.5
ipt3	0mM	ratio	0.5
ipt3	0mM	ratio	1
ipt3	0mM	ratio	0.833333
ipt3	0mM	ratio	0.666667
ipt3	0mM	ratio	1
ipt3	0mM	ratio	0.6
ipt3	0mM	ratio	0.75
ipt3	0mM	ratio	0.8
ipt3	0mM	ratio	0.428571
ipt3	0mM	ratio	1
ipt3	0mM	ratio	0.8
ipt3	0mM	ratio	0.8
ipt3	0mM	ratio	0.666667
ipt3	0mM	ratio	0.666667
ipt3	0mM	ratio	1
ipt3	0mM	ratio	0.666667
ipt3	0mM	ratio	0.857143
ipt3	0mM	ratio	0.75
ipt3	0mM	ratio	0.714286
ipt3	0mM	ratio	0.833333
ipt3	0mM	ratio	0.833333
ipt3	0mM	ratio	1
ipt3	0mM	ratio	0.5
ipt3	0mM	ratio	0.375
ipt3	0mM	ratio	0.75
ipt3	0mM	ratio	0.6
ipt3	0mM	ratio	0.571429
ipt3	0mM	ratio	0.666667
ipt3	0mM	ratio	0.666667
ipt3	0mM	ratio	1
ipt3	0mM	ratio	1
ipt4	0mM	ratio	1
ipt4	0mM	ratio	0.666667
ipt4	0mM	ratio	0.5
ipt4	0mM	ratio	0.75
ipt4	0mM	ratio	0.8
ipt4	0mM	ratio	0.75
ipt4	0mM	ratio	0.666667
ipt4	0mM	ratio	0.8
ipt4	0mM	ratio	0.8
ipt4	0mM	ratio	0.714286
ipt4	0mM	ratio	0.833333
ipt4	0mM	ratio	0.8
ipt4	0mM	ratio	1
ipt4	0mM	ratio	0.8
ipt4	0mM	ratio	0.75
ipt4	0mM	ratio	0.6
ipt4	0mM	ratio	0.714286
ipt4	0mM	ratio	0.666667
ipt4	0mM	ratio	0.6
ipt4	0mM	ratio	0.5
ipt4	0mM	ratio	0.833333
ipt4	0mM	ratio	0.571429
ipt4	0mM	ratio	0.5
ipt4	0mM	ratio	0.8
ipt4	0mM	ratio	0.8
ipt4	0mM	ratio	0.666667
ipt4	0mM	ratio	0.333333
ipt4	0mM	ratio	1
ipt4	0mM	ratio	0.75
ipt4	0mM	ratio	0.571429
ipt4	0mM	ratio	0.857143
ipt4	0mM	ratio	0.714286
ipt4	0mM	ratio	0.666667
ipt4	0mM	ratio	1
ipt4	0mM	ratio	1
ipt4	0mM	ratio	0.666667
ipt4	0mM	ratio	0.8
ipt4	0mM	ratio	0.75
ipt4	0mM	ratio	0.5
ipt4	0mM	ratio	1
ipt4	0mM	ratio	1
ipt4	0mM	ratio	1
ipt4	0mM	ratio	1
ipt4	0mM	ratio	0.857143
ipt4	0mM	ratio	1
ipt4	0mM	ratio	1
ipt4	0mM	ratio	1
ipt4	0mM	ratio	0.571429
ipt4	0mM	ratio	0.8
ipt4	0mM	ratio	0.833333
ipt4	0mM	ratio	0.666667
ipt4	0mM	ratio	0.857143
ipt4	0mM	ratio	0.8
ipt4	0mM	ratio	0.833333
ipt4	0mM	ratio	1
ipt4	0mM	ratio	0.8
ipt4	0mM	ratio	0.8
ipt3ipt4	0mM	ratio	0.666667
ipt3ipt4	0mM	ratio	1
ipt3ipt4	0mM	ratio	0.666667
ipt3ipt4	0mM	ratio	1
ipt3ipt4	0mM	ratio	0.75
ipt3ipt4	0mM	ratio	0.666667
ipt3ipt4	0mM	ratio	0.6
ipt3ipt4	0mM	ratio	0.75
ipt3ipt4	0mM	ratio	0.75
ipt3ipt4	0mM	ratio	0.666667
ipt3ipt4	0mM	ratio	0.75
ipt3ipt4	0mM	ratio	0.8
ipt3ipt4	0mM	ratio	1
ipt3ipt4	0mM	ratio	1
ipt3ipt4	0mM	ratio	0.8
ipt3ipt4	0mM	ratio	0.75
ipt3ipt4	0mM	ratio	0.666667
ipt3ipt4	0mM	ratio	0.8
ipt3ipt4	0mM	ratio	0.8
ipt3ipt4	0mM	ratio	0.6
ipt3ipt4	0mM	ratio	1
ipt3ipt4	0mM	ratio	0.666667
ipt3ipt4	0mM	ratio	0.6
ipt3ipt4	0mM	ratio	0.857143
ipt3ipt4	0mM	ratio	0.666667
ipt3ipt4	0mM	ratio	1
ipt3ipt4	0mM	ratio	1
ipt3ipt4	0mM	ratio	0.75
ipt3ipt4	0mM	ratio	0.8
ipt3ipt4	0mM	ratio	0.8
ipt3ipt4	0mM	ratio	0.5
ipt3ipt4	0mM	ratio	0.833333
ipt3ipt4	0mM	ratio	0.75
ipt3ipt4	0mM	ratio	0.333333
ipt3ipt4	0mM	ratio	0.8
ipt3ipt4	0mM	ratio	0.8
ipt3ipt4	0mM	ratio	0.75
ipt3ipt4	0mM	ratio	1
ipt3ipt4	0mM	ratio	0.75
ipt3ipt4	0mM	ratio	0.8
ipt3ipt4	0mM	ratio	0.857143
ipt3ipt4	0mM	ratio	0.8
ipt3ipt4	0mM	ratio	0.8
ipt3ipt4	0mM	ratio	0.833333
ipt3ipt4	0mM	ratio	0.8
ipt3ipt4	0mM	ratio	1
ipt3ipt4	0mM	ratio	0.714286
ipt3ipt4	0mM	ratio	0.666667
ipt3ipt4	0mM	ratio	0.833333
ipt3ipt4	0mM	ratio	0.8
ipt3ipt4	0mM	ratio	0.714286
ipt3ipt4	0mM	ratio	0.571429
ipt3ipt4	0mM	ratio	0.666667
ipt3ipt4	0mM	ratio	0.8
gifu	5mM	ratio	0.666667
gifu	5mM	ratio	1
gifu	5mM	ratio	1
gifu	5mM	ratio	0.666667
gifu	5mM	ratio	0.666667
gifu	5mM	ratio	1
gifu	5mM	ratio	1
gifu	5mM	ratio	0.5
gifu	5mM	ratio	0.25
gifu	5mM	ratio	0.5
gifu	5mM	ratio	0.5
gifu	5mM	ratio	0.75
gifu	5mM	ratio	0.5
gifu	5mM	ratio	0.5
gifu	5mM	ratio	0.333333
gifu	5mM	ratio	0.333333
gifu	5mM	ratio	1
gifu	5mM	ratio	0.2
gifu	5mM	ratio	1
gifu	5mM	ratio	0.333333
gifu	5mM	ratio	0.666667
gifu	5mM	ratio	0.666667
gifu	5mM	ratio	0.333333
gifu	5mM	ratio	1
gifu	5mM	ratio	0.75
gifu	5mM	ratio	0.5
gifu	5mM	ratio	0.25
gifu	5mM	ratio	0.5
gifu	5mM	ratio	1
gifu	5mM	ratio	0.5
gifu	5mM	ratio	0.5
gifu	5mM	ratio	1
gifu	5mM	ratio	0.666667
gifu	5mM	ratio	0.75
gifu	5mM	ratio	0.333333
gifu	5mM	ratio	0.5
gifu	5mM	ratio	0.5
gifu	5mM	ratio	0.5
gifu	5mM	ratio	0.666667
gifu	5mM	ratio	0.8
gifu	5mM	ratio	0.333333
gifu	5mM	ratio	0.666667
gifu	5mM	ratio	0.666667
gifu	5mM	ratio	0.5
gifu	5mM	ratio	0.6
gifu	5mM	ratio	0.75
gifu	5mM	ratio	0.666667
gifu	5mM	ratio	0.6
gifu	5mM	ratio	0.333333
gifu	5mM	ratio	0.4
gifu	5mM	ratio	0.75
ipt3	5mM	ratio	1
ipt3	5mM	ratio	0.25
ipt3	5mM	ratio	0.5
ipt3	5mM	ratio	1
ipt3	5mM	ratio	0
ipt3	5mM	ratio	0
ipt3	5mM	ratio	0.5
ipt3	5mM	ratio	0
ipt3	5mM	ratio	0
ipt3	5mM	ratio	0
ipt3	5mM	ratio	0.5
ipt3	5mM	ratio	0
ipt3	5mM	ratio	0
ipt3	5mM	ratio	0.333333
ipt3	5mM	ratio	0.333333
ipt3	5mM	ratio	0
ipt3	5mM	ratio	0
ipt3	5mM	ratio	0
ipt3	5mM	ratio	1
ipt3	5mM	ratio	0.5
ipt3	5mM	ratio	0
ipt3	5mM	ratio	0
ipt3	5mM	ratio	0.333333
ipt3	5mM	ratio	0
ipt3	5mM	ratio	1
ipt3	5mM	ratio	0
ipt3	5mM	ratio	0.5
ipt3	5mM	ratio	1
ipt3	5mM	ratio	0.5
ipt3	5mM	ratio	0.5
ipt3	5mM	ratio	0.666667
ipt3	5mM	ratio	0.4
ipt3	5mM	ratio	0.6
ipt3	5mM	ratio	0.5
ipt3	5mM	ratio	0.666667
ipt3	5mM	ratio	0.5
ipt3	5mM	ratio	0.4
ipt3	5mM	ratio	0.5
ipt3	5mM	ratio	0.4
ipt3	5mM	ratio	0.2
ipt3	5mM	ratio	0.666667
ipt3	5mM	ratio	0.666667
ipt3	5mM	ratio	0.25
ipt3	5mM	ratio	0.25
ipt3	5mM	ratio	1
ipt3	5mM	ratio	0.25
ipt3	5mM	ratio	0.666667
ipt3	5mM	ratio	0.333333
ipt3	5mM	ratio	0.5
ipt3	5mM	ratio	0.25
ipt3	5mM	ratio	1
ipt3	5mM	ratio	1
ipt3	5mM	ratio	0.666667
ipt3	5mM	ratio	1
ipt3	5mM	ratio	0.666667
ipt3	5mM	ratio	0.4
ipt3	5mM	ratio	0.5
ipt3	5mM	ratio	0.25
ipt4	5mM	ratio	0.666667
ipt4	5mM	ratio	0.333333
ipt4	5mM	ratio	0.333333
ipt4	5mM	ratio	0
ipt4	5mM	ratio	0
ipt4	5mM	ratio	0
ipt4	5mM	ratio	0
ipt4	5mM	ratio	0
ipt4	5mM	ratio	0.5
ipt4	5mM	ratio	0
ipt4	5mM	ratio	0
ipt4	5mM	ratio	0.5
ipt4	5mM	ratio	0
ipt4	5mM	ratio	0
ipt4	5mM	ratio	0
ipt4	5mM	ratio	0
ipt4	5mM	ratio	0
ipt4	5mM	ratio	0
ipt4	5mM	ratio	0
ipt4	5mM	ratio	0
ipt4	5mM	ratio	0.2
ipt4	5mM	ratio	0.4
ipt4	5mM	ratio	0.5
ipt4	5mM	ratio	0
ipt4	5mM	ratio	0
ipt4	5mM	ratio	0
ipt4	5mM	ratio	0
ipt4	5mM	ratio	0.25
ipt4	5mM	ratio	0.5
ipt4	5mM	ratio	0
ipt4	5mM	ratio	0.25
ipt4	5mM	ratio	0.333333
ipt4	5mM	ratio	0.333333
ipt4	5mM	ratio	0
ipt4	5mM	ratio	0.25
ipt4	5mM	ratio	0.5
ipt4	5mM	ratio	0
ipt4	5mM	ratio	0
ipt4	5mM	ratio	0.25
ipt4	5mM	ratio	0.333333
ipt4	5mM	ratio	0.333333
ipt4	5mM	ratio	0.333333
ipt4	5mM	ratio	0.25
ipt4	5mM	ratio	0
ipt4	5mM	ratio	0.333333
ipt4	5mM	ratio	0
ipt4	5mM	ratio	0.333333
ipt4	5mM	ratio	0.5
ipt4	5mM	ratio	0.333333
ipt4	5mM	ratio	0.666667
ipt4	5mM	ratio	0
ipt4	5mM	ratio	0
ipt4	5mM	ratio	0
ipt4	5mM	ratio	0
ipt4	5mM	ratio	0
ipt4	5mM	ratio	0.5
ipt4	5mM	ratio	0
ipt4	5mM	ratio	0.333333
ipt4	5mM	ratio	0.333333
ipt4	5mM	ratio	0
ipt3ipt4	5mM	ratio	0
ipt3ipt4	5mM	ratio	0
ipt3ipt4	5mM	ratio	0
ipt3ipt4	5mM	ratio	0
ipt3ipt4	5mM	ratio	0
ipt3ipt4	5mM	ratio	0
ipt3ipt4	5mM	ratio	0
ipt3ipt4	5mM	ratio	0
ipt3ipt4	5mM	ratio	0
ipt3ipt4	5mM	ratio	0
ipt3ipt4	5mM	ratio	0
ipt3ipt4	5mM	ratio	0
ipt3ipt4	5mM	ratio	0
ipt3ipt4	5mM	ratio	0
ipt3ipt4	5mM	ratio	0
ipt3ipt4	5mM	ratio	0
ipt3ipt4	5mM	ratio	0
ipt3ipt4	5mM	ratio	0
ipt3ipt4	5mM	ratio	0
ipt3ipt4	5mM	ratio	0
ipt3ipt4	5mM	ratio	1
ipt3ipt4	5mM	ratio	0
ipt3ipt4	5mM	ratio	0
ipt3ipt4	5mM	ratio	0
ipt3ipt4	5mM	ratio	0
ipt3ipt4	5mM	ratio	0
ipt3ipt4	5mM	ratio	0
ipt3ipt4	5mM	ratio	0
ipt3ipt4	5mM	ratio	0
ipt3ipt4	5mM	ratio	0
ipt3ipt4	5mM	ratio	0
ipt3ipt4	5mM	ratio	0
ipt3ipt4	5mM	ratio	0
ipt3ipt4	5mM	ratio	0
ipt3ipt4	5mM	ratio	0
ipt3ipt4	5mM	ratio	0
ipt3ipt4	5mM	ratio	0
ipt3ipt4	5mM	ratio	0
ipt3ipt4	5mM	ratio	0
ipt3ipt4	5mM	ratio	0
ipt3ipt4	5mM	ratio	0
ipt3ipt4	5mM	ratio	0
ipt3ipt4	5mM	ratio	0
ipt3ipt4	5mM	ratio	0
ipt3ipt4	5mM	ratio	0.5
ipt3ipt4	5mM	ratio	0.5
ipt3ipt4	5mM	ratio	0
ipt3ipt4	5mM	ratio	0
ipt3ipt4	5mM	ratio	0
ipt3ipt4	5mM	ratio	0.5
ipt3ipt4	5mM	ratio	0.5
ipt3ipt4	5mM	ratio	0
ipt3ipt4	5mM	ratio	0.5
ipt3ipt4	5mM	ratio	0.5
ipt3ipt4	5mM	ratio	0
ipt3ipt4	5mM	ratio	0
ipt3ipt4	5mM	ratio	0

## Sheet: Fig4
genotype	nitrate	primordia		primordia	adjusted p value		genotype	nitrate	ITs	length	ITcm		IT/cm	adjusted p value
Gifu	0mM	3		5mM:Gifu-0mM:Gifu	0.0079427		Gifu	0mM	38	4.4	8.63636		5mM:Gifu-0mM:Gifu	9.2e-06
Gifu	0mM	3		0mM:ipt3ipt4-0mM:Gifu	0.923748		Gifu	0mM	35	4.9	7.14286		0mM:ipt3ipt4-0mM:Gifu	0
Gifu	0mM	4		5mM:ipt3ipt4-0mM:Gifu	0		Gifu	0mM	59	5.7	10.3509		5mM:ipt3ipt4-0mM:Gifu	0.10731
Gifu	0mM	3		0mM:ipt3ipt4-5mM:Gifu	0.0014061		Gifu	0mM	79	6.4	12.3438		0mM:ipt3ipt4-5mM:Gifu	0
Gifu	0mM	3		5mM:ipt3ipt4-5mM:Gifu	5.1e-06		Gifu	0mM	38	5.5	6.90909		5mM:ipt3ipt4-5mM:Gifu	0.0089125
Gifu	0mM	3		5mM:ipt3ipt4-0mM:ipt3ipt4	0		Gifu	0mM	52	5	10.4		5mM:ipt3ipt4-0mM:ipt3ipt4	0
Gifu	0mM	4					Gifu	0mM	63	6.3	10
Gifu	0mM	2					Gifu	0mM	32	5.4	5.92593
Gifu	0mM	2					Gifu	0mM	53	4.9	10.8163
Gifu	0mM	3					Gifu	0mM	57	4.1	13.9024
ipt3ipt4	0mM	2					ipt3ipt4	0mM	179	5.5	32.5455
ipt3ipt4	0mM	2					ipt3ipt4	0mM	231	6.5	35.5385
ipt3ipt4	0mM	3					ipt3ipt4	0mM	214	6.6	32.4242
ipt3ipt4	0mM	4					ipt3ipt4	0mM	258	6.8	37.9412
ipt3ipt4	0mM	5					ipt3ipt4	0mM	190	6.5	29.2308
ipt3ipt4	0mM	4					ipt3ipt4	0mM	208	5.8	35.8621
ipt3ipt4	0mM	3					ipt3ipt4	0mM	167	6.2	26.9355
ipt3ipt4	0mM	3					ipt3ipt4	0mM	174	5.8	30
ipt3ipt4	0mM	2					ipt3ipt4	0mM	173	6.2	27.9032
ipt3ipt4	0mM	4					ipt3ipt4	0mM	172	5.9	29.1525
Gifu	5mM	2					Gifu	5mM	16	4.8	3.33333
Gifu	5mM	2					Gifu	5mM	3	5.1	0.588235
Gifu	5mM	1					Gifu	5mM	11	4.7	2.34043
Gifu	5mM	2					Gifu	5mM	19	5.2	3.65385
Gifu	5mM	3					Gifu	5mM	22	5.7	3.85965
Gifu	5mM	1					Gifu	5mM	19	4.4	4.31818
Gifu	5mM	1					Gifu	5mM	17	4.8	3.54167
Gifu	5mM	2					Gifu	5mM	14	5.5	2.54545
Gifu	5mM	2					Gifu	5mM	15	4.3	3.48837
Gifu	5mM	3					Gifu	5mM	25	5.6	4.46429
ipt3ipt4	5mM	0					ipt3ipt4	5mM	35	5.1	6.86275
ipt3ipt4	5mM	0					ipt3ipt4	5mM	33	4.7	7.02128
ipt3ipt4	5mM	0					ipt3ipt4	5mM	23	5.8	3.96552
ipt3ipt4	5mM	0					ipt3ipt4	5mM	55	6.3	8.73016
ipt3ipt4	5mM	0					ipt3ipt4	5mM	60	6.8	8.82353
ipt3ipt4	5mM	0					ipt3ipt4	5mM	54	5.9	9.15254
ipt3ipt4	5mM	0					ipt3ipt4	5mM	63	7	9
ipt3ipt4	5mM	0					ipt3ipt4	5mM	36	5.9	6.10169
ipt3ipt4	5mM	0					ipt3ipt4	5mM	45	7.1	6.33803
ipt3ipt4	5mM	0					ipt3ipt4	5mM	22	5.3	4.15094

## Sheet: Fig5
Nodule number								Acetylene reduction
geno	ck	nodule	value		total nodules	adjusted p value		genotype	treatment	ARA	pink	pernod		acetylene reduction	adjusted p value
Gifu	mock	pink	4		BA9:Gifu-BA8:Gifu	0.0056188		ipt3ipt4	mock	0.394	2	0.197		BA9:gifu-BA8:gifu	0.999232
Gifu	mock	pink	2		mock:Gifu-BA8:Gifu	0		ipt3ipt4	mock	1.042	2	0.521		mock:gifu-BA8:gifu	0.0035958
Gifu	mock	pink	1		BA8:ipt3ipt4-BA8:Gifu	0.998851		ipt3ipt4	mock	0.436	2	0.218		BA8:ipt3ipt4-BA8:gifu	0.240102
Gifu	mock	pink	2		BA9:ipt3ipt4-BA8:Gifu	0.468088		ipt3ipt4	mock	0.248	2	0.124		BA9:ipt3ipt4-BA8:gifu	0.600581
Gifu	mock	pink	2		mock:ipt3ipt4-BA8:Gifu	0.499508		ipt3ipt4	mock	0.623	2	0.3115		mock:ipt3ipt4-BA8:gifu	0.0008531
Gifu	mock	pink	3		mock:Gifu-BA9:Gifu	0.0157063		ipt3ipt4	mock	0.517	2	0.2585		mock:gifu-BA9:gifu	0.0014045
Gifu	mock	pink	1		BA8:ipt3ipt4-BA9:Gifu	0.0141815		ipt3ipt4	BA9	4.461	3	1.487		BA8:ipt3ipt4-BA9:gifu	0.124942
Gifu	mock	pink	2		BA9:ipt3ipt4-BA9:Gifu	0.431271		ipt3ipt4	BA9	3.636	3	1.212		BA9:ipt3ipt4-BA9:gifu	0.389386
Gifu	mock	pink	2		mock:ipt3ipt4-BA9:Gifu	6e-07		ipt3ipt4	BA9	2.545	2	1.2725		mock:ipt3ipt4-BA9:gifu	0.0022065
Gifu	mock	pink	3		BA8:ipt3ipt4-mock:Gifu	0		ipt3ipt4	BA9	5.288	4	1.322		BA8:ipt3ipt4-mock:gifu	0.459313
Gifu	mock	pink	4		BA9:ipt3ipt4-mock:Gifu	6.5e-06		ipt3ipt4	BA9	4.715	3	1.57167		BA9:ipt3ipt4-mock:gifu	0.158375
Gifu	mock	pink	4		mock:ipt3ipt4-mock:Gifu	0		ipt3ipt4	BA9	2.535	3	0.845		mock:ipt3ipt4-mock:gifu	0
Gifu	mock	pink	1		BA9:ipt3ipt4-BA8:ipt3ipt4	0.690744		ipt3ipt4	BA8	4.795	3	1.59833		BA9:ipt3ipt4-BA8:ipt3ipt4	0.985304
Gifu	mock	pink	2		mock:ipt3ipt4-BA8:ipt3ipt4	0.225647		ipt3ipt4	BA8	4.124	3	1.37467		mock:ipt3ipt4-BA8:ipt3ipt4	1.7e-06
Gifu	mock	pink	2		mock:ipt3ipt4-BA9:ipt3ipt4	0.002801		ipt3ipt4	BA8	2.324	2	1.162		mock:ipt3ipt4-BA9:ipt3ipt4	1e-05
Gifu	mock	pink	2					ipt3ipt4	BA8	5.698	4	1.4245
Gifu	mock	pink	3		mature nodules	adjusted p value		ipt3ipt4	BA8	4.818	3	1.606
Gifu	mock	pink	3		BA9:Gifu-BA8:Gifu	0.568326		ipt3ipt4	BA8	3.518	3	1.17267
Gifu	mock	pink	2		mock:Gifu-BA8:Gifu	7.86e-05		gifu	mock	4.086	3	1.362
Gifu	mock	pink	3		BA8:ipt3ipt4-BA8:Gifu	0.216718		gifu	mock	6.415	4	1.60375
Gifu	mock	pink	1		BA9:ipt3ipt4-BA8:Gifu	0		gifu	mock	4.196	4	1.049
Gifu	mock	pink	2		mock:ipt3ipt4-BA8:Gifu	0		gifu	mock	4.136	4	1.034
Gifu	mock	pink	3		mock:Gifu-BA9:Gifu	0.0287132		gifu	mock	6.923	4	1.73075
Gifu	mock	pink	0		BA8:ipt3ipt4-BA9:Gifu	0.0010249		gifu	mock	5.382	4	1.3455
Gifu	mock	pink	1		BA9:ipt3ipt4-BA9:Gifu	0		gifu	BA9	1.904	3	0.634667
Gifu	mock	pink	1		mock:ipt3ipt4-BA9:Gifu	0		gifu	BA9	3.471	4	0.86775
Gifu	mock	pink	2		BA8:ipt3ipt4-mock:Gifu	0		gifu	BA9	3.592	4	0.898
Gifu	mock	pink	2		BA9:ipt3ipt4-mock:Gifu	0		gifu	BA9	2.703	3	0.901
Gifu	mock	pink	2		mock:ipt3ipt4-mock:Gifu	0		gifu	BA9	2.445	3	0.815
Gifu	mock	pink	3		BA9:ipt3ipt4-BA8:ipt3ipt4	0.0009624		gifu	BA9	2.817	3	0.939
Gifu	mock	pink	3		mock:ipt3ipt4-BA8:ipt3ipt4	1.6e-06		gifu	BA8	3.013	4	0.75325
Gifu	mock	pink	2		mock:ipt3ipt4-BA9:ipt3ipt4	0.791262		gifu	BA8	4.051	4	1.01275
Gifu	mock	pink	2					gifu	BA8	2.676	3	0.892
Gifu	mock	pink	2		mature/total nodules	adjusted p value		gifu	BA8	2.571	3	0.857
Gifu	mock	pink	2		BA9:Gifu-BA8:Gifu	0.515121		gifu	BA8	2.578	3	0.859333
Gifu	mock	pink	0		mock:Gifu-BA8:Gifu	0.454786		gifu	BA8	3.161	3	1.05367
Gifu	mock	pink	1		BA8:ipt3ipt4-BA8:Gifu	0.0001063
Gifu	mock	pink	3		BA9:ipt3ipt4-BA8:Gifu	0
Gifu	mock	pink	3		mock:ipt3ipt4-BA8:Gifu	0
Gifu	mock	pink	2		mock:Gifu-BA9:Gifu	1
Gifu	mock	pink	1		BA8:ipt3ipt4-BA9:Gifu	0.043769
Gifu	mock	pink	0		BA9:ipt3ipt4-BA9:Gifu	0
Gifu	mock	pink	1		mock:ipt3ipt4-BA9:Gifu	0
Gifu	mock	pink	1		BA8:ipt3ipt4-mock:Gifu	0.0500084
Gifu	mock	pink	0		BA9:ipt3ipt4-mock:Gifu	0
Gifu	mock	pink	1		mock:ipt3ipt4-mock:Gifu	0
Gifu	mock	pink	1		BA9:ipt3ipt4-BA8:ipt3ipt4	8e-07
Gifu	mock	pink	4		mock:ipt3ipt4-BA8:ipt3ipt4	0
Gifu	mock	pink	1		mock:ipt3ipt4-BA9:ipt3ipt4	0.990636
ipt3ipt4	mock	pink	0
ipt3ipt4	mock	pink	0
ipt3ipt4	mock	pink	0
ipt3ipt4	mock	pink	0
ipt3ipt4	mock	pink	0
ipt3ipt4	mock	pink	0
ipt3ipt4	mock	pink	0
ipt3ipt4	mock	pink	0
ipt3ipt4	mock	pink	0
ipt3ipt4	mock	pink	0
ipt3ipt4	mock	pink	0
ipt3ipt4	mock	pink	0
ipt3ipt4	mock	pink	0
ipt3ipt4	mock	pink	0
ipt3ipt4	mock	pink	0
ipt3ipt4	mock	pink	1
ipt3ipt4	mock	pink	1
ipt3ipt4	mock	pink	0
ipt3ipt4	mock	pink	0
ipt3ipt4	mock	pink	0
ipt3ipt4	mock	pink	1
ipt3ipt4	mock	pink	1
ipt3ipt4	mock	pink	0
ipt3ipt4	mock	pink	1
ipt3ipt4	mock	pink	1
ipt3ipt4	mock	pink	0
ipt3ipt4	mock	pink	0
ipt3ipt4	mock	pink	0
ipt3ipt4	mock	pink	0
ipt3ipt4	mock	pink	0
ipt3ipt4	mock	pink	0
ipt3ipt4	mock	pink	0
ipt3ipt4	mock	pink	0
ipt3ipt4	mock	pink	0
ipt3ipt4	mock	pink	0
ipt3ipt4	mock	pink	0
ipt3ipt4	mock	pink	0
ipt3ipt4	mock	pink	1
ipt3ipt4	mock	pink	0
ipt3ipt4	mock	pink	0
ipt3ipt4	mock	pink	0
ipt3ipt4	mock	pink	0
ipt3ipt4	mock	pink	0
ipt3ipt4	mock	pink	0
ipt3ipt4	mock	pink	0
ipt3ipt4	mock	pink	0
ipt3ipt4	mock	pink	0
ipt3ipt4	mock	pink	0
ipt3ipt4	mock	pink	0
ipt3ipt4	mock	pink	0
ipt3ipt4	mock	pink	0
ipt3ipt4	mock	pink	0
ipt3ipt4	mock	pink	0
ipt3ipt4	mock	pink	0
ipt3ipt4	mock	pink	0
ipt3ipt4	mock	pink	0
Gifu	BA9	pink	1
Gifu	BA9	pink	2
Gifu	BA9	pink	1
Gifu	BA9	pink	1
Gifu	BA9	pink	2
Gifu	BA9	pink	1
Gifu	BA9	pink	2
Gifu	BA9	pink	1
Gifu	BA9	pink	3
Gifu	BA9	pink	2
Gifu	BA9	pink	2
Gifu	BA9	pink	3
Gifu	BA9	pink	1
Gifu	BA9	pink	1
Gifu	BA9	pink	2
Gifu	BA9	pink	2
Gifu	BA9	pink	1
Gifu	BA9	pink	1
Gifu	BA9	pink	1
Gifu	BA9	pink	1
Gifu	BA9	pink	1
Gifu	BA9	pink	2
Gifu	BA9	pink	2
Gifu	BA9	pink	2
Gifu	BA9	pink	2
Gifu	BA9	pink	1
Gifu	BA9	pink	1
Gifu	BA9	pink	1
Gifu	BA9	pink	2
Gifu	BA9	pink	2
Gifu	BA9	pink	1
Gifu	BA9	pink	1
Gifu	BA9	pink	2
Gifu	BA9	pink	2
Gifu	BA9	pink	1
Gifu	BA9	pink	1
Gifu	BA9	pink	0
Gifu	BA9	pink	1
Gifu	BA9	pink	1
Gifu	BA9	pink	2
Gifu	BA9	pink	1
Gifu	BA9	pink	2
Gifu	BA9	pink	1
Gifu	BA9	pink	2
Gifu	BA9	pink	1
Gifu	BA9	pink	2
Gifu	BA9	pink	2
ipt3ipt4	BA9	pink	0
ipt3ipt4	BA9	pink	1
ipt3ipt4	BA9	pink	0
ipt3ipt4	BA9	pink	1
ipt3ipt4	BA9	pink	4
ipt3ipt4	BA9	pink	3
ipt3ipt4	BA9	pink	0
ipt3ipt4	BA9	pink	0
ipt3ipt4	BA9	pink	1
ipt3ipt4	BA9	pink	1
ipt3ipt4	BA9	pink	0
ipt3ipt4	BA9	pink	1
ipt3ipt4	BA9	pink	0
ipt3ipt4	BA9	pink	0
ipt3ipt4	BA9	pink	0
ipt3ipt4	BA9	pink	0
ipt3ipt4	BA9	pink	0
ipt3ipt4	BA9	pink	0
ipt3ipt4	BA9	pink	0
ipt3ipt4	BA9	pink	0
ipt3ipt4	BA9	pink	0
ipt3ipt4	BA9	pink	0
ipt3ipt4	BA9	pink	0
ipt3ipt4	BA9	pink	0
ipt3ipt4	BA9	pink	0
ipt3ipt4	BA9	pink	1
ipt3ipt4	BA9	pink	1
ipt3ipt4	BA9	pink	0
ipt3ipt4	BA9	pink	0
ipt3ipt4	BA9	pink	0
ipt3ipt4	BA9	pink	0
ipt3ipt4	BA9	pink	0
ipt3ipt4	BA9	pink	0
ipt3ipt4	BA9	pink	0
ipt3ipt4	BA9	pink	0
ipt3ipt4	BA9	pink	0
ipt3ipt4	BA9	pink	0
ipt3ipt4	BA9	pink	0
ipt3ipt4	BA9	pink	0
ipt3ipt4	BA9	pink	1
ipt3ipt4	BA9	pink	0
ipt3ipt4	BA9	pink	0
ipt3ipt4	BA9	pink	0
ipt3ipt4	BA9	pink	0
ipt3ipt4	BA9	pink	0
ipt3ipt4	BA9	pink	0
ipt3ipt4	BA9	pink	0
ipt3ipt4	BA9	pink	0
ipt3ipt4	BA9	pink	0
Gifu	BA8	pink	2
Gifu	BA8	pink	2
Gifu	BA8	pink	1
Gifu	BA8	pink	1
Gifu	BA8	pink	1
Gifu	BA8	pink	1
Gifu	BA8	pink	1
Gifu	BA8	pink	1
Gifu	BA8	pink	1
Gifu	BA8	pink	1
Gifu	BA8	pink	1
Gifu	BA8	pink	1
Gifu	BA8	pink	0
Gifu	BA8	pink	1
Gifu	BA8	pink	1
Gifu	BA8	pink	1
Gifu	BA8	pink	2
Gifu	BA8	pink	1
Gifu	BA8	pink	1
Gifu	BA8	pink	1
Gifu	BA8	pink	1
Gifu	BA8	pink	1
Gifu	BA8	pink	2
Gifu	BA8	pink	2
Gifu	BA8	pink	1
Gifu	BA8	pink	2
Gifu	BA8	pink	1
Gifu	BA8	pink	1
Gifu	BA8	pink	1
Gifu	BA8	pink	3
Gifu	BA8	pink	1
Gifu	BA8	pink	2
Gifu	BA8	pink	1
Gifu	BA8	pink	1
Gifu	BA8	pink	1
Gifu	BA8	pink	2
Gifu	BA8	pink	0
Gifu	BA8	pink	1
Gifu	BA8	pink	1
Gifu	BA8	pink	1
Gifu	BA8	pink	2
Gifu	BA8	pink	2
ipt3ipt4	BA8	pink	0
ipt3ipt4	BA8	pink	0
ipt3ipt4	BA8	pink	1
ipt3ipt4	BA8	pink	0
ipt3ipt4	BA8	pink	0
ipt3ipt4	BA8	pink	1
ipt3ipt4	BA8	pink	0
ipt3ipt4	BA8	pink	0
ipt3ipt4	BA8	pink	0
ipt3ipt4	BA8	pink	1
ipt3ipt4	BA8	pink	1
ipt3ipt4	BA8	pink	1
ipt3ipt4	BA8	pink	1
ipt3ipt4	BA8	pink	1
ipt3ipt4	BA8	pink	2
ipt3ipt4	BA8	pink	1
ipt3ipt4	BA8	pink	0
ipt3ipt4	BA8	pink	0
ipt3ipt4	BA8	pink	0
ipt3ipt4	BA8	pink	1
ipt3ipt4	BA8	pink	1
ipt3ipt4	BA8	pink	0
ipt3ipt4	BA8	pink	0
ipt3ipt4	BA8	pink	2
ipt3ipt4	BA8	pink	0
ipt3ipt4	BA8	pink	2
ipt3ipt4	BA8	pink	1
ipt3ipt4	BA8	pink	0
ipt3ipt4	BA8	pink	0
ipt3ipt4	BA8	pink	1
ipt3ipt4	BA8	pink	2
ipt3ipt4	BA8	pink	2
ipt3ipt4	BA8	pink	1
ipt3ipt4	BA8	pink	2
ipt3ipt4	BA8	pink	1
ipt3ipt4	BA8	pink	0
ipt3ipt4	BA8	pink	1
ipt3ipt4	BA8	pink	1
ipt3ipt4	BA8	pink	1
ipt3ipt4	BA8	pink	2
ipt3ipt4	BA8	pink	1
ipt3ipt4	BA8	pink	2
ipt3ipt4	BA8	pink	2
ipt3ipt4	BA8	pink	2
ipt3ipt4	BA8	pink	1
ipt3ipt4	BA8	pink	1
ipt3ipt4	BA8	pink	2
ipt3ipt4	BA8	pink	1
Gifu	mock	total	4
Gifu	mock	total	4
Gifu	mock	total	2
Gifu	mock	total	2
Gifu	mock	total	3
Gifu	mock	total	4
Gifu	mock	total	3
Gifu	mock	total	4
Gifu	mock	total	4
Gifu	mock	total	6
Gifu	mock	total	6
Gifu	mock	total	5
Gifu	mock	total	3
Gifu	mock	total	3
Gifu	mock	total	3
Gifu	mock	total	4
Gifu	mock	total	5
Gifu	mock	total	4
Gifu	mock	total	3
Gifu	mock	total	5
Gifu	mock	total	3
Gifu	mock	total	5
Gifu	mock	total	4
Gifu	mock	total	6
Gifu	mock	total	4
Gifu	mock	total	2
Gifu	mock	total	2
Gifu	mock	total	3
Gifu	mock	total	2
Gifu	mock	total	3
Gifu	mock	total	3
Gifu	mock	total	4
Gifu	mock	total	3
Gifu	mock	total	3
Gifu	mock	total	3
Gifu	mock	total	4
Gifu	mock	total	3
Gifu	mock	total	4
Gifu	mock	total	5
Gifu	mock	total	3
Gifu	mock	total	3
Gifu	mock	total	1
Gifu	mock	total	3
Gifu	mock	total	2
Gifu	mock	total	3
Gifu	mock	total	3
Gifu	mock	total	5
Gifu	mock	total	5
Gifu	mock	total	6
ipt3ipt4	mock	total	2
ipt3ipt4	mock	total	3
ipt3ipt4	mock	total	1
ipt3ipt4	mock	total	3
ipt3ipt4	mock	total	4
ipt3ipt4	mock	total	1
ipt3ipt4	mock	total	3
ipt3ipt4	mock	total	4
ipt3ipt4	mock	total	2
ipt3ipt4	mock	total	2
ipt3ipt4	mock	total	1
ipt3ipt4	mock	total	1
ipt3ipt4	mock	total	2
ipt3ipt4	mock	total	1
ipt3ipt4	mock	total	1
ipt3ipt4	mock	total	2
ipt3ipt4	mock	total	2
ipt3ipt4	mock	total	1
ipt3ipt4	mock	total	4
ipt3ipt4	mock	total	2
ipt3ipt4	mock	total	2
ipt3ipt4	mock	total	2
ipt3ipt4	mock	total	3
ipt3ipt4	mock	total	2
ipt3ipt4	mock	total	2
ipt3ipt4	mock	total	1
ipt3ipt4	mock	total	2
ipt3ipt4	mock	total	2
ipt3ipt4	mock	total	2
ipt3ipt4	mock	total	2
ipt3ipt4	mock	total	2
ipt3ipt4	mock	total	2
ipt3ipt4	mock	total	1
ipt3ipt4	mock	total	2
ipt3ipt4	mock	total	1
ipt3ipt4	mock	total	0
ipt3ipt4	mock	total	0
ipt3ipt4	mock	total	2
ipt3ipt4	mock	total	2
ipt3ipt4	mock	total	1
ipt3ipt4	mock	total	3
ipt3ipt4	mock	total	2
ipt3ipt4	mock	total	3
ipt3ipt4	mock	total	3
ipt3ipt4	mock	total	0
ipt3ipt4	mock	total	0
ipt3ipt4	mock	total	1
ipt3ipt4	mock	total	2
ipt3ipt4	mock	total	0
ipt3ipt4	mock	total	1
ipt3ipt4	mock	total	4
ipt3ipt4	mock	total	0
ipt3ipt4	mock	total	2
ipt3ipt4	mock	total	2
ipt3ipt4	mock	total	1
ipt3ipt4	mock	total	2
Gifu	BA9	total	3
Gifu	BA9	total	2
Gifu	BA9	total	3
Gifu	BA9	total	2
Gifu	BA9	total	5
Gifu	BA9	total	2
Gifu	BA9	total	3
Gifu	BA9	total	6
Gifu	BA9	total	4
Gifu	BA9	total	3
Gifu	BA9	total	4
Gifu	BA9	total	4
Gifu	BA9	total	2
Gifu	BA9	total	3
Gifu	BA9	total	3
Gifu	BA9	total	3
Gifu	BA9	total	2
Gifu	BA9	total	2
Gifu	BA9	total	4
Gifu	BA9	total	3
Gifu	BA9	total	1
Gifu	BA9	total	3
Gifu	BA9	total	2
Gifu	BA9	total	3
Gifu	BA9	total	4
Gifu	BA9	total	3
Gifu	BA9	total	2
Gifu	BA9	total	3
Gifu	BA9	total	2
Gifu	BA9	total	4
Gifu	BA9	total	2
Gifu	BA9	total	1
Gifu	BA9	total	3
Gifu	BA9	total	4
Gifu	BA9	total	4
Gifu	BA9	total	3
Gifu	BA9	total	2
Gifu	BA9	total	3
Gifu	BA9	total	4
Gifu	BA9	total	4
Gifu	BA9	total	5
Gifu	BA9	total	3
Gifu	BA9	total	2
Gifu	BA9	total	2
Gifu	BA9	total	2
Gifu	BA9	total	2
Gifu	BA9	total	2
ipt3ipt4	BA9	total	2
ipt3ipt4	BA9	total	2
ipt3ipt4	BA9	total	2
ipt3ipt4	BA9	total	3
ipt3ipt4	BA9	total	4
ipt3ipt4	BA9	total	5
ipt3ipt4	BA9	total	3
ipt3ipt4	BA9	total	3
ipt3ipt4	BA9	total	3
ipt3ipt4	BA9	total	2
ipt3ipt4	BA9	total	3
ipt3ipt4	BA9	total	4
ipt3ipt4	BA9	total	3
ipt3ipt4	BA9	total	2
ipt3ipt4	BA9	total	2
ipt3ipt4	BA9	total	2
ipt3ipt4	BA9	total	2
ipt3ipt4	BA9	total	1
ipt3ipt4	BA9	total	4
ipt3ipt4	BA9	total	1
ipt3ipt4	BA9	total	2
ipt3ipt4	BA9	total	2
ipt3ipt4	BA9	total	3
ipt3ipt4	BA9	total	1
ipt3ipt4	BA9	total	3
ipt3ipt4	BA9	total	4
ipt3ipt4	BA9	total	3
ipt3ipt4	BA9	total	2
ipt3ipt4	BA9	total	2
ipt3ipt4	BA9	total	4
ipt3ipt4	BA9	total	1
ipt3ipt4	BA9	total	4
ipt3ipt4	BA9	total	2
ipt3ipt4	BA9	total	2
ipt3ipt4	BA9	total	3
ipt3ipt4	BA9	total	3
ipt3ipt4	BA9	total	3
ipt3ipt4	BA9	total	3
ipt3ipt4	BA9	total	1
ipt3ipt4	BA9	total	2
ipt3ipt4	BA9	total	3
ipt3ipt4	BA9	total	2
ipt3ipt4	BA9	total	3
ipt3ipt4	BA9	total	2
ipt3ipt4	BA9	total	2
ipt3ipt4	BA9	total	3
ipt3ipt4	BA9	total	3
ipt3ipt4	BA9	total	2
ipt3ipt4	BA9	total	2
Gifu	BA8	total	2
Gifu	BA8	total	2
Gifu	BA8	total	3
Gifu	BA8	total	1
Gifu	BA8	total	2
Gifu	BA8	total	3
Gifu	BA8	total	1
Gifu	BA8	total	1
Gifu	BA8	total	3
Gifu	BA8	total	3
Gifu	BA8	total	1
Gifu	BA8	total	3
Gifu	BA8	total	1
Gifu	BA8	total	1
Gifu	BA8	total	2
Gifu	BA8	total	3
Gifu	BA8	total	3
Gifu	BA8	total	1
Gifu	BA8	total	1
Gifu	BA8	total	2
Gifu	BA8	total	1
Gifu	BA8	total	2
Gifu	BA8	total	2
Gifu	BA8	total	2
Gifu	BA8	total	2
Gifu	BA8	total	3
Gifu	BA8	total	1
Gifu	BA8	total	3
Gifu	BA8	total	4
Gifu	BA8	total	4
Gifu	BA8	total	2
Gifu	BA8	total	4
Gifu	BA8	total	3
Gifu	BA8	total	3
Gifu	BA8	total	1
Gifu	BA8	total	3
Gifu	BA8	total	2
Gifu	BA8	total	2
Gifu	BA8	total	3
Gifu	BA8	total	1
Gifu	BA8	total	2
Gifu	BA8	total	2
ipt3ipt4	BA8	total	2
ipt3ipt4	BA8	total	2
ipt3ipt4	BA8	total	2
ipt3ipt4	BA8	total	1
ipt3ipt4	BA8	total	3
ipt3ipt4	BA8	total	4
ipt3ipt4	BA8	total	1
ipt3ipt4	BA8	total	1
ipt3ipt4	BA8	total	2
ipt3ipt4	BA8	total	2
ipt3ipt4	BA8	total	3
ipt3ipt4	BA8	total	2
ipt3ipt4	BA8	total	3
ipt3ipt4	BA8	total	3
ipt3ipt4	BA8	total	4
ipt3ipt4	BA8	total	1
ipt3ipt4	BA8	total	1
ipt3ipt4	BA8	total	2
ipt3ipt4	BA8	total	2
ipt3ipt4	BA8	total	2
ipt3ipt4	BA8	total	2
ipt3ipt4	BA8	total	3
ipt3ipt4	BA8	total	1
ipt3ipt4	BA8	total	3
ipt3ipt4	BA8	total	2
ipt3ipt4	BA8	total	3
ipt3ipt4	BA8	total	3
ipt3ipt4	BA8	total	2
ipt3ipt4	BA8	total	1
ipt3ipt4	BA8	total	1
ipt3ipt4	BA8	total	3
ipt3ipt4	BA8	total	4
ipt3ipt4	BA8	total	5
ipt3ipt4	BA8	total	3
ipt3ipt4	BA8	total	2
ipt3ipt4	BA8	total	2
ipt3ipt4	BA8	total	2
ipt3ipt4	BA8	total	2
ipt3ipt4	BA8	total	1
ipt3ipt4	BA8	total	2
ipt3ipt4	BA8	total	2
ipt3ipt4	BA8	total	3
ipt3ipt4	BA8	total	2
ipt3ipt4	BA8	total	3
ipt3ipt4	BA8	total	1
ipt3ipt4	BA8	total	2
ipt3ipt4	BA8	total	3
ipt3ipt4	BA8	total	2
Gifu	mock	ratio	1
Gifu	mock	ratio	0.5
Gifu	mock	ratio	0.5
Gifu	mock	ratio	1
Gifu	mock	ratio	0.666667
Gifu	mock	ratio	0.75
Gifu	mock	ratio	0.333333
Gifu	mock	ratio	0.5
Gifu	mock	ratio	0.5
Gifu	mock	ratio	0.5
Gifu	mock	ratio	0.666667
Gifu	mock	ratio	0.8
Gifu	mock	ratio	0.333333
Gifu	mock	ratio	0.666667
Gifu	mock	ratio	0.666667
Gifu	mock	ratio	0.5
Gifu	mock	ratio	0.6
Gifu	mock	ratio	0.75
Gifu	mock	ratio	0.666667
Gifu	mock	ratio	0.6
Gifu	mock	ratio	0.333333
Gifu	mock	ratio	0.4
Gifu	mock	ratio	0.75
Gifu	mock	ratio	0
Gifu	mock	ratio	0.25
Gifu	mock	ratio	0.5
Gifu	mock	ratio	1
Gifu	mock	ratio	0.666667
Gifu	mock	ratio	1
Gifu	mock	ratio	1
Gifu	mock	ratio	1
Gifu	mock	ratio	0.5
Gifu	mock	ratio	0.666667
Gifu	mock	ratio	0.666667
Gifu	mock	ratio	0.666667
Gifu	mock	ratio	0
Gifu	mock	ratio	0.333333
Gifu	mock	ratio	0.75
Gifu	mock	ratio	0.6
Gifu	mock	ratio	0.666667
Gifu	mock	ratio	0.333333
Gifu	mock	ratio	0
Gifu	mock	ratio	0.333333
Gifu	mock	ratio	0.5
Gifu	mock	ratio	0
Gifu	mock	ratio	0.333333
Gifu	mock	ratio	0.2
Gifu	mock	ratio	0.8
Gifu	mock	ratio	0.166667
ipt3ipt4	mock	ratio	0
ipt3ipt4	mock	ratio	0
ipt3ipt4	mock	ratio	0
ipt3ipt4	mock	ratio	0
ipt3ipt4	mock	ratio	0
ipt3ipt4	mock	ratio	0
ipt3ipt4	mock	ratio	0
ipt3ipt4	mock	ratio	0
ipt3ipt4	mock	ratio	0
ipt3ipt4	mock	ratio	0
ipt3ipt4	mock	ratio	0
ipt3ipt4	mock	ratio	0
ipt3ipt4	mock	ratio	0
ipt3ipt4	mock	ratio	0
ipt3ipt4	mock	ratio	0
ipt3ipt4	mock	ratio	0.5
ipt3ipt4	mock	ratio	0.5
ipt3ipt4	mock	ratio	0
ipt3ipt4	mock	ratio	0
ipt3ipt4	mock	ratio	0
ipt3ipt4	mock	ratio	0.5
ipt3ipt4	mock	ratio	0.5
ipt3ipt4	mock	ratio	0
ipt3ipt4	mock	ratio	0.5
ipt3ipt4	mock	ratio	0.5
ipt3ipt4	mock	ratio	0
ipt3ipt4	mock	ratio	0
ipt3ipt4	mock	ratio	0
ipt3ipt4	mock	ratio	0
ipt3ipt4	mock	ratio	0
ipt3ipt4	mock	ratio	0
ipt3ipt4	mock	ratio	0
ipt3ipt4	mock	ratio	0
ipt3ipt4	mock	ratio	0
ipt3ipt4	mock	ratio	0
ipt3ipt4	mock	ratio	0
ipt3ipt4	mock	ratio	0
ipt3ipt4	mock	ratio	0.5
ipt3ipt4	mock	ratio	0
ipt3ipt4	mock	ratio	0
ipt3ipt4	mock	ratio	0
ipt3ipt4	mock	ratio	0
ipt3ipt4	mock	ratio	0
ipt3ipt4	mock	ratio	0
ipt3ipt4	mock	ratio	0
ipt3ipt4	mock	ratio	0
ipt3ipt4	mock	ratio	0
ipt3ipt4	mock	ratio	0
ipt3ipt4	mock	ratio	0
ipt3ipt4	mock	ratio	0
ipt3ipt4	mock	ratio	0
ipt3ipt4	mock	ratio	0
ipt3ipt4	mock	ratio	0
ipt3ipt4	mock	ratio	0
ipt3ipt4	mock	ratio	0
ipt3ipt4	mock	ratio	0
Gifu	BA9	ratio	0.333333
Gifu	BA9	ratio	1
Gifu	BA9	ratio	0.333333
Gifu	BA9	ratio	0.5
Gifu	BA9	ratio	0.4
Gifu	BA9	ratio	0.5
Gifu	BA9	ratio	0.666667
Gifu	BA9	ratio	0.166667
Gifu	BA9	ratio	0.75
Gifu	BA9	ratio	0.666667
Gifu	BA9	ratio	0.5
Gifu	BA9	ratio	0.75
Gifu	BA9	ratio	0.5
Gifu	BA9	ratio	0.333333
Gifu	BA9	ratio	0.666667
Gifu	BA9	ratio	0.666667
Gifu	BA9	ratio	0.5
Gifu	BA9	ratio	0.5
Gifu	BA9	ratio	0.25
Gifu	BA9	ratio	0.333333
Gifu	BA9	ratio	1
Gifu	BA9	ratio	0.666667
Gifu	BA9	ratio	1
Gifu	BA9	ratio	0.666667
Gifu	BA9	ratio	0.5
Gifu	BA9	ratio	0.333333
Gifu	BA9	ratio	0.5
Gifu	BA9	ratio	0.333333
Gifu	BA9	ratio	1
Gifu	BA9	ratio	0.5
Gifu	BA9	ratio	0.5
Gifu	BA9	ratio	1
Gifu	BA9	ratio	0.666667
Gifu	BA9	ratio	0.5
Gifu	BA9	ratio	0.25
Gifu	BA9	ratio	0.333333
Gifu	BA9	ratio	0
Gifu	BA9	ratio	0.333333
Gifu	BA9	ratio	0.25
Gifu	BA9	ratio	0.5
Gifu	BA9	ratio	0.2
Gifu	BA9	ratio	0.666667
Gifu	BA9	ratio	0.5
Gifu	BA9	ratio	1
Gifu	BA9	ratio	0.5
Gifu	BA9	ratio	1
Gifu	BA9	ratio	1
ipt3ipt4	BA9	ratio	0
ipt3ipt4	BA9	ratio	0.5
ipt3ipt4	BA9	ratio	0
ipt3ipt4	BA9	ratio	0.333333
ipt3ipt4	BA9	ratio	1
ipt3ipt4	BA9	ratio	0.6
ipt3ipt4	BA9	ratio	0
ipt3ipt4	BA9	ratio	0
ipt3ipt4	BA9	ratio	0.333333
ipt3ipt4	BA9	ratio	0.5
ipt3ipt4	BA9	ratio	0
ipt3ipt4	BA9	ratio	0.25
ipt3ipt4	BA9	ratio	0
ipt3ipt4	BA9	ratio	0
ipt3ipt4	BA9	ratio	0
ipt3ipt4	BA9	ratio	0
ipt3ipt4	BA9	ratio	0
ipt3ipt4	BA9	ratio	0
ipt3ipt4	BA9	ratio	0
ipt3ipt4	BA9	ratio	0
ipt3ipt4	BA9	ratio	0
ipt3ipt4	BA9	ratio	0
ipt3ipt4	BA9	ratio	0
ipt3ipt4	BA9	ratio	0
ipt3ipt4	BA9	ratio	0
ipt3ipt4	BA9	ratio	0.25
ipt3ipt4	BA9	ratio	0.333333
ipt3ipt4	BA9	ratio	0
ipt3ipt4	BA9	ratio	0
ipt3ipt4	BA9	ratio	0
ipt3ipt4	BA9	ratio	0
ipt3ipt4	BA9	ratio	0
ipt3ipt4	BA9	ratio	0
ipt3ipt4	BA9	ratio	0
ipt3ipt4	BA9	ratio	0
ipt3ipt4	BA9	ratio	0
ipt3ipt4	BA9	ratio	0
ipt3ipt4	BA9	ratio	0
ipt3ipt4	BA9	ratio	0
ipt3ipt4	BA9	ratio	0.5
ipt3ipt4	BA9	ratio	0
ipt3ipt4	BA9	ratio	0
ipt3ipt4	BA9	ratio	0
ipt3ipt4	BA9	ratio	0
ipt3ipt4	BA9	ratio	0
ipt3ipt4	BA9	ratio	0
ipt3ipt4	BA9	ratio	0
ipt3ipt4	BA9	ratio	0
ipt3ipt4	BA9	ratio	0
Gifu	BA8	ratio	1
Gifu	BA8	ratio	1
Gifu	BA8	ratio	0.333333
Gifu	BA8	ratio	1
Gifu	BA8	ratio	0.5
Gifu	BA8	ratio	0.333333
Gifu	BA8	ratio	1
Gifu	BA8	ratio	1
Gifu	BA8	ratio	0.333333
Gifu	BA8	ratio	0.333333
Gifu	BA8	ratio	1
Gifu	BA8	ratio	0.333333
Gifu	BA8	ratio	0
Gifu	BA8	ratio	1
Gifu	BA8	ratio	0.5
Gifu	BA8	ratio	0.333333
Gifu	BA8	ratio	0.666667
Gifu	BA8	ratio	1
Gifu	BA8	ratio	1
Gifu	BA8	ratio	0.5
Gifu	BA8	ratio	1
Gifu	BA8	ratio	0.5
Gifu	BA8	ratio	1
Gifu	BA8	ratio	1
Gifu	BA8	ratio	0.5
Gifu	BA8	ratio	0.666667
Gifu	BA8	ratio	1
Gifu	BA8	ratio	0.333333
Gifu	BA8	ratio	0.25
Gifu	BA8	ratio	0.75
Gifu	BA8	ratio	0.5
Gifu	BA8	ratio	0.5
Gifu	BA8	ratio	0.333333
Gifu	BA8	ratio	0.333333
Gifu	BA8	ratio	1
Gifu	BA8	ratio	0.666667
Gifu	BA8	ratio	0
Gifu	BA8	ratio	0.5
Gifu	BA8	ratio	0.333333
Gifu	BA8	ratio	1
Gifu	BA8	ratio	1
Gifu	BA8	ratio	1
ipt3ipt4	BA8	ratio	0
ipt3ipt4	BA8	ratio	0
ipt3ipt4	BA8	ratio	0.5
ipt3ipt4	BA8	ratio	0
ipt3ipt4	BA8	ratio	0
ipt3ipt4	BA8	ratio	0.25
ipt3ipt4	BA8	ratio	0
ipt3ipt4	BA8	ratio	0
ipt3ipt4	BA8	ratio	0
ipt3ipt4	BA8	ratio	0.5
ipt3ipt4	BA8	ratio	0.333333
ipt3ipt4	BA8	ratio	0.5
ipt3ipt4	BA8	ratio	0.333333
ipt3ipt4	BA8	ratio	0.333333
ipt3ipt4	BA8	ratio	0.5
ipt3ipt4	BA8	ratio	1
ipt3ipt4	BA8	ratio	0
ipt3ipt4	BA8	ratio	0
ipt3ipt4	BA8	ratio	0
ipt3ipt4	BA8	ratio	0.5
ipt3ipt4	BA8	ratio	0.5
ipt3ipt4	BA8	ratio	0
ipt3ipt4	BA8	ratio	0
ipt3ipt4	BA8	ratio	0.666667
ipt3ipt4	BA8	ratio	0
ipt3ipt4	BA8	ratio	0.666667
ipt3ipt4	BA8	ratio	0.333333
ipt3ipt4	BA8	ratio	0
ipt3ipt4	BA8	ratio	0
ipt3ipt4	BA8	ratio	1
ipt3ipt4	BA8	ratio	0.666667
ipt3ipt4	BA8	ratio	0.5
ipt3ipt4	BA8	ratio	0.2
ipt3ipt4	BA8	ratio	0.666667
ipt3ipt4	BA8	ratio	0.5
ipt3ipt4	BA8	ratio	0
ipt3ipt4	BA8	ratio	0.5
ipt3ipt4	BA8	ratio	0.5
ipt3ipt4	BA8	ratio	1
ipt3ipt4	BA8	ratio	1
ipt3ipt4	BA8	ratio	0.5
ipt3ipt4	BA8	ratio	0.666667
ipt3ipt4	BA8	ratio	1
ipt3ipt4	BA8	ratio	0.666667
ipt3ipt4	BA8	ratio	1
ipt3ipt4	BA8	ratio	0.5
ipt3ipt4	BA8	ratio	0.666667
ipt3ipt4	BA8	ratio	0.5

## Sheet: Fig6
qPCR									CK measurements							additional supplemental CK measurements
geno	nitrate	inoc	group	gene	N0 = threshold /(Eff_mean^Cq)	relative expression	ttest		geno	nitrate	inoc	iP	group	wilcoxon test		geno	nitrate	inoc	iP	group
gifu	0	mock	0mock	UBI	2.25872e-08				gifu	0mM	mock	0.836	0mMmock			nlp1	5mM	mock	0.469104	nlp1mock
gifu	0	mock	0mock	UBI	3.63559e-08				gifu	0mM	mock	0.728	0mMmock			nlp1	5mM	mock	0.416413	nlp1mock
gifu	0	mock	0mock	UBI	2.85232e-08				gifu	0mM	mock	0.897	0mMmock			nlp1	5mM	mock	0.375762	nlp1mock
gifu	0	mock	0mock	UBI	1.23186e-08				gifu	0mM	mock	0.816	0mMmock			nlp1	5mM	mock	0.29138	nlp1mock
gifu	0	r7a	0r7a	UBI	1.83602e-08				gifu	0mM	mock	0.823	0mMmock			nlp1	5mM	mock	0.445057	nlp1mock
gifu	0	r7a	0r7a	UBI	3.72123e-08				gifu	0mM	mock	0.853	0mMmock			nlp1	5mM	mock	0.344906	nlp1mock
gifu	0	r7a	0r7a	UBI	2.41523e-08				gifu	0mM	mock	0.882477	0mMmock			gifu	5mM	mock	0.65141	gifumock
gifu	0	r7a	0r7a	UBI	4.00739e-08				gifu	0mM	mock	0.949903	0mMmock			gifu	5mM	mock	0.625088	gifumock
gifu	0	r7a	0r7a	UBI	2.07655e-08				gifu	0mM	mock	0.872787	0mMmock			gifu	5mM	mock	0.626721	gifumock
gifu	5	r7a	5r7a	UBI	4.79077e-08				gifu	0mM	mock	0.622864	0mMmock			gifu	5mM	mock	0.763248	gifumock
gifu	5	r7a	5r7a	UBI	3.5643e-08				gifu	0mM	mock	0.877608	0mMmock			gifu	5mM	mock	0.558023	gifumock
gifu	5	r7a	5r7a	UBI	1.26268e-08				gifu	0mM	mock	0.670305	0mMmock			gifu	5mM	mock	0.580586	gifumock
gifu	5	r7a	5r7a	UBI	2.96916e-08				gifu	0mM	mock	0.999414	0mMmock			gifu	5mM	mock	0.691678	gifumock
gifu	5	r7a	5r7a	UBI	2.87245e-08				gifu	0mM	mock	1.32009	0mMmock			gifu	5mM	mock	0.451553	gifumock
nlp1	0	mock	0mock	UBI	1.57067e-08				gifu	0mM	mock	0.824031	0mMmock			gifu	5mM	mock	0.61456	gifumock
nlp1	0	mock	0mock	UBI	1.30552e-08				gifu	0mM	mock	1.12015	0mMmock			gifu	5mM	mock	0.470886	gifumock
nlp1	0	mock	0mock	UBI	8.15444e-09				gifu	0mM	mock	1.05011	0mMmock			gifu	5mM	mock	0.468541	gifumock
nlp1	0	mock	0mock	UBI	1.42265e-08				gifu	0mM	mock	0.689046	0mMmock			gifu	5mM	mock	0.525007	gifumock
nlp1	0	mock	0mock	UBI	1.57915e-08				gifu	0mM	r7a	1.227	0mMr7a			nlp4	5mM	mock	0.325841	nlp4mock
nlp1	0	r7a	0r7a	UBI	1.79207e-08				gifu	0mM	r7a	1.205	0mMr7a			nlp4	5mM	mock	0.237273	nlp4mock
nlp1	0	r7a	0r7a	UBI	3.24945e-08				gifu	0mM	r7a	1.293	0mMr7a			nlp4	5mM	mock	0.300203	nlp4mock
nlp1	0	r7a	0r7a	UBI	1.52428e-08				gifu	0mM	r7a	1.424	0mMr7a			nlp4	5mM	mock	0.17682	nlp4mock
nlp1	0	r7a	0r7a	UBI	2.05813e-08				gifu	0mM	r7a	1.257	0mMr7a			nlp4	5mM	mock	0.291693	nlp4mock
nlp1	0	r7a	0r7a	UBI	1.03058e-07				gifu	0mM	r7a	0.569	0mMr7a			nlp4	5mM	mock	0.321328	nlp4mock
nlp1	5	r7a	5r7a	UBI	7.06089e-08				gifu	0mM	r7a	1.35823	0mMr7a
nlp1	5	r7a	5r7a	UBI	7.32786e-08				gifu	0mM	r7a	1.56518	0mMr7a
nlp1	5	r7a	5r7a	UBI	5.98777e-08				gifu	0mM	r7a	1.44932	0mMr7a
nlp1	5	r7a	5r7a	UBI	8.38328e-08				gifu	0mM	r7a	1.45361	0mMr7a
nlp1	5	r7a	5r7a	UBI	7.84233e-08				gifu	0mM	r7a	1.10088	0mMr7a
nlp4	0	mock	0mock	UBI	6.3222e-08				gifu	0mM	r7a	1.19297	0mMr7a
nlp4	0	mock	0mock	UBI	6.46315e-08				gifu	0mM	r7a	0.975291	0mMr7a
nlp4	0	mock	0mock	UBI	5.08669e-08				gifu	0mM	r7a	1.31734	0mMr7a
nlp4	0	mock	0mock	UBI	9.15583e-08				gifu	0mM	r7a	1.44367	0mMr7a
nlp4	0	mock	0mock	UBI	7.27996e-08				gifu	0mM	r7a	1.23455	0mMr7a
nlp4	0	r7a	0r7a	UBI	4.83686e-08				gifu	0mM	r7a	1.34197	0mMr7a
nlp4	0	r7a	0r7a	UBI	3.93978e-08				gifu	0mM	r7a	1.21915	0mMr7a
nlp4	0	r7a	0r7a	UBI	5.42906e-08				gifu	5mM	r7a	1.256	5mMr7a	0.02896
nlp4	0	r7a	0r7a	UBI	7.46786e-08				gifu	5mM	r7a	0.902	5mMr7a
nlp4	0	r7a	0r7a	UBI	5.51975e-08				gifu	5mM	r7a	1.189	5mMr7a
nlp4	5	r7a	5r7a	UBI	5.25005e-08				gifu	5mM	r7a	0.956	5mMr7a
nlp4	5	r7a	5r7a	UBI	6.81652e-08				gifu	5mM	r7a	1.016	5mMr7a
nlp4	5	r7a	5r7a	UBI	4.24649e-08				gifu	5mM	r7a	1.121	5mMr7a
nlp4	5	r7a	5r7a	UBI	5.11059e-08				gifu	5mM	r7a	1.14358	5mMr7a
nlp4	5	r7a	5r7a	UBI	4.48484e-08				gifu	5mM	r7a	0.997342	5mMr7a
gifu	0	mock	0mock	IPT2	2.60773e-09	0.115451			gifu	5mM	r7a	1.34922	5mMr7a
gifu	0	mock	0mock	IPT2	7.06044e-09	0.194203			gifu	5mM	r7a	1.41399	5mMr7a
gifu	0	mock	0mock	IPT2	4.21568e-09	0.147798			gifu	5mM	r7a	1.11027	5mMr7a
gifu	0	mock	0mock	IPT2	1.79949e-09	0.146079			gifu	5mM	r7a	1.46624	5mMr7a
gifu	0	r7a	0r7a	IPT2	1.25614e-08	0.684166			gifu	5mM	r7a	1.08133	5mMr7a
gifu	0	r7a	0r7a	IPT2	2.12163e-08	0.570143			gifu	5mM	r7a	1.69944	5mMr7a
gifu	0	r7a	0r7a	IPT2	1.11737e-08	0.462633			gifu	5mM	r7a	0.835876	5mMr7a
gifu	0	r7a	0r7a	IPT2	1.95926e-08	0.488913			gifu	5mM	r7a	1.04308	5mMr7a
gifu	0	r7a	0r7a	IPT2	1.0626e-08	0.511713			gifu	5mM	r7a	0.826535	5mMr7a
gifu	5	r7a	5r7a	IPT2	2.01553e-08	0.420712	0.0138794		gifu	5mM	r7a	0.92413	5mMr7a
gifu	5	r7a	5r7a	IPT2	1.23742e-08	0.347171			nlp1	0mM	mock	0.531	0mMmock
gifu	5	r7a	5r7a	IPT2	5.04141e-09	0.399264			nlp1	0mM	mock	0.484	0mMmock
gifu	5	r7a	5r7a	IPT2	1.35856e-08	0.457555			nlp1	0mM	mock	0.473	0mMmock
gifu	5	r7a	5r7a	IPT2	9.41542e-09	0.327784			nlp1	0mM	mock	0.463	0mMmock
nlp1	0	mock	0mock	IPT2	2.05151e-09	0.130614			nlp1	0mM	mock	0.542	0mMmock
nlp1	0	mock	0mock	IPT2	2.2922e-09	0.175577			nlp1	0mM	mock	0.541	0mMmock
nlp1	0	mock	0mock	IPT2	1.31521e-09	0.161287			nlp1	0mM	mock	0.391843	0mMmock
nlp1	0	mock	0mock	IPT2	1.43353e-09	0.100764			nlp1	0mM	mock	0.423003	0mMmock
nlp1	0	mock	0mock	IPT2	2.48217e-09	0.157184			nlp1	0mM	mock	0.399806	0mMmock
nlp1	0	r7a	0r7a	IPT2	5.05698e-09	0.282187			nlp1	0mM	mock	0.349625	0mMmock
nlp1	0	r7a	0r7a	IPT2	1.21829e-08	0.374923			nlp1	0mM	mock	0.47914	0mMmock
nlp1	0	r7a	0r7a	IPT2	5.22926e-09	0.343065			nlp1	0mM	mock	0.464418	0mMmock
nlp1	0	r7a	0r7a	IPT2	7.51071e-09	0.364929			nlp1	0mM	r7a	0.676	0mMr7a
nlp1	0	r7a	0r7a	IPT2	3.19239e-08	0.309766	0.329234		nlp1	0mM	r7a	0.679	0mMr7a
nlp1	5	r7a	5r7a	IPT2	3.19066e-08	0.451878			nlp1	0mM	r7a	0.676	0mMr7a
nlp1	5	r7a	5r7a	IPT2	2.25641e-08	0.307922			nlp1	0mM	r7a	0.601	0mMr7a
nlp1	5	r7a	5r7a	IPT2	1.71375e-08	0.286208			nlp1	0mM	r7a	0.669	0mMr7a
nlp1	5	r7a	5r7a	IPT2	3.69223e-08	0.440427			nlp1	0mM	r7a	0.6	0mMr7a
nlp1	5	r7a	5r7a	IPT2	3.05772e-08	0.389899			nlp1	0mM	r7a	1.11009	0mMr7a
nlp4	0	mock	0mock	IPT2	6.51841e-09	0.103104			nlp1	0mM	r7a	1.30461	0mMr7a
nlp4	0	mock	0mock	IPT2	7.42126e-09	0.114824			nlp1	0mM	r7a	1.39946	0mMr7a
nlp4	0	mock	0mock	IPT2	6.03979e-09	0.118737			nlp1	0mM	r7a	0.752845	0mMr7a
nlp4	0	mock	0mock	IPT2	9.16162e-09	0.100063			nlp1	0mM	r7a	0.834098	0mMr7a
nlp4	0	mock	0mock	IPT2	7.08227e-09	0.0972845			nlp1	5mM	r7a	0.679	5mMr7a	0.3751
nlp4	0	r7a	0r7a	IPT2	3.28904e-08	0.679994			nlp1	5mM	r7a	0.886	5mMr7a
nlp4	0	r7a	0r7a	IPT2	2.46095e-08	0.624642			nlp1	5mM	r7a	0.887	5mMr7a
nlp4	0	r7a	0r7a	IPT2	3.2785e-08	0.60388			nlp1	5mM	r7a	0.694	5mMr7a
nlp4	0	r7a	0r7a	IPT2	4.78059e-08	0.640156			nlp1	5mM	r7a	0.686	5mMr7a
nlp4	0	r7a	0r7a	IPT2	2.40158e-08	0.435089	0.0853159		nlp1	5mM	r7a	0.866568	5mMr7a
nlp4	5	r7a	5r7a	IPT2	4.00727e-08	0.763281			nlp1	5mM	r7a	0.766883	5mMr7a
nlp4	5	r7a	5r7a	IPT2	5.65106e-08	0.829024			nlp1	5mM	r7a	0.901179	5mMr7a
nlp4	5	r7a	5r7a	IPT2	3.52104e-08	0.829166			nlp1	5mM	r7a	0.980752	5mMr7a
nlp4	5	r7a	5r7a	IPT2	2.6419e-08	0.516946			nlp1	5mM	r7a	0.646743	5mMr7a
nlp4	5	r7a	5r7a	IPT2	3.38901e-08	0.755658			nlp1	5mM	r7a	0.883433	5mMr7a
gifu	0	mock	0mock	LOG1	4.46001e-09	0.197457			nlp4	0mM	mock	0.531	0mMmock
gifu	0	mock	0mock	LOG1	5.79872e-09	0.159499			nlp4	0mM	mock	0.473	0mMmock
gifu	0	mock	0mock	LOG1	5.09707e-09	0.178699			nlp4	0mM	mock	0.72	0mMmock
gifu	0	mock	0mock	LOG1	2.37674e-09	0.192939			nlp4	0mM	mock	0.688	0mMmock
gifu	0	r7a	0r7a	LOG1	5.17882e-09	0.282067			nlp4	0mM	mock	0.727	0mMmock
gifu	0	r7a	0r7a	LOG1	8.77002e-09	0.235675			nlp4	0mM	mock	0.806	0mMmock
gifu	0	r7a	0r7a	LOG1	7.87225e-09	0.325942			nlp4	0mM	mock	0.343455	0mMmock
gifu	0	r7a	0r7a	LOG1	1.22717e-08	0.306227			nlp4	0mM	mock	0.363114	0mMmock
gifu	0	r7a	0r7a	LOG1	7.27242e-09	0.350216			nlp4	0mM	mock	0.253987	0mMmock
gifu	5	r7a	5r7a	LOG1	8.68461e-09	0.181278	0.00487562		nlp4	0mM	mock	0.188481	0mMmock
gifu	5	r7a	5r7a	LOG1	7.34794e-09	0.206153			nlp4	0mM	mock	0.258618	0mMmock
gifu	5	r7a	5r7a	LOG1	2.64893e-09	0.209787			nlp4	0mM	mock	0.204541	0mMmock
gifu	5	r7a	5r7a	LOG1	5.53918e-09	0.186557			nlp4	0mM	r7a	1.576	0mMr7a
gifu	5	r7a	5r7a	LOG1	6.50218e-09	0.226364			nlp4	0mM	r7a	1.02	0mMr7a
nlp1	0	mock	0mock	LOG1	1.54564e-09	0.0984064			nlp4	0mM	r7a	0.983	0mMr7a
nlp1	0	mock	0mock	LOG1	1.99972e-09	0.153174			nlp4	0mM	r7a	0.95	0mMr7a
nlp1	0	mock	0mock	LOG1	1.3085e-09	0.160465			nlp4	0mM	r7a	0.699	0mMr7a
nlp1	0	mock	0mock	LOG1	1.61233e-09	0.113333			nlp4	0mM	r7a	0.925	0mMr7a
nlp1	0	mock	0mock	LOG1	2.03476e-09	0.128852			nlp4	0mM	r7a	1.21201	0mMr7a
nlp1	0	r7a	0r7a	LOG1	4.13437e-09	0.230704			nlp4	0mM	r7a	0.942935	0mMr7a
nlp1	0	r7a	0r7a	LOG1	8.31213e-09	0.255801			nlp4	0mM	r7a	0.712813	0mMr7a
nlp1	0	r7a	0r7a	LOG1	4.03801e-09	0.264914			nlp4	0mM	r7a	0.512206	0mMr7a
nlp1	0	r7a	0r7a	LOG1	5.74238e-09	0.27901			nlp4	0mM	r7a	0.906517	0mMr7a
nlp1	0	r7a	0r7a	LOG1	2.6043e-08	0.252702	0.207268		nlp4	0mM	r7a	0.766277	0mMr7a
nlp1	5	r7a	5r7a	LOG1	1.79949e-08	0.254853			nlp4	5mM	r7a	1.066	5mMr7a	0.1165
nlp1	5	r7a	5r7a	LOG1	1.42194e-08	0.194046			nlp4	5mM	r7a	0.992	5mMr7a
nlp1	5	r7a	5r7a	LOG1	1.27147e-08	0.212345			nlp4	5mM	r7a	1.045	5mMr7a
nlp1	5	r7a	5r7a	LOG1	2.19407e-08	0.26172			nlp4	5mM	r7a	1.165	5mMr7a
nlp1	5	r7a	5r7a	LOG1	1.97168e-08	0.251415			nlp4	5mM	r7a	1.126	5mMr7a
nlp4	0	mock	0mock	LOG1	1.32658e-08	0.209829			nlp4	5mM	r7a	0.834	5mMr7a
nlp4	0	mock	0mock	LOG1	1.25277e-08	0.193833			nlp4	5mM	r7a	0.823881	5mMr7a
nlp4	0	mock	0mock	LOG1	7.97685e-09	0.156818			nlp4	5mM	r7a	0.884281	5mMr7a
nlp4	0	mock	0mock	LOG1	2.2225e-08	0.242741			nlp4	5mM	r7a	0.775199	5mMr7a
nlp4	0	mock	0mock	LOG1	1.26617e-08	0.173926			nlp4	5mM	r7a	0.885226	5mMr7a
nlp4	0	r7a	0r7a	LOG1	1.71594e-08	0.354762			nlp4	5mM	r7a	0.824288	5mMr7a
nlp4	0	r7a	0r7a	LOG1	1.5785e-08	0.400657			nlp4	5mM	r7a	0.687688	5mMr7a
nlp4	0	r7a	0r7a	LOG1	2.05399e-08	0.378333
nlp4	0	r7a	0r7a	LOG1	3.13882e-08	0.42031
nlp4	0	r7a	0r7a	LOG1	1.68706e-08	0.30564	0.256614
nlp4	5	r7a	5r7a	LOG1	2.24169e-08	0.426985
nlp4	5	r7a	5r7a	LOG1	2.8321e-08	0.415476
nlp4	5	r7a	5r7a	LOG1	1.86957e-08	0.440264
nlp4	5	r7a	5r7a	LOG1	1.78279e-08	0.348843
nlp4	5	r7a	5r7a	LOG1	1.73011e-08	0.385769
gifu	0	mock	0mock	LOG4	1.35878e-08	0.60157
gifu	0	mock	0mock	LOG4	1.21919e-08	0.335348
gifu	0	mock	0mock	LOG4	8.83824e-09	0.309861
gifu	0	mock	0mock	LOG4	5.53921e-09	0.449661
gifu	0	r7a	0r7a	LOG4	1.93449e-08	1.05363
gifu	0	r7a	0r7a	LOG4	4.30543e-08	1.15699
gifu	0	r7a	0r7a	LOG4	2.43407e-08	1.0078
gifu	0	r7a	0r7a	LOG4	4.26208e-08	1.06356
gifu	0	r7a	0r7a	LOG4	2.32669e-08	1.12046
gifu	5	r7a	5r7a	LOG4	3.77549e-08	0.788077	0.00240647
gifu	5	r7a	5r7a	LOG4	2.54959e-08	0.715313
gifu	5	r7a	5r7a	LOG4	1.19843e-08	0.949122
gifu	5	r7a	5r7a	LOG4	2.61481e-08	0.880655
gifu	5	r7a	5r7a	LOG4	2.58631e-08	0.900387
nlp1	0	mock	0mock	LOG4	4.83734e-09	0.307979
nlp1	0	mock	0mock	LOG4	3.61642e-09	0.277009
nlp1	0	mock	0mock	LOG4	2.24752e-09	0.275619
nlp1	0	mock	0mock	LOG4	4.21495e-09	0.296274
nlp1	0	mock	0mock	LOG4	4.43373e-09	0.280767
nlp1	0	r7a	0r7a	LOG4	1.11328e-08	0.621225
nlp1	0	r7a	0r7a	LOG4	3.1463e-08	0.968254
nlp1	0	r7a	0r7a	LOG4	1.74259e-08	1.14323
nlp1	0	r7a	0r7a	LOG4	2.29181e-08	1.11354
nlp1	0	r7a	0r7a	LOG4	1.17414e-07	1.1393	0.890294
nlp1	5	r7a	5r7a	LOG4	9.2685e-08	1.31265
nlp1	5	r7a	5r7a	LOG4	6.90635e-08	0.942479
nlp1	5	r7a	5r7a	LOG4	5.66874e-08	0.946718
nlp1	5	r7a	5r7a	LOG4	7.07228e-08	0.843617
nlp1	5	r7a	5r7a	LOG4	8.08561e-08	1.03102
nlp4	0	mock	0mock	LOG4	2.02455e-08	0.320229
nlp4	0	mock	0mock	LOG4	1.71881e-08	0.26594
nlp4	0	mock	0mock	LOG4	1.55212e-08	0.305133
nlp4	0	mock	0mock	LOG4	2.55883e-08	0.279476
nlp4	0	mock	0mock	LOG4	1.92959e-08	0.265055
nlp4	0	r7a	0r7a	LOG4	7.4807e-08	1.5466
nlp4	0	r7a	0r7a	LOG4	6.53258e-08	1.65811
nlp4	0	r7a	0r7a	LOG4	8.21557e-08	1.51326
nlp4	0	r7a	0r7a	LOG4	1.66788e-07	2.23341
nlp4	0	r7a	0r7a	LOG4	9.90499e-08	1.79446	0.034722
nlp4	5	r7a	5r7a	LOG4	1.01233e-07	1.92822
nlp4	5	r7a	5r7a	LOG4	1.47374e-07	2.16202
nlp4	5	r7a	5r7a	LOG4	8.60829e-08	2.02715
nlp4	5	r7a	5r7a	LOG4	1.23077e-07	2.40828
nlp4	5	r7a	5r7a	LOG4	1.0163e-07	2.26607
gifu	0	mock	0mock	RR5	4.64839e-08	2.05797
gifu	0	mock	0mock	RR5	3.56571e-08	0.980778
gifu	0	mock	0mock	RR5	2.85772e-08	1.00189
gifu	0	mock	0mock	RR5	1.37446e-08	1.11576
gifu	0	r7a	0r7a	RR5	7.34982e-08	4.00312
gifu	0	r7a	0r7a	RR5	1.3906e-07	3.73694
gifu	0	r7a	0r7a	RR5	1.05455e-07	4.36626
gifu	0	r7a	0r7a	RR5	1.51483e-07	3.78009
gifu	0	r7a	0r7a	RR5	8.37393e-08	4.03261
gifu	5	r7a	5r7a	RR5	9.71067e-08	2.02695	4.61052e-06
gifu	5	r7a	5r7a	RR5	8.20091e-08	2.30084
gifu	5	r7a	5r7a	RR5	3.0688e-08	2.43039
gifu	5	r7a	5r7a	RR5	7.44029e-08	2.50586
gifu	5	r7a	5r7a	RR5	6.84301e-08	2.38229
nlp1	0	mock	0mock	RR5	1.77595e-08	1.13069
nlp1	0	mock	0mock	RR5	1.53495e-08	1.17574
nlp1	0	mock	0mock	RR5	9.31372e-09	1.14217
nlp1	0	mock	0mock	RR5	1.65191e-08	1.16115
nlp1	0	mock	0mock	RR5	2.12698e-08	1.34691
nlp1	0	r7a	0r7a	RR5	3.95223e-08	2.2054
nlp1	0	r7a	0r7a	RR5	7.1258e-08	2.19292
nlp1	0	r7a	0r7a	RR5	3.54883e-08	2.32821
nlp1	0	r7a	0r7a	RR5	5.46088e-08	2.65332
nlp1	0	r7a	0r7a	RR5	2.63202e-07	2.55392	0.0732706
nlp1	5	r7a	5r7a	RR5	1.774e-07	2.51243
nlp1	5	r7a	5r7a	RR5	1.34114e-07	1.83019
nlp1	5	r7a	5r7a	RR5	1.25192e-07	2.09079
nlp1	5	r7a	5r7a	RR5	1.68123e-07	2.00545
nlp1	5	r7a	5r7a	RR5	1.52417e-07	1.94351
nlp4	0	mock	0mock	RR5	9.63759e-08	1.5244
nlp4	0	mock	0mock	RR5	7.21801e-08	1.11679
nlp4	0	mock	0mock	RR5	4.92527e-08	0.968266
nlp4	0	mock	0mock	RR5	1.48955e-07	1.62689
nlp4	0	mock	0mock	RR5	8.04065e-08	1.10449
nlp4	0	r7a	0r7a	RR5	2.29109e-07	4.73672
nlp4	0	r7a	0r7a	RR5	1.13204e-07	2.87335
nlp4	0	r7a	0r7a	RR5	1.58107e-07	2.91223
nlp4	0	r7a	0r7a	RR5	2.14933e-07	2.8781
nlp4	0	r7a	0r7a	RR5	1.41199e-07	2.55808	0.244607
nlp4	5	r7a	5r7a	RR5	1.59597e-07	3.03991
nlp4	5	r7a	5r7a	RR5	1.69254e-07	2.48299
nlp4	5	r7a	5r7a	RR5	1.15057e-07	2.70946
nlp4	5	r7a	5r7a	RR5	1.24722e-07	2.44047
nlp4	5	r7a	5r7a	RR5	1.15629e-07	2.57822
gifu	0	mock	0mock	RR9	1.6325e-07	7.22755
gifu	0	mock	0mock	RR9	2.08387e-07	5.73187
gifu	0	mock	0mock	RR9	1.63987e-07	5.74926
gifu	0	mock	0mock	RR9	7.86332e-08	6.38327
gifu	0	r7a	0r7a	RR9	2.27107e-07	12.3695
gifu	0	r7a	0r7a	RR9	3.9767e-07	10.6865
gifu	0	r7a	0r7a	RR9	2.72388e-07	11.2779
gifu	0	r7a	0r7a	RR9	5.04657e-07	12.5932
gifu	0	r7a	0r7a	RR9	2.58109e-07	12.4297
gifu	5	r7a	5r7a	RR9	3.57016e-07	7.45218	0.00462358
gifu	5	r7a	5r7a	RR9	3.80788e-07	10.6834
gifu	5	r7a	5r7a	RR9	8.94408e-08	7.08343
gifu	5	r7a	5r7a	RR9	2.42576e-07	8.16985
gifu	5	r7a	5r7a	RR9	1.66765e-07	5.80568
nlp1	0	mock	0mock	RR9	6.51436e-08	4.14749
nlp1	0	mock	0mock	RR9	6.40662e-08	4.90732
nlp1	0	mock	0mock	RR9	3.64604e-08	4.47123
nlp1	0	mock	0mock	RR9	5.72429e-08	4.02367
nlp1	0	mock	0mock	RR9	7.69416e-08	4.87235
nlp1	0	r7a	0r7a	RR9	1.31931e-07	7.36191
nlp1	0	r7a	0r7a	RR9	2.76258e-07	8.50168
nlp1	0	r7a	0r7a	RR9	1.522e-07	9.98505
nlp1	0	r7a	0r7a	RR9	2.3622e-07	11.4774
nlp1	0	r7a	0r7a	RR9	8.05714e-07	7.81806	0.162379
nlp1	5	r7a	5r7a	RR9	6.04527e-07	8.56163
nlp1	5	r7a	5r7a	RR9	5.16777e-07	7.05223
nlp1	5	r7a	5r7a	RR9	4.03462e-07	6.73809
nlp1	5	r7a	5r7a	RR9	6.21665e-07	7.41554
nlp1	5	r7a	5r7a	RR9	6.75095e-07	8.60835
nlp4	0	mock	0mock	RR9	4.19054e-07	6.62829
nlp4	0	mock	0mock	RR9	2.46586e-07	3.81527
nlp4	0	mock	0mock	RR9	2.10524e-07	4.13873
nlp4	0	mock	0mock	RR9	6.35119e-07	6.93678
nlp4	0	mock	0mock	RR9	3.22761e-07	4.43355
nlp4	0	r7a	0r7a	RR9	7.09575e-07	14.6702
nlp4	0	r7a	0r7a	RR9	3.41048e-07	8.65654
nlp4	0	r7a	0r7a	RR9	3.98445e-07	7.33912
nlp4	0	r7a	0r7a	RR9	5.43328e-07	7.27556
nlp4	0	r7a	0r7a	RR9	3.75886e-07	6.80984	0.636029
nlp4	5	r7a	5r7a	RR9	4.41641e-07	8.41212
nlp4	5	r7a	5r7a	RR9	6.26378e-07	9.18911
nlp4	5	r7a	5r7a	RR9	3.83648e-07	9.03448
nlp4	5	r7a	5r7a	RR9	3.68654e-07	7.21352
nlp4	5	r7a	5r7a	RR9	3.15616e-07	7.03739

## Sheet: Fig7
Panels B-D								Panel E									Panel F
geno	nitrate	nodule	value		total nodules	adjusted p value		genotype	nitrate	ARA	pink	pernod		Acetylene reduction	adjusted p value		genotype	nitrate	spontnod		Spontaneous nodules	adjusted p value
gifu	0mM	pink	3		5mM:gifu-0mM:gifu	0		gifu	0 mM	0.664663	4	0.166166		5mM:gifu-0mM:gifu	4.86e-05		gifu	0mM	2		5mM:gifu-0mM:gifu	0.0144305
gifu	0mM	pink	4		0mM:ipt4-0mM:gifu	1		gifu	0 mM	1.01079	5	0.202159		0mM:ipt4-0mM:gifu	0.998458		gifu	0mM	5		0mM:nlp1-0mM:gifu	0.527693
gifu	0mM	pink	4		5mM:ipt4-0mM:gifu	0		gifu	0 mM	0.854392	5	0.170878		5mM:ipt4-0mM:gifu	2.2e-06		gifu	0mM	3		5mM:nlp1-0mM:gifu	0.830002
gifu	0mM	pink	4		0mM:ipt4nlp1-0mM:gifu	0.0412821		gifu	0 mM	0.7123	5	0.14246		0mM:ipt4nlp1-0mM:gifu	0.794828		gifu	0mM	3		0mM:nlp4-0mM:gifu	0.651415
gifu	0mM	pink	5		5mM:ipt4nlp1-0mM:gifu	2e-07		gifu	0 mM	1.03185	5	0.206371		5mM:ipt4nlp1-0mM:gifu	0.30248		gifu	0mM	2		5mM:nlp4-0mM:gifu	0.406023
gifu	0mM	pink	4		0mM:ipt4nlp4-0mM:gifu	0.022271		gifu	0 mM	1.07826	5	0.215653		0mM:ipt4nlp4-0mM:gifu	2.36e-05		gifu	0mM	2		0mM:nlp1-5mM:gifu	0.557814
gifu	0mM	pink	6		5mM:ipt4nlp4-0mM:gifu	0.0059506		ipt4	0 mM	1.00037	5	0.200074		5mM:ipt4nlp4-0mM:gifu	0.113291		gifu	0mM	4		5mM:nlp1-5mM:gifu	0.285409
gifu	0mM	pink	4		0mM:nlp1-0mM:gifu	0.0032178		ipt4	0 mM	1.05475	5	0.21095		0mM:nlp1-0mM:gifu	0.76364		gifu	0mM	5		0mM:nlp4-5mM:gifu	1.98e-05
gifu	0mM	pink	3		5mM:nlp1-0mM:gifu	0		ipt4	0 mM	0.789786	4	0.197446		5mM:nlp1-0mM:gifu	0.998166		gifu	0mM	4		5mM:nlp4-5mM:gifu	0.614092
gifu	0mM	pink	5		0mM:nlp4-0mM:gifu	0.999999		ipt4	0 mM	0.929833	5	0.185967		0mM:nlp4-0mM:gifu	0.999368		gifu	0mM	4		5mM:nlp1-0mM:nlp1	0.996712
gifu	0mM	pink	3		5mM:nlp4-0mM:gifu	0		ipt4	0 mM	1.40518	7	0.20074		5mM:nlp4-0mM:gifu	0.116835		gifu	0mM	5		0mM:nlp4-0mM:nlp1	0.0122703
gifu	0mM	pink	2		0mM:ipt4-5mM:gifu	0		ipt4	0 mM	0.820658	5	0.164132		0mM:ipt4-5mM:gifu	1.4e-06		gifu	0mM	3		5mM:nlp4-0mM:nlp1	0.999992
gifu	0mM	pink	4		5mM:ipt4-5mM:gifu	0.994485		nlp1	0 mM	1.31665	5	0.26333		5mM:ipt4-5mM:gifu	0.999528		gifu	0mM	5		0mM:nlp4-5mM:nlp1	0.0606872
gifu	0mM	pink	2		0mM:ipt4nlp1-5mM:gifu	0.0127292		nlp1	0 mM	1.33648	5	0.267296		0mM:ipt4nlp1-5mM:gifu	0		gifu	0mM	6		5mM:nlp4-5mM:nlp1	0.987977
gifu	0mM	pink	4		5mM:ipt4nlp1-5mM:gifu	0.99864		nlp1	0 mM	1.0664	4	0.266601		5mM:ipt4nlp1-5mM:gifu	0		gifu	0mM	3		5mM:nlp4-0mM:nlp4	0.0052606
gifu	0mM	pink	5		0mM:ipt4nlp4-5mM:gifu	0.456519		nlp1	0 mM	0.881583	3	0.293861		0mM:ipt4nlp4-5mM:gifu	0		gifu	0mM	4
gifu	0mM	pink	5		5mM:ipt4nlp4-5mM:gifu	0.72081		nlp1	0 mM	1.05945	5	0.211891		5mM:ipt4nlp4-5mM:gifu	0		gifu	0mM	3
gifu	0mM	pink	5		0mM:nlp1-5mM:gifu	0.116176		nlp1	0 mM	1.00119	4	0.250296		0mM:nlp1-5mM:gifu	0		gifu	0mM	4
gifu	0mM	pink	5		5mM:nlp1-5mM:gifu	1		nlp4	0 mM	1.03962	4	0.259906		5mM:nlp1-5mM:gifu	1.3e-06		gifu	0mM	3
gifu	0mM	pink	3		0mM:nlp4-5mM:gifu	0		nlp4	0 mM	1.20891	5	0.241781		0mM:nlp4-5mM:gifu	2e-06		gifu	0mM	6
gifu	0mM	pink	6		5mM:nlp4-5mM:gifu	1		nlp4	0 mM	1.18396	5	0.236793		5mM:nlp4-5mM:gifu	0.391097		gifu	0mM	3
gifu	0mM	pink	4		5mM:ipt4-0mM:ipt4	0		nlp4	0 mM	0.823111	4	0.205778		5mM:ipt4-0mM:ipt4	1e-07		gifu	0mM	2
gifu	0mM	pink	4		0mM:ipt4nlp1-0mM:ipt4	0.0464754		nlp4	0 mM	0.78631	4	0.196578		0mM:ipt4nlp1-0mM:ipt4	0.998916		gifu	0mM	4
gifu	0mM	pink	3		5mM:ipt4nlp1-0mM:ipt4	3e-07		nlp4	0 mM	0.898553	4	0.224638		5mM:ipt4nlp1-0mM:ipt4	0.875348		gifu	0mM	5
gifu	0mM	pink	4		0mM:ipt4nlp4-0mM:ipt4	0.0240887		ipt4nlp1	0 mM	1.12733	5	0.225466		0mM:ipt4nlp4-0mM:ipt4	0.0006965		gifu	0mM	5
gifu	0mM	pink	3		5mM:ipt4nlp4-0mM:ipt4	0.006668		ipt4nlp1	0 mM	0.975834	4	0.243959		5mM:ipt4nlp4-0mM:ipt4	0.597135		gifu	0mM	3
gifu	0mM	pink	6		0mM:nlp1-0mM:ipt4	0.0040268		ipt4nlp1	0 mM	1.37308	5	0.274616		0mM:nlp1-0mM:ipt4	0.998161		gifu	0mM	7
gifu	0mM	pink	4		5mM:nlp1-0mM:ipt4	0		ipt4nlp1	0 mM	0.920837	4	0.230209		5mM:nlp1-0mM:ipt4	1		gifu	0mM	2
gifu	0mM	pink	4		0mM:nlp4-0mM:ipt4	0.999998		ipt4nlp1	0 mM	1.07458	4	0.268646		0mM:nlp4-0mM:ipt4	1		gifu	0mM	3
ipt4	0mM	pink	3		5mM:nlp4-0mM:ipt4	0		ipt4nlp1	0 mM	1.15248	4	0.288119		5mM:nlp4-0mM:ipt4	0.0090355		gifu	0mM	4
ipt4	0mM	pink	6		0mM:ipt4nlp1-5mM:ipt4	0.0001402		ipt4nlp4	0 mM	1.36919	4	0.342298		0mM:ipt4nlp1-5mM:ipt4	0		gifu	0mM	5
ipt4	0mM	pink	4		5mM:ipt4nlp1-5mM:ipt4	0.674263		ipt4nlp4	0 mM	1.31358	4	0.328396		5mM:ipt4nlp1-5mM:ipt4	0		gifu	0mM	3
ipt4	0mM	pink	5		0mM:ipt4nlp4-5mM:ipt4	0.0585636		ipt4nlp4	0 mM	1.32933	4	0.332332		0mM:ipt4nlp4-5mM:ipt4	0		gifu	0mM	5
ipt4	0mM	pink	5		5mM:ipt4nlp4-5mM:ipt4	0.158906		ipt4nlp4	0 mM	1.58734	5	0.317468		5mM:ipt4nlp4-5mM:ipt4	0		gifu	0mM	7
ipt4	0mM	pink	6		0mM:nlp1-5mM:ipt4	0.0031143		ipt4nlp4	0 mM	1.74354	5	0.348708		0mM:nlp1-5mM:ipt4	0		gifu	5mM	1
ipt4	0mM	pink	4		5mM:nlp1-5mM:ipt4	0.993484		ipt4nlp4	0 mM	1.97191	6	0.328651		5mM:nlp1-5mM:ipt4	1e-07		gifu	5mM	3
ipt4	0mM	pink	5		0mM:nlp4-5mM:ipt4	0		gifu	5 mM	0.208742	2	0.104371		0mM:nlp4-5mM:ipt4	1e-07		gifu	5mM	0
ipt4	0mM	pink	3		5mM:nlp4-5mM:ipt4	0.953113		gifu	5 mM	0.345314	3	0.115105		5mM:nlp4-5mM:ipt4	0.0701709		gifu	5mM	4
ipt4	0mM	pink	2		5mM:ipt4nlp1-0mM:ipt4nlp1	0.218675		gifu	5 mM	0.308513	3	0.102838		5mM:ipt4nlp1-0mM:ipt4nlp1	0.999741		gifu	5mM	4
ipt4	0mM	pink	3		0mM:ipt4nlp4-0mM:ipt4nlp1	0.999839		gifu	5 mM	0.201995	2	0.100998		0mM:ipt4nlp4-0mM:ipt4nlp1	0.0130611		gifu	5mM	0
ipt4	0mM	pink	2		5mM:ipt4nlp4-0mM:ipt4nlp1	0.993636		gifu	5 mM	0.163763	2	0.0818817		5mM:ipt4nlp4-0mM:ipt4nlp1	0.982913		gifu	5mM	2
ipt4	0mM	pink	5		0mM:nlp1-0mM:ipt4nlp1	0.999906		gifu	5 mM	0.296042	3	0.0986806		0mM:nlp1-0mM:ipt4nlp1	1		gifu	5mM	1
ipt4	0mM	pink	3		5mM:nlp1-0mM:ipt4nlp1	0.0118864		ipt4	5 mM	0.139434	2	0.069717		5mM:nlp1-0mM:ipt4nlp1	0.999103		gifu	5mM	2
ipt4	0mM	pink	4		0mM:nlp4-0mM:ipt4nlp1	0.147374		ipt4	5 mM	0.142092	2	0.071046		0mM:nlp4-0mM:ipt4nlp1	0.997527		gifu	5mM	1
ipt4	0mM	pink	3		5mM:nlp4-0mM:ipt4nlp1	0.0385819		ipt4	5 mM	0.193409	2	0.0967043		5mM:nlp4-0mM:ipt4nlp1	0.0004565		gifu	5mM	1
ipt4	0mM	pink	4		0mM:ipt4nlp4-5mM:ipt4nlp1	0.93107		ipt4	5 mM	0.099771	2	0.0498855		0mM:ipt4nlp4-5mM:ipt4nlp1	0.105843		gifu	5mM	0
ipt4	0mM	pink	1		5mM:ipt4nlp4-5mM:ipt4nlp1	0.991303		ipt4	5 mM	0.199542	2	0.099771		5mM:ipt4nlp4-5mM:ipt4nlp1	0.999998		gifu	5mM	2
ipt4	0mM	pink	3		0mM:nlp1-5mM:ipt4nlp1	0.682712		ipt4	5 mM	0.179915	2	0.0899575		0mM:nlp1-5mM:ipt4nlp1	0.999872		gifu	5mM	2
ipt4	0mM	pink	4		5mM:nlp1-5mM:ipt4nlp1	0.99869		nlp1	5 mM	1.04862	3	0.349539		5mM:nlp1-5mM:ipt4nlp1	0.883006		gifu	5mM	8
ipt4	0mM	pink	3		0mM:nlp4-5mM:ipt4nlp1	2.2e-06		nlp1	5 mM	0.715775	2	0.357888		0mM:nlp4-5mM:ipt4nlp1	0.835182		gifu	5mM	5
ipt4	0mM	pink	7		5mM:nlp4-5mM:ipt4nlp1	0.999982		nlp1	5 mM	0.5285	2	0.26425		5mM:nlp4-5mM:ipt4nlp1	2.76e-05		gifu	5mM	3
ipt4	0mM	pink	3		5mM:ipt4nlp4-0mM:ipt4nlp4	1		nlp1	5 mM	1.27699	4	0.319247		5mM:ipt4nlp4-0mM:ipt4nlp4	0.287091		gifu	5mM	3
ipt4	0mM	pink	6		0mM:nlp1-0mM:ipt4nlp4	1		nlp1	5 mM	1.2868	4	0.3217		0mM:nlp1-0mM:ipt4nlp4	0.0153608		gifu	5mM	5
ipt4	0mM	pink	4		5mM:nlp1-0mM:ipt4nlp4	0.453842		nlp1	5 mM	1.15657	4	0.289142		5mM:nlp1-0mM:ipt4nlp4	0.0007421		gifu	5mM	3
ipt4	0mM	pink	4		0mM:nlp4-0mM:ipt4nlp4	0.0716249		nlp4	5 mM	0.501104	2	0.250552		0mM:nlp4-0mM:ipt4nlp4	0.0005148		gifu	5mM	3
nlp1	0mM	pink	3		5mM:nlp4-0mM:ipt4nlp4	0.657238		nlp4	5 mM	0.653009	3	0.21767		5mM:nlp4-0mM:ipt4nlp4	0		gifu	5mM	2
nlp1	0mM	pink	1		0mM:nlp1-5mM:ipt4nlp4	0.999996		nlp4	5 mM	0.537659	2	0.26883		0mM:nlp1-5mM:ipt4nlp4	0.987933		gifu	5mM	4
nlp1	0mM	pink	4		5mM:nlp1-5mM:ipt4nlp4	0.719723		nlp4	5 mM	0.330389	2	0.165195		5mM:nlp1-5mM:ipt4nlp4	0.609631		gifu	5mM	4
nlp1	0mM	pink	4		0mM:nlp4-5mM:ipt4nlp4	0.022837		nlp4	5 mM	0.725998	4	0.181499		0mM:nlp4-5mM:ipt4nlp4	0.53771		gifu	5mM	3
nlp1	0mM	pink	3		5mM:nlp4-5mM:ipt4nlp4	0.876491		nlp4	5 mM	0.477797	2	0.238898		5mM:nlp4-5mM:ipt4nlp4	4.6e-06		gifu	5mM	3
nlp1	0mM	pink	5		5mM:nlp1-0mM:nlp1	0.112203		ipt4nlp1	5 mM	0.97931	3	0.326437		5mM:nlp1-0mM:nlp1	0.998454		gifu	5mM	1
nlp1	0mM	pink	3		0mM:nlp4-0mM:nlp1	0.0176393		ipt4nlp1	5 mM	1.08624	3	0.362079		0mM:nlp4-0mM:nlp1	0.996061		gifu	5mM	2
nlp1	0mM	pink	2		5mM:nlp4-0mM:nlp1	0.254133		ipt4nlp1	5 mM	0.97379	3	0.324597		5mM:nlp4-0mM:nlp1	0.000377		gifu	5mM	1
nlp1	0mM	pink	2		0mM:nlp4-5mM:nlp1	0		ipt4nlp1	5 mM	1.11609	3	0.372029		0mM:nlp4-5mM:nlp1	1		gifu	5mM	1
nlp1	0mM	pink	3		5mM:nlp4-5mM:nlp1	1		ipt4nlp1	5 mM	1.81448	5	0.362897		5mM:nlp4-5mM:nlp1	0.0085391		gifu	5mM	2
nlp1	0mM	pink	3		5mM:nlp4-0mM:nlp4	0		ipt4nlp1	5 mM	1.18948	4	0.297371		5mM:nlp4-0mM:nlp4	0.0117777		gifu	5mM	4
nlp1	0mM	pink	3					ipt4nlp4	5 mM	1.42521	5	0.285043					gifu	5mM	5
nlp1	0mM	pink	3		pink (mature) nodules	adjusted p value		ipt4nlp4	5 mM	1.35713	5	0.271426					gifu	5mM	4
nlp1	0mM	pink	3		5mM:gifu-0mM:gifu	0		ipt4nlp4	5 mM	1.07131	3	0.357104					gifu	5mM	5
nlp1	0mM	pink	3		0mM:ipt4-0mM:gifu	0.999995		ipt4nlp4	5 mM	1.22404	4	0.306009					gifu	5mM	6
nlp1	0mM	pink	3		5mM:ipt4-0mM:gifu	0		ipt4nlp4	5 mM	1.26942	5	0.253885					gifu	5mM	6
nlp1	0mM	pink	2		0mM:ipt4nlp1-0mM:gifu	0.20402		ipt4nlp4	5 mM	1.14062	4	0.285155					gifu	5mM	3
nlp1	0mM	pink	2		5mM:ipt4nlp1-0mM:gifu	3.44e-05											gifu	5mM	0
nlp1	0mM	pink	3		0mM:ipt4nlp4-0mM:gifu	0.594325											nlp1	0mM	2
nlp1	0mM	pink	6		5mM:ipt4nlp4-0mM:gifu	0.0076714											nlp1	0mM	4
nlp1	0mM	pink	2		0mM:nlp1-0mM:gifu	0.0470259											nlp1	0mM	3
nlp1	0mM	pink	6		5mM:nlp1-0mM:gifu	1.2e-06											nlp1	0mM	3
nlp1	0mM	pink	2		0mM:nlp4-0mM:gifu	1											nlp1	0mM	3
nlp1	0mM	pink	3		5mM:nlp4-0mM:gifu	0											nlp1	0mM	2
nlp1	0mM	pink	3		0mM:ipt4-5mM:gifu	0											nlp1	0mM	3
nlp1	0mM	pink	5		5mM:ipt4-5mM:gifu	0.237602											nlp1	0mM	4
nlp4	0mM	pink	4		0mM:ipt4nlp1-5mM:gifu	0											nlp1	0mM	3
nlp4	0mM	pink	3		5mM:ipt4nlp1-5mM:gifu	4e-06											nlp1	0mM	4
nlp4	0mM	pink	4		0mM:ipt4nlp4-5mM:gifu	0											nlp1	0mM	4
nlp4	0mM	pink	4		5mM:ipt4nlp4-5mM:gifu	5.78e-05											nlp1	0mM	3
nlp4	0mM	pink	5		0mM:nlp1-5mM:gifu	0											nlp1	0mM	4
nlp4	0mM	pink	3		5mM:nlp1-5mM:gifu	2.32e-05											nlp1	0mM	2
nlp4	0mM	pink	6		0mM:nlp4-5mM:gifu	0											nlp1	0mM	4
nlp4	0mM	pink	3		5mM:nlp4-5mM:gifu	0.0022093											nlp1	0mM	4
nlp4	0mM	pink	3		5mM:ipt4-0mM:ipt4	0											nlp1	0mM	3
nlp4	0mM	pink	4		0mM:ipt4nlp1-0mM:ipt4	0.571998											nlp1	0mM	2
nlp4	0mM	pink	3		5mM:ipt4nlp1-0mM:ipt4	0.0006577											nlp1	0mM	3
nlp4	0mM	pink	3		0mM:ipt4nlp4-0mM:ipt4	0.880133											nlp1	0mM	2
nlp4	0mM	pink	2		5mM:ipt4nlp4-0mM:ipt4	0.0414197											nlp1	0mM	2
nlp4	0mM	pink	4		0mM:nlp1-0mM:ipt4	0.22481											nlp1	0mM	2
nlp4	0mM	pink	4		5mM:nlp1-0mM:ipt4	4.04e-05											nlp1	0mM	1
nlp4	0mM	pink	5		0mM:nlp4-0mM:ipt4	0.999995											nlp1	0mM	2
nlp4	0mM	pink	4		5mM:nlp4-0mM:ipt4	4e-07											nlp1	0mM	3
nlp4	0mM	pink	4		0mM:ipt4nlp1-5mM:ipt4	0											nlp1	0mM	3
nlp4	0mM	pink	5		5mM:ipt4nlp1-5mM:ipt4	0											nlp1	0mM	4
nlp4	0mM	pink	4		0mM:ipt4nlp4-5mM:ipt4	0											nlp1	0mM	4
nlp4	0mM	pink	4		5mM:ipt4nlp4-5mM:ipt4	0											nlp1	0mM	3
nlp4	0mM	pink	5		0mM:nlp1-5mM:ipt4	0											nlp1	0mM	3
nlp4	0mM	pink	3		5mM:nlp1-5mM:ipt4	0											nlp1	0mM	4
nlp4	0mM	pink	7		0mM:nlp4-5mM:ipt4	0											nlp1	0mM	4
nlp4	0mM	pink	4		5mM:nlp4-5mM:ipt4	0											nlp1	0mM	5
nlp4	0mM	pink	6		5mM:ipt4nlp1-0mM:ipt4nlp1	0.474207											nlp1	0mM	3
nlp4	0mM	pink	4		0mM:ipt4nlp4-0mM:ipt4nlp1	1											nlp1	0mM	3
nlp4	0mM	pink	4		5mM:ipt4nlp4-0mM:ipt4nlp1	0.92789											nlp1	0mM	7
ipt4nlp1	0mM	pink	1		0mM:nlp1-0mM:ipt4nlp1	0.999994											nlp1	0mM	5
ipt4nlp1	0mM	pink	4		5mM:nlp1-0mM:ipt4nlp1	0.159822											nlp1	0mM	3
ipt4nlp1	0mM	pink	2		0mM:nlp4-0mM:ipt4nlp1	0.210523											nlp1	0mM	6
ipt4nlp1	0mM	pink	4		5mM:nlp4-0mM:ipt4nlp1	0.0094727											nlp1	0mM	5
ipt4nlp1	0mM	pink	3		0mM:ipt4nlp4-5mM:ipt4nlp1	0.640353											nlp1	5mM	4
ipt4nlp1	0mM	pink	3		5mM:ipt4nlp4-5mM:ipt4nlp1	1											nlp1	5mM	3
ipt4nlp1	0mM	pink	4		0mM:nlp1-5mM:ipt4nlp1	0.836009											nlp1	5mM	3
ipt4nlp1	0mM	pink	4		5mM:nlp1-5mM:ipt4nlp1	0.999998											nlp1	5mM	4
ipt4nlp1	0mM	pink	4		0mM:nlp4-5mM:ipt4nlp1	4.04e-05											nlp1	5mM	3
ipt4nlp1	0mM	pink	2		5mM:nlp4-5mM:ipt4nlp1	0.95207											nlp1	5mM	2
ipt4nlp1	0mM	pink	3		5mM:ipt4nlp4-0mM:ipt4nlp4	0.94516											nlp1	5mM	2
ipt4nlp1	0mM	pink	3		0mM:nlp1-0mM:ipt4nlp4	0.999983											nlp1	5mM	6
ipt4nlp1	0mM	pink	4		5mM:nlp1-0mM:ipt4nlp4	0.328522											nlp1	5mM	3
ipt4nlp1	0mM	pink	3		0mM:nlp4-0mM:ipt4nlp4	0.597914											nlp1	5mM	3
ipt4nlp1	0mM	pink	4		5mM:nlp4-0mM:ipt4nlp4	0.0478532											nlp1	5mM	4
ipt4nlp1	0mM	pink	5		0mM:nlp1-5mM:ipt4nlp4	0.99506											nlp1	5mM	3
ipt4nlp1	0mM	pink	4		5mM:nlp1-5mM:ipt4nlp4	0.999675											nlp1	5mM	4
ipt4nlp1	0mM	pink	3		0mM:nlp4-5mM:ipt4nlp4	0.0080984											nlp1	5mM	5
ipt4nlp1	0mM	pink	2		5mM:nlp4-5mM:ipt4nlp4	0.9075											nlp1	5mM	4
ipt4nlp1	0mM	pink	2		5mM:nlp1-0mM:nlp1	0.474482											nlp1	5mM	3
ipt4nlp1	0mM	pink	5		0mM:nlp4-0mM:nlp1	0.049753											nlp1	5mM	2
ipt4nlp1	0mM	pink	3		5mM:nlp4-0mM:nlp1	0.0575681											nlp1	5mM	4
ipt4nlp1	0mM	pink	2		0mM:nlp4-5mM:nlp1	1.6e-06											nlp1	5mM	2
ipt4nlp1	0mM	pink	3		5mM:nlp4-5mM:nlp1	0.997881											nlp1	5mM	3
ipt4nlp1	0mM	pink	5		5mM:nlp4-0mM:nlp4	0											nlp1	5mM	4
ipt4nlp1	0mM	pink	4														nlp1	5mM	4
ipt4nlp4	0mM	pink	5		mature/total nodules	adjusted p value											nlp1	5mM	4
ipt4nlp4	0mM	pink	3		5mM:gifu-0mM:gifu	0											nlp1	5mM	7
ipt4nlp4	0mM	pink	3		0mM:ipt4-0mM:gifu	0.999465											nlp1	5mM	4
ipt4nlp4	0mM	pink	3		5mM:ipt4-0mM:gifu	0											nlp1	5mM	3
ipt4nlp4	0mM	pink	5		0mM:ipt4nlp1-0mM:gifu	1											nlp1	5mM	3
ipt4nlp4	0mM	pink	4		5mM:ipt4nlp1-0mM:gifu	0.999958											nlp1	5mM	4
ipt4nlp4	0mM	pink	3		0mM:ipt4nlp4-0mM:gifu	0.968955											nlp1	5mM	3
ipt4nlp4	0mM	pink	2		5mM:ipt4nlp4-0mM:gifu	1											nlp1	5mM	2
ipt4nlp4	0mM	pink	2		0mM:nlp1-0mM:gifu	0.999965											nlp1	5mM	3
ipt4nlp4	0mM	pink	3		5mM:nlp1-0mM:gifu	0.989043											nlp1	5mM	5
ipt4nlp4	0mM	pink	3		0mM:nlp4-0mM:gifu	1											nlp1	5mM	2
ipt4nlp4	0mM	pink	3		5mM:nlp4-0mM:gifu	0.999944											nlp1	5mM	3
ipt4nlp4	0mM	pink	5		0mM:ipt4-5mM:gifu	5e-07											nlp1	5mM	5
ipt4nlp4	0mM	pink	3		5mM:ipt4-5mM:gifu	0.0004529											nlp1	5mM	4
gifu	5mM	pink	1		0mM:ipt4nlp1-5mM:gifu	0											nlp1	5mM	3
gifu	5mM	pink	2		5mM:ipt4nlp1-5mM:gifu	0											nlp4	0mM	2
gifu	5mM	pink	1		0mM:ipt4nlp4-5mM:gifu	0											nlp4	0mM	3
gifu	5mM	pink	0		5mM:ipt4nlp4-5mM:gifu	2.9e-06											nlp4	0mM	3
gifu	5mM	pink	1		0mM:nlp1-5mM:gifu	0											nlp4	0mM	3
gifu	5mM	pink	1		5mM:nlp1-5mM:gifu	0											nlp4	0mM	4
gifu	5mM	pink	1		0mM:nlp4-5mM:gifu	0											nlp4	0mM	4
gifu	5mM	pink	1		5mM:nlp4-5mM:gifu	1e-07											nlp4	0mM	7
gifu	5mM	pink	0		5mM:ipt4-0mM:ipt4	0											nlp4	0mM	6
gifu	5mM	pink	1		0mM:ipt4nlp1-0mM:ipt4	0.990703											nlp4	0mM	3
gifu	5mM	pink	2		5mM:ipt4nlp1-0mM:ipt4	0.94823											nlp4	0mM	6
gifu	5mM	pink	1		0mM:ipt4nlp4-0mM:ipt4	0.669841											nlp4	0mM	2
gifu	5mM	pink	1		5mM:ipt4nlp4-0mM:ipt4	0.999953											nlp4	0mM	5
gifu	5mM	pink	2		0mM:nlp1-0mM:ipt4	0.949063											nlp4	0mM	5
gifu	5mM	pink	1		5mM:nlp1-0mM:ipt4	0.684739											nlp4	0mM	4
gifu	5mM	pink	1		0mM:nlp4-0mM:ipt4	0.995999											nlp4	0mM	4
gifu	5mM	pink	0		5mM:nlp4-0mM:ipt4	1											nlp4	0mM	6
gifu	5mM	pink	1		0mM:ipt4nlp1-5mM:ipt4	0											nlp4	0mM	5
gifu	5mM	pink	2		5mM:ipt4nlp1-5mM:ipt4	0											nlp4	0mM	4
gifu	5mM	pink	3		0mM:ipt4nlp4-5mM:ipt4	0											nlp4	0mM	4
gifu	5mM	pink	1		5mM:ipt4nlp4-5mM:ipt4	0											nlp4	0mM	8
gifu	5mM	pink	2		0mM:nlp1-5mM:ipt4	0											nlp4	0mM	5
gifu	5mM	pink	1		5mM:nlp1-5mM:ipt4	0											nlp4	0mM	6
gifu	5mM	pink	1		0mM:nlp4-5mM:ipt4	0											nlp4	0mM	2
gifu	5mM	pink	1		5mM:nlp4-5mM:ipt4	0											nlp4	0mM	5
gifu	5mM	pink	1		5mM:ipt4nlp1-0mM:ipt4nlp1	1											nlp4	0mM	8
gifu	5mM	pink	1		0mM:ipt4nlp4-0mM:ipt4nlp1	0.996209											nlp4	0mM	4
gifu	5mM	pink	0		5mM:ipt4nlp4-0mM:ipt4nlp1	1											nlp4	0mM	4
ipt4	5mM	pink	0		0mM:nlp1-0mM:ipt4nlp1	1											nlp4	0mM	3
ipt4	5mM	pink	2		5mM:nlp1-0mM:ipt4nlp1	0.999666											nlp4	0mM	6
ipt4	5mM	pink	0		0mM:nlp4-0mM:ipt4nlp1	1											nlp4	0mM	6
ipt4	5mM	pink	0		5mM:nlp4-0mM:ipt4nlp1	0.997479											nlp4	0mM	4
ipt4	5mM	pink	0		0mM:ipt4nlp4-5mM:ipt4nlp1	0.999678											nlp4	0mM	7
ipt4	5mM	pink	0		5mM:ipt4nlp4-5mM:ipt4nlp1	0.999991											nlp4	0mM	3
ipt4	5mM	pink	0		0mM:nlp1-5mM:ipt4nlp1	1											nlp4	0mM	2
ipt4	5mM	pink	0		5mM:nlp1-5mM:ipt4nlp1	0.999997											nlp4	0mM	4
ipt4	5mM	pink	1		0mM:nlp4-5mM:ipt4nlp1	0.999999											nlp4	0mM	4
ipt4	5mM	pink	0		5mM:nlp4-5mM:ipt4nlp1	0.977672											nlp4	0mM	5
ipt4	5mM	pink	1		5mM:ipt4nlp4-0mM:ipt4nlp4	0.988534											nlp4	0mM	4
ipt4	5mM	pink	1		0mM:nlp1-0mM:ipt4nlp4	0.999594											nlp4	5mM	3
ipt4	5mM	pink	0		5mM:nlp1-0mM:ipt4nlp4	1											nlp4	5mM	3
ipt4	5mM	pink	1		0mM:nlp4-0mM:ipt4nlp4	0.990292											nlp4	5mM	3
ipt4	5mM	pink	0		5mM:nlp4-0mM:ipt4nlp4	0.755509											nlp4	5mM	2
ipt4	5mM	pink	0		0mM:nlp1-5mM:ipt4nlp4	0.999993											nlp4	5mM	1
ipt4	5mM	pink	0		5mM:nlp1-5mM:ipt4nlp4	0.997744											nlp4	5mM	5
ipt4	5mM	pink	1		0mM:nlp4-5mM:ipt4nlp4	1											nlp4	5mM	5
ipt4	5mM	pink	1		5mM:nlp4-5mM:ipt4nlp4	0.999996											nlp4	5mM	5
ipt4	5mM	pink	0		5mM:nlp1-0mM:nlp1	0.999995											nlp4	5mM	4
ipt4	5mM	pink	0		0mM:nlp4-0mM:nlp1	1											nlp4	5mM	1
ipt4	5mM	pink	1		5mM:nlp4-0mM:nlp1	0.978291											nlp4	5mM	3
ipt4	5mM	pink	0		0mM:nlp4-5mM:nlp1	0.998332											nlp4	5mM	6
ipt4	5mM	pink	0		5mM:nlp4-5mM:nlp1	0.782944											nlp4	5mM	6
ipt4	5mM	pink	0		5mM:nlp4-0mM:nlp4	0.999173											nlp4	5mM	4
ipt4	5mM	pink	0														nlp4	5mM	2
ipt4	5mM	pink	1														nlp4	5mM	5
ipt4	5mM	pink	1														nlp4	5mM	6
ipt4	5mM	pink	0														nlp4	5mM	1
nlp1	5mM	pink	1														nlp4	5mM	1
nlp1	5mM	pink	2														nlp4	5mM	2
nlp1	5mM	pink	2														nlp4	5mM	3
nlp1	5mM	pink	3														nlp4	5mM	3
nlp1	5mM	pink	4														nlp4	5mM	3
nlp1	5mM	pink	4														nlp4	5mM	3
nlp1	5mM	pink	2														nlp4	5mM	4
nlp1	5mM	pink	3														nlp4	5mM	4
nlp1	5mM	pink	2														nlp4	5mM	5
nlp1	5mM	pink	3														nlp4	5mM	1
nlp1	5mM	pink	2														nlp4	5mM	1
nlp1	5mM	pink	2														nlp4	5mM	4
nlp1	5mM	pink	3														nlp4	5mM	3
nlp1	5mM	pink	3														nlp4	5mM	2
nlp1	5mM	pink	2														nlp4	5mM	5
nlp1	5mM	pink	2														nlp4	5mM	6
nlp1	5mM	pink	1														nlp4	5mM	6
nlp1	5mM	pink	2														nlp4	5mM	2
nlp1	5mM	pink	3														nlp4	5mM	5
nlp1	5mM	pink	3														nlp4	5mM	3
nlp1	5mM	pink	5														nlp4	5mM	1
nlp1	5mM	pink	3														nlp4	5mM	3
nlp1	5mM	pink	3														nlp4	5mM	2
nlp1	5mM	pink	2														nlp4	5mM	3
nlp1	5mM	pink	2														nlp4	5mM	3
nlp1	5mM	pink	2														nlp4	5mM	3
nlp1	5mM	pink	3														nlp4	5mM	4
nlp1	5mM	pink	1														nlp4	5mM	2
nlp1	5mM	pink	3
nlp4	5mM	pink	3
nlp4	5mM	pink	2
nlp4	5mM	pink	2
nlp4	5mM	pink	3
nlp4	5mM	pink	3
nlp4	5mM	pink	3
nlp4	5mM	pink	1
nlp4	5mM	pink	2
nlp4	5mM	pink	1
nlp4	5mM	pink	1
nlp4	5mM	pink	2
nlp4	5mM	pink	2
nlp4	5mM	pink	3
nlp4	5mM	pink	1
nlp4	5mM	pink	2
nlp4	5mM	pink	3
nlp4	5mM	pink	2
nlp4	5mM	pink	3
nlp4	5mM	pink	2
nlp4	5mM	pink	2
nlp4	5mM	pink	2
nlp4	5mM	pink	3
nlp4	5mM	pink	3
nlp4	5mM	pink	2
nlp4	5mM	pink	2
nlp4	5mM	pink	2
nlp4	5mM	pink	3
nlp4	5mM	pink	3
ipt4nlp1	5mM	pink	1
ipt4nlp1	5mM	pink	4
ipt4nlp1	5mM	pink	2
ipt4nlp1	5mM	pink	4
ipt4nlp1	5mM	pink	5
ipt4nlp1	5mM	pink	3
ipt4nlp1	5mM	pink	2
ipt4nlp1	5mM	pink	4
ipt4nlp1	5mM	pink	2
ipt4nlp1	5mM	pink	2
ipt4nlp1	5mM	pink	3
ipt4nlp1	5mM	pink	2
ipt4nlp1	5mM	pink	2
ipt4nlp1	5mM	pink	4
ipt4nlp1	5mM	pink	1
ipt4nlp1	5mM	pink	4
ipt4nlp1	5mM	pink	4
ipt4nlp1	5mM	pink	1
ipt4nlp1	5mM	pink	4
ipt4nlp1	5mM	pink	4
ipt4nlp1	5mM	pink	1
ipt4nlp1	5mM	pink	2
ipt4nlp1	5mM	pink	2
ipt4nlp1	5mM	pink	2
ipt4nlp1	5mM	pink	3
ipt4nlp1	5mM	pink	1
ipt4nlp4	5mM	pink	4
ipt4nlp4	5mM	pink	3
ipt4nlp4	5mM	pink	5
ipt4nlp4	5mM	pink	1
ipt4nlp4	5mM	pink	2
ipt4nlp4	5mM	pink	2
ipt4nlp4	5mM	pink	1
ipt4nlp4	5mM	pink	3
ipt4nlp4	5mM	pink	3
ipt4nlp4	5mM	pink	3
ipt4nlp4	5mM	pink	3
ipt4nlp4	5mM	pink	4
ipt4nlp4	5mM	pink	3
ipt4nlp4	5mM	pink	2
gifu	0mM	total	5
gifu	0mM	total	6
gifu	0mM	total	5
gifu	0mM	total	5
gifu	0mM	total	5
gifu	0mM	total	4
gifu	0mM	total	8
gifu	0mM	total	6
gifu	0mM	total	4
gifu	0mM	total	5
gifu	0mM	total	4
gifu	0mM	total	4
gifu	0mM	total	5
gifu	0mM	total	4
gifu	0mM	total	7
gifu	0mM	total	8
gifu	0mM	total	5
gifu	0mM	total	5
gifu	0mM	total	6
gifu	0mM	total	4
gifu	0mM	total	6
gifu	0mM	total	4
gifu	0mM	total	4
gifu	0mM	total	4
gifu	0mM	total	5
gifu	0mM	total	3
gifu	0mM	total	9
gifu	0mM	total	5
gifu	0mM	total	4
ipt4	0mM	total	4
ipt4	0mM	total	6
ipt4	0mM	total	7
ipt4	0mM	total	8
ipt4	0mM	total	6
ipt4	0mM	total	8
ipt4	0mM	total	5
ipt4	0mM	total	6
ipt4	0mM	total	4
ipt4	0mM	total	3
ipt4	0mM	total	4
ipt4	0mM	total	4
ipt4	0mM	total	6
ipt4	0mM	total	4
ipt4	0mM	total	6
ipt4	0mM	total	4
ipt4	0mM	total	7
ipt4	0mM	total	4
ipt4	0mM	total	4
ipt4	0mM	total	5
ipt4	0mM	total	4
ipt4	0mM	total	7
ipt4	0mM	total	4
ipt4	0mM	total	6
ipt4	0mM	total	4
ipt4	0mM	total	4
nlp1	0mM	total	3
nlp1	0mM	total	2
nlp1	0mM	total	4
nlp1	0mM	total	4
nlp1	0mM	total	4
nlp1	0mM	total	6
nlp1	0mM	total	3
nlp1	0mM	total	3
nlp1	0mM	total	3
nlp1	0mM	total	4
nlp1	0mM	total	3
nlp1	0mM	total	4
nlp1	0mM	total	3
nlp1	0mM	total	4
nlp1	0mM	total	4
nlp1	0mM	total	4
nlp1	0mM	total	4
nlp1	0mM	total	3
nlp1	0mM	total	6
nlp1	0mM	total	6
nlp1	0mM	total	2
nlp1	0mM	total	6
nlp1	0mM	total	3
nlp1	0mM	total	4
nlp1	0mM	total	3
nlp1	0mM	total	5
nlp4	0mM	total	4
nlp4	0mM	total	4
nlp4	0mM	total	6
nlp4	0mM	total	5
nlp4	0mM	total	6
nlp4	0mM	total	4
nlp4	0mM	total	6
nlp4	0mM	total	4
nlp4	0mM	total	4
nlp4	0mM	total	5
nlp4	0mM	total	4
nlp4	0mM	total	4
nlp4	0mM	total	3
nlp4	0mM	total	5
nlp4	0mM	total	5
nlp4	0mM	total	6
nlp4	0mM	total	4
nlp4	0mM	total	4
nlp4	0mM	total	6
nlp4	0mM	total	4
nlp4	0mM	total	4
nlp4	0mM	total	6
nlp4	0mM	total	4
nlp4	0mM	total	9
nlp4	0mM	total	7
nlp4	0mM	total	7
nlp4	0mM	total	5
nlp4	0mM	total	5
ipt4nlp1	0mM	total	4
ipt4nlp1	0mM	total	4
ipt4nlp1	0mM	total	3
ipt4nlp1	0mM	total	4
ipt4nlp1	0mM	total	3
ipt4nlp1	0mM	total	4
ipt4nlp1	0mM	total	6
ipt4nlp1	0mM	total	5
ipt4nlp1	0mM	total	5
ipt4nlp1	0mM	total	3
ipt4nlp1	0mM	total	3
ipt4nlp1	0mM	total	4
ipt4nlp1	0mM	total	5
ipt4nlp1	0mM	total	3
ipt4nlp1	0mM	total	5
ipt4nlp1	0mM	total	5
ipt4nlp1	0mM	total	4
ipt4nlp1	0mM	total	4
ipt4nlp1	0mM	total	2
ipt4nlp1	0mM	total	2
ipt4nlp1	0mM	total	6
ipt4nlp1	0mM	total	3
ipt4nlp1	0mM	total	5
ipt4nlp1	0mM	total	4
ipt4nlp1	0mM	total	5
ipt4nlp1	0mM	total	5
ipt4nlp4	0mM	total	5
ipt4nlp4	0mM	total	5
ipt4nlp4	0mM	total	4
ipt4nlp4	0mM	total	3
ipt4nlp4	0mM	total	5
ipt4nlp4	0mM	total	4
ipt4nlp4	0mM	total	3
ipt4nlp4	0mM	total	2
ipt4nlp4	0mM	total	4
ipt4nlp4	0mM	total	4
ipt4nlp4	0mM	total	3
ipt4nlp4	0mM	total	3
ipt4nlp4	0mM	total	5
ipt4nlp4	0mM	total	3
gifu	5mM	total	3
gifu	5mM	total	3
gifu	5mM	total	4
gifu	5mM	total	2
gifu	5mM	total	5
gifu	5mM	total	3
gifu	5mM	total	4
gifu	5mM	total	5
gifu	5mM	total	2
gifu	5mM	total	2
gifu	5mM	total	3
gifu	5mM	total	3
gifu	5mM	total	3
gifu	5mM	total	2
gifu	5mM	total	3
gifu	5mM	total	3
gifu	5mM	total	2
gifu	5mM	total	3
gifu	5mM	total	3
gifu	5mM	total	3
gifu	5mM	total	3
gifu	5mM	total	2
gifu	5mM	total	4
gifu	5mM	total	3
gifu	5mM	total	1
gifu	5mM	total	2
gifu	5mM	total	2
gifu	5mM	total	3
ipt4	5mM	total	1
ipt4	5mM	total	4
ipt4	5mM	total	2
ipt4	5mM	total	3
ipt4	5mM	total	4
ipt4	5mM	total	2
ipt4	5mM	total	2
ipt4	5mM	total	1
ipt4	5mM	total	2
ipt4	5mM	total	1
ipt4	5mM	total	3
ipt4	5mM	total	3
ipt4	5mM	total	4
ipt4	5mM	total	3
ipt4	5mM	total	3
ipt4	5mM	total	2
ipt4	5mM	total	3
ipt4	5mM	total	3
ipt4	5mM	total	2
ipt4	5mM	total	2
ipt4	5mM	total	5
ipt4	5mM	total	2
ipt4	5mM	total	2
ipt4	5mM	total	3
ipt4	5mM	total	4
ipt4	5mM	total	2
ipt4	5mM	total	3
ipt4	5mM	total	1
ipt4	5mM	total	2
nlp1	5mM	total	1
nlp1	5mM	total	2
nlp1	5mM	total	2
nlp1	5mM	total	4
nlp1	5mM	total	5
nlp1	5mM	total	4
nlp1	5mM	total	3
nlp1	5mM	total	3
nlp1	5mM	total	2
nlp1	5mM	total	3
nlp1	5mM	total	3
nlp1	5mM	total	2
nlp1	5mM	total	3
nlp1	5mM	total	3
nlp1	5mM	total	2
nlp1	5mM	total	3
nlp1	5mM	total	2
nlp1	5mM	total	3
nlp1	5mM	total	3
nlp1	5mM	total	4
nlp1	5mM	total	5
nlp1	5mM	total	3
nlp1	5mM	total	3
nlp1	5mM	total	3
nlp1	5mM	total	3
nlp1	5mM	total	2
nlp1	5mM	total	3
nlp1	5mM	total	2
nlp1	5mM	total	3
nlp4	5mM	total	4
nlp4	5mM	total	3
nlp4	5mM	total	2
nlp4	5mM	total	3
nlp4	5mM	total	4
nlp4	5mM	total	4
nlp4	5mM	total	2
nlp4	5mM	total	3
nlp4	5mM	total	3
nlp4	5mM	total	3
nlp4	5mM	total	2
nlp4	5mM	total	3
nlp4	5mM	total	3
nlp4	5mM	total	3
nlp4	5mM	total	3
nlp4	5mM	total	3
nlp4	5mM	total	3
nlp4	5mM	total	4
nlp4	5mM	total	2
nlp4	5mM	total	2
nlp4	5mM	total	2
nlp4	5mM	total	4
nlp4	5mM	total	5
nlp4	5mM	total	3
nlp4	5mM	total	2
nlp4	5mM	total	3
nlp4	5mM	total	3
nlp4	5mM	total	3
ipt4nlp1	5mM	total	3
ipt4nlp1	5mM	total	4
ipt4nlp1	5mM	total	2
ipt4nlp1	5mM	total	6
ipt4nlp1	5mM	total	5
ipt4nlp1	5mM	total	3
ipt4nlp1	5mM	total	4
ipt4nlp1	5mM	total	4
ipt4nlp1	5mM	total	3
ipt4nlp1	5mM	total	2
ipt4nlp1	5mM	total	3
ipt4nlp1	5mM	total	4
ipt4nlp1	5mM	total	3
ipt4nlp1	5mM	total	4
ipt4nlp1	5mM	total	1
ipt4nlp1	5mM	total	4
ipt4nlp1	5mM	total	4
ipt4nlp1	5mM	total	2
ipt4nlp1	5mM	total	5
ipt4nlp1	5mM	total	5
ipt4nlp1	5mM	total	2
ipt4nlp1	5mM	total	2
ipt4nlp1	5mM	total	2
ipt4nlp1	5mM	total	2
ipt4nlp1	5mM	total	3
ipt4nlp1	5mM	total	1
ipt4nlp4	5mM	total	4
ipt4nlp4	5mM	total	6
ipt4nlp4	5mM	total	8
ipt4nlp4	5mM	total	2
ipt4nlp4	5mM	total	4
ipt4nlp4	5mM	total	2
ipt4nlp4	5mM	total	3
ipt4nlp4	5mM	total	3
ipt4nlp4	5mM	total	3
ipt4nlp4	5mM	total	3
ipt4nlp4	5mM	total	3
ipt4nlp4	5mM	total	5
ipt4nlp4	5mM	total	3
ipt4nlp4	5mM	total	2
gifu	5mM	ratio	0.333333
gifu	5mM	ratio	0.666667
gifu	5mM	ratio	0.25
gifu	5mM	ratio	0
gifu	5mM	ratio	0.2
gifu	5mM	ratio	0.333333
gifu	5mM	ratio	0.25
gifu	5mM	ratio	0.2
gifu	5mM	ratio	0
gifu	5mM	ratio	0.5
gifu	5mM	ratio	0.666667
gifu	5mM	ratio	0.333333
gifu	5mM	ratio	0.333333
gifu	5mM	ratio	1
gifu	5mM	ratio	0.333333
gifu	5mM	ratio	0.333333
gifu	5mM	ratio	0
gifu	5mM	ratio	0.333333
gifu	5mM	ratio	0.666667
gifu	5mM	ratio	1
gifu	5mM	ratio	0.333333
gifu	5mM	ratio	1
gifu	5mM	ratio	0.25
gifu	5mM	ratio	0.333333
gifu	5mM	ratio	1
gifu	5mM	ratio	0.5
gifu	5mM	ratio	0.5
gifu	5mM	ratio	0
ipt4	5mM	ratio	0
ipt4	5mM	ratio	0.5
ipt4	5mM	ratio	0
ipt4	5mM	ratio	0
ipt4	5mM	ratio	0
ipt4	5mM	ratio	0
ipt4	5mM	ratio	0
ipt4	5mM	ratio	0
ipt4	5mM	ratio	0.5
ipt4	5mM	ratio	0
ipt4	5mM	ratio	0.333333
ipt4	5mM	ratio	0.333333
ipt4	5mM	ratio	0
ipt4	5mM	ratio	0.333333
ipt4	5mM	ratio	0
ipt4	5mM	ratio	0
ipt4	5mM	ratio	0
ipt4	5mM	ratio	0.333333
ipt4	5mM	ratio	0.5
ipt4	5mM	ratio	0
ipt4	5mM	ratio	0
ipt4	5mM	ratio	0.5
ipt4	5mM	ratio	0
ipt4	5mM	ratio	0
ipt4	5mM	ratio	0
ipt4	5mM	ratio	0
ipt4	5mM	ratio	0.333333
ipt4	5mM	ratio	1
ipt4	5mM	ratio	0
nlp1	5mM	ratio	1
nlp1	5mM	ratio	1
nlp1	5mM	ratio	1
nlp1	5mM	ratio	0.75
nlp1	5mM	ratio	0.8
nlp1	5mM	ratio	1
nlp1	5mM	ratio	0.666667
nlp1	5mM	ratio	1
nlp1	5mM	ratio	1
nlp1	5mM	ratio	1
nlp1	5mM	ratio	0.666667
nlp1	5mM	ratio	1
nlp1	5mM	ratio	1
nlp1	5mM	ratio	1
nlp1	5mM	ratio	1
nlp1	5mM	ratio	0.666667
nlp1	5mM	ratio	0.5
nlp1	5mM	ratio	0.666667
nlp1	5mM	ratio	1
nlp1	5mM	ratio	0.75
nlp1	5mM	ratio	1
nlp1	5mM	ratio	1
nlp1	5mM	ratio	1
nlp1	5mM	ratio	0.666667
nlp1	5mM	ratio	0.666667
nlp1	5mM	ratio	1
nlp1	5mM	ratio	1
nlp1	5mM	ratio	0.5
nlp1	5mM	ratio	1
nlp4	5mM	ratio	0.75
nlp4	5mM	ratio	0.666667
nlp4	5mM	ratio	1
nlp4	5mM	ratio	1
nlp4	5mM	ratio	0.75
nlp4	5mM	ratio	0.75
nlp4	5mM	ratio	0.5
nlp4	5mM	ratio	0.666667
nlp4	5mM	ratio	0.333333
nlp4	5mM	ratio	0.333333
nlp4	5mM	ratio	1
nlp4	5mM	ratio	0.666667
nlp4	5mM	ratio	1
nlp4	5mM	ratio	0.333333
nlp4	5mM	ratio	0.666667
nlp4	5mM	ratio	1
nlp4	5mM	ratio	0.666667
nlp4	5mM	ratio	0.75
nlp4	5mM	ratio	1
nlp4	5mM	ratio	1
nlp4	5mM	ratio	1
nlp4	5mM	ratio	0.75
nlp4	5mM	ratio	0.6
nlp4	5mM	ratio	0.666667
nlp4	5mM	ratio	1
nlp4	5mM	ratio	0.666667
nlp4	5mM	ratio	1
nlp4	5mM	ratio	1
ipt4nlp1	5mM	ratio	0.333333
ipt4nlp1	5mM	ratio	1
ipt4nlp1	5mM	ratio	1
ipt4nlp1	5mM	ratio	0.666667
ipt4nlp1	5mM	ratio	1
ipt4nlp1	5mM	ratio	1
ipt4nlp1	5mM	ratio	0.5
ipt4nlp1	5mM	ratio	1
ipt4nlp1	5mM	ratio	0.666667
ipt4nlp1	5mM	ratio	1
ipt4nlp1	5mM	ratio	1
ipt4nlp1	5mM	ratio	0.5
ipt4nlp1	5mM	ratio	0.666667
ipt4nlp1	5mM	ratio	1
ipt4nlp1	5mM	ratio	1
ipt4nlp1	5mM	ratio	1
ipt4nlp1	5mM	ratio	1
ipt4nlp1	5mM	ratio	0.5
ipt4nlp1	5mM	ratio	0.8
ipt4nlp1	5mM	ratio	0.8
ipt4nlp1	5mM	ratio	0.5
ipt4nlp1	5mM	ratio	1
ipt4nlp1	5mM	ratio	1
ipt4nlp1	5mM	ratio	1
ipt4nlp1	5mM	ratio	1
ipt4nlp1	5mM	ratio	1
ipt4nlp4	5mM	ratio	1
ipt4nlp4	5mM	ratio	0.5
ipt4nlp4	5mM	ratio	0.625
ipt4nlp4	5mM	ratio	0.5
ipt4nlp4	5mM	ratio	0.5
ipt4nlp4	5mM	ratio	1
ipt4nlp4	5mM	ratio	0.333333
ipt4nlp4	5mM	ratio	1
ipt4nlp4	5mM	ratio	1
ipt4nlp4	5mM	ratio	1
ipt4nlp4	5mM	ratio	1
ipt4nlp4	5mM	ratio	0.8
ipt4nlp4	5mM	ratio	1
ipt4nlp4	5mM	ratio	1
gifu	0mM	ratio	0.6
gifu	0mM	ratio	0.666667
gifu	0mM	ratio	0.8
gifu	0mM	ratio	0.8
gifu	0mM	ratio	1
gifu	0mM	ratio	1
gifu	0mM	ratio	0.75
gifu	0mM	ratio	0.666667
gifu	0mM	ratio	0.75
gifu	0mM	ratio	1
gifu	0mM	ratio	0.75
gifu	0mM	ratio	0.5
gifu	0mM	ratio	0.8
gifu	0mM	ratio	0.5
gifu	0mM	ratio	0.571429
gifu	0mM	ratio	0.625
gifu	0mM	ratio	1
gifu	0mM	ratio	1
gifu	0mM	ratio	0.833333
gifu	0mM	ratio	0.75
gifu	0mM	ratio	1
gifu	0mM	ratio	1
gifu	0mM	ratio	1
gifu	0mM	ratio	0.75
gifu	0mM	ratio	0.8
gifu	0mM	ratio	1
gifu	0mM	ratio	0.666667
gifu	0mM	ratio	0.8
gifu	0mM	ratio	1
ipt4	0mM	ratio	0.75
ipt4	0mM	ratio	1
ipt4	0mM	ratio	0.571429
ipt4	0mM	ratio	0.625
ipt4	0mM	ratio	0.833333
ipt4	0mM	ratio	0.75
ipt4	0mM	ratio	0.8
ipt4	0mM	ratio	0.833333
ipt4	0mM	ratio	0.75
ipt4	0mM	ratio	0.666667
ipt4	0mM	ratio	0.75
ipt4	0mM	ratio	0.5
ipt4	0mM	ratio	0.833333
ipt4	0mM	ratio	0.75
ipt4	0mM	ratio	0.666667
ipt4	0mM	ratio	0.75
ipt4	0mM	ratio	0.571429
ipt4	0mM	ratio	0.25
ipt4	0mM	ratio	0.75
ipt4	0mM	ratio	0.8
ipt4	0mM	ratio	0.75
ipt4	0mM	ratio	1
ipt4	0mM	ratio	0.75
ipt4	0mM	ratio	1
ipt4	0mM	ratio	1
ipt4	0mM	ratio	1
nlp1	0mM	ratio	1
nlp1	0mM	ratio	0.5
nlp1	0mM	ratio	1
nlp1	0mM	ratio	1
nlp1	0mM	ratio	0.75
nlp1	0mM	ratio	0.833333
nlp1	0mM	ratio	1
nlp1	0mM	ratio	0.666667
nlp1	0mM	ratio	0.666667
nlp1	0mM	ratio	0.75
nlp1	0mM	ratio	1
nlp1	0mM	ratio	0.75
nlp1	0mM	ratio	1
nlp1	0mM	ratio	0.75
nlp1	0mM	ratio	0.75
nlp1	0mM	ratio	0.75
nlp1	0mM	ratio	1.5
nlp1	0mM	ratio	0.5
nlp1	0mM	ratio	0.666667
nlp1	0mM	ratio	0.5
nlp1	0mM	ratio	1
nlp1	0mM	ratio	1
nlp1	0mM	ratio	1
nlp1	0mM	ratio	0.666667
nlp1	0mM	ratio	0.75
nlp1	0mM	ratio	1
nlp1	0mM	ratio	1
nlp4	0mM	ratio	1
nlp4	0mM	ratio	0.75
nlp4	0mM	ratio	0.666667
nlp4	0mM	ratio	0.8
nlp4	0mM	ratio	0.833333
nlp4	0mM	ratio	0.75
nlp4	0mM	ratio	1
nlp4	0mM	ratio	0.75
nlp4	0mM	ratio	0.75
nlp4	0mM	ratio	0.8
nlp4	0mM	ratio	0.75
nlp4	0mM	ratio	0.75
nlp4	0mM	ratio	0.666667
nlp4	0mM	ratio	0.8
nlp4	0mM	ratio	0.8
nlp4	0mM	ratio	0.833333
nlp4	0mM	ratio	1
nlp4	0mM	ratio	1
nlp4	0mM	ratio	0.833333
nlp4	0mM	ratio	1
nlp4	0mM	ratio	1
nlp4	0mM	ratio	0.833333
nlp4	0mM	ratio	0.75
nlp4	0mM	ratio	0.777778
nlp4	0mM	ratio	0.571429
nlp4	0mM	ratio	0.857143
nlp4	0mM	ratio	0.8
nlp4	0mM	ratio	0.8
ipt4nlp1	0mM	ratio	0.25
ipt4nlp1	0mM	ratio	1
ipt4nlp1	0mM	ratio	0.666667
ipt4nlp1	0mM	ratio	1
ipt4nlp1	0mM	ratio	1
ipt4nlp1	0mM	ratio	0.75
ipt4nlp1	0mM	ratio	0.666667
ipt4nlp1	0mM	ratio	0.8
ipt4nlp1	0mM	ratio	0.8
ipt4nlp1	0mM	ratio	0.666667
ipt4nlp1	0mM	ratio	1
ipt4nlp1	0mM	ratio	0.75
ipt4nlp1	0mM	ratio	0.8
ipt4nlp1	0mM	ratio	1
ipt4nlp1	0mM	ratio	0.8
ipt4nlp1	0mM	ratio	1
ipt4nlp1	0mM	ratio	1
ipt4nlp1	0mM	ratio	0.75
ipt4nlp1	0mM	ratio	1
ipt4nlp1	0mM	ratio	1
ipt4nlp1	0mM	ratio	0.833333
ipt4nlp1	0mM	ratio	1
ipt4nlp1	0mM	ratio	0.4
ipt4nlp1	0mM	ratio	0.75
ipt4nlp1	0mM	ratio	1
ipt4nlp1	0mM	ratio	0.8
ipt4nlp4	0mM	ratio	1
ipt4nlp4	0mM	ratio	0.6
ipt4nlp4	0mM	ratio	0.75
ipt4nlp4	0mM	ratio	1
ipt4nlp4	0mM	ratio	1
ipt4nlp4	0mM	ratio	1
ipt4nlp4	0mM	ratio	1
ipt4nlp4	0mM	ratio	1
ipt4nlp4	0mM	ratio	0.5
ipt4nlp4	0mM	ratio	0.75
ipt4nlp4	0mM	ratio	1
ipt4nlp4	0mM	ratio	1
ipt4nlp4	0mM	ratio	1
ipt4nlp4	0mM	ratio	1

## Sheet: Fig8
qPCR										heatmap
geno	nitrate	inoc	group	gene	relative_exp	N0 = threshold /(Eff_mean^Cq)				Gene	gene	log2FC_15min	log2FC_30min	log2FC_1hr	log2FC_24h	log2FC_3day
gifu	0	mock	0mock	UBI		2.25872e-08				LotjaGi1g1v0062600	NFR1	0.233452	-0.134094	0.0259387	-1.21213	-0.0947376
gifu	0	mock	0mock	UBI		3.63559e-08				LotjaGi2g1v0394950	NFR5	1.73817	1.4504	1.91858	-1.02996	0.990537
gifu	0	mock	0mock	UBI		2.85232e-08				LotjaGi2g1v0330500	SYMRK	0.551038	0.278532	0.515252	-0.478256	0.417963
gifu	0	mock	0mock	UBI		1.23186e-08				LotjaGi2g1v0352700	HMGR1	0.435194	-0.00379338	-0.711453	-1.26666	-0.408242
gifu	0	r7a	0r7a	UBI		1.83602e-08				LotjaGi1g1v0175100	NUP85	-0.245298	0.0653767	-0.189696	0.78871	0.298218
gifu	0	r7a	0r7a	UBI		3.72123e-08				LotjaGi1g1v0009600	NUP133	0.156583	0.135258	-0.044205	0.459827	0.572492
gifu	0	r7a	0r7a	UBI		2.41523e-08				LotjaGi1g1v0800800	CASTOR	-0.216077	0.0247913	0.0895986	-0.245363	0.0730061
gifu	0	r7a	0r7a	UBI		4.00739e-08				LotjaGi6g1v0363700	POLLUX	-0.218156	-0.205019	-0.0344667	-0.0165437	0.0154773
gifu	0	r7a	0r7a	UBI		2.07655e-08				LotjaGi3g1v0307700	CCaMK	0.407834	0.20328	0.262606	-0.686045	0.172095
gifu	5	r7a	5r7a	UBI		4.79077e-08				LotjaGi2g1v0343300	CYCLOPS	0.442067	0.0737093	0.299389	-0.542643	-0.346779
gifu	5	r7a	5r7a	UBI		3.5643e-08				LotjaGi3g1v0414350	NSP1	1.75787	2.24798	2.65348	0.875206	1.05929
gifu	5	r7a	5r7a	UBI		1.26268e-08				LotjaGi1g1v0257100	NSP2	0.339974	-0.250012	-0.0133029	-2.01805	-1.46349
gifu	5	r7a	5r7a	UBI		2.96916e-08				LotjaGi1g1v0001500	NIN	0.28485	-0.923964	-1.42321	-2.82617	-1.92748
gifu	5	r7a	5r7a	UBI		2.87245e-08				LotjaGi1g1v0643700	ERN1	1.20034	0.405313	0.138719	-0.687865	0.17782
nlp1	0	mock	0mock	UBI		1.57067e-08
nlp1	0	mock	0mock	UBI		1.30552e-08
nlp1	0	mock	0mock	UBI		8.15444e-09
nlp1	0	mock	0mock	UBI		1.42265e-08
nlp1	0	r7a	0r7a	UBI		1.57915e-08
nlp1	0	r7a	0r7a	UBI		1.79207e-08
nlp1	0	r7a	0r7a	UBI		3.24945e-08
nlp1	0	r7a	0r7a	UBI		1.52428e-08
nlp1	0	r7a	0r7a	UBI		2.05813e-08
nlp1	5	r7a	5r7a	UBI		1.03058e-07
nlp1	5	r7a	5r7a	UBI		7.06089e-08
nlp1	5	r7a	5r7a	UBI		7.32786e-08
nlp1	5	r7a	5r7a	UBI		5.98777e-08
nlp1	5	r7a	5r7a	UBI		8.38328e-08
nlp4	0	mock	0mock	UBI		7.84233e-08
nlp4	0	mock	0mock	UBI		6.3222e-08
nlp4	0	mock	0mock	UBI		6.46315e-08
nlp4	0	mock	0mock	UBI		5.08669e-08
nlp4	0	mock	0mock	UBI		9.15583e-08
nlp4	0	r7a	0r7a	UBI		7.27996e-08
nlp4	0	r7a	0r7a	UBI		4.83686e-08
nlp4	0	r7a	0r7a	UBI		3.93978e-08
nlp4	0	r7a	0r7a	UBI		5.42906e-08
nlp4	0	r7a	0r7a	UBI		7.46786e-08
nlp4	5	r7a	5r7a	UBI		5.51975e-08
nlp4	5	r7a	5r7a	UBI		5.25005e-08
nlp4	5	r7a	5r7a	UBI		6.81652e-08
nlp4	5	r7a	5r7a	UBI		4.24649e-08
nlp4	5	r7a	5r7a	UBI		5.11059e-08
nlp4	5	r7a	5r7a	UBI		4.48484e-08
gifu	0	mock	0mock	NSP2	4.24444	9.58702e-08
gifu	0	mock	0mock	NSP2	4.43974	1.61411e-07
gifu	0	mock	0mock	NSP2	4.19331	1.19607e-07
gifu	0	mock	0mock	NSP2	4.63491	5.70958e-08
gifu	0	r7a	0r7a	NSP2	7.1085	1.30514e-07
gifu	0	r7a	0r7a	NSP2	6.22576	2.31675e-07
gifu	0	r7a	0r7a	NSP2	6.91524	1.67019e-07
gifu	0	r7a	0r7a	NSP2	5.92265	2.37344e-07
gifu	0	r7a	0r7a	NSP2	5.94159	1.2338e-07
gifu	5	r7a	5r7a	NSP2	4.12827	1.97776e-07	0.000916903
gifu	5	r7a	5r7a	NSP2	3.66536	1.30645e-07
gifu	5	r7a	5r7a	NSP2	3.43394	4.33595e-08
gifu	5	r7a	5r7a	NSP2	5.12464	1.52159e-07
gifu	5	r7a	5r7a	NSP2	4.85462	1.39446e-07
nlp1	0	mock	0mock	NSP2	2.52212	3.96143e-08
nlp1	0	mock	0mock	NSP2	3.91626	5.11278e-08
nlp1	0	mock	0mock	NSP2	2.52224	3.58827e-08
nlp1	0	mock	0mock	NSP2	4.0254	6.3567e-08
nlp1	0	r7a	0r7a	NSP2	4.42721	7.93387e-08
nlp1	0	r7a	0r7a	NSP2	4.69258	1.52483e-07
nlp1	0	r7a	0r7a	NSP2	4.56317	6.95554e-08
nlp1	0	r7a	0r7a	NSP2	4.55386	9.37243e-08
nlp1	0	r7a	0r7a	NSP2	4.30279	4.43437e-07
nlp1	5	r7a	5r7a	NSP2	6.36104	4.49146e-07	0.471874
nlp1	5	r7a	5r7a	NSP2	4.282	3.13779e-07
nlp1	5	r7a	5r7a	NSP2	4.72541	2.82947e-07
nlp1	5	r7a	5r7a	NSP2	4.31263	3.6154e-07
nlp1	5	r7a	5r7a	NSP2	4.42981	3.474e-07
nlp4	0	mock	0mock	NSP2	6.14236	3.88332e-07
nlp4	0	mock	0mock	NSP2	5.20346	3.36307e-07
nlp4	0	mock	0mock	NSP2	5.14286	2.61601e-07
nlp4	0	mock	0mock	NSP2	6.78217	6.20963e-07
nlp4	0	mock	0mock	NSP2	4.79051	3.48747e-07
nlp4	0	r7a	0r7a	NSP2	6.84218	3.30947e-07
nlp4	0	r7a	0r7a	NSP2	6.30599	2.48442e-07
nlp4	0	r7a	0r7a	NSP2	6.23542	3.38524e-07
nlp4	0	r7a	0r7a	NSP2	5.33953	3.98748e-07
nlp4	0	r7a	0r7a	NSP2	5.2616	2.90427e-07
nlp4	5	r7a	5r7a	NSP2	7.33914	3.85309e-07	0.0502122
nlp4	5	r7a	5r7a	NSP2	7.85719	5.35587e-07
nlp4	5	r7a	5r7a	NSP2	7.87469	3.34398e-07
nlp4	5	r7a	5r7a	NSP2	5.50439	2.81307e-07
nlp4	5	r7a	5r7a	NSP2	8.06218	3.61576e-07
gifu	0	mock	0mock	ERN1	5.01148	1.13195e-07
gifu	0	mock	0mock	ERN1	3.01519	1.0962e-07
gifu	0	mock	0mock	ERN1	4.89034	1.39488e-07
gifu	0	mock	0mock	ERN1	4.38347	5.39983e-08
gifu	0	r7a	0r7a	ERN1	17.074	3.13482e-07
gifu	0	r7a	0r7a	ERN1	17.0562	6.34702e-07
gifu	0	r7a	0r7a	ERN1	17.8692	4.31582e-07
gifu	0	r7a	0r7a	ERN1	16.1287	6.46339e-07
gifu	0	r7a	0r7a	ERN1	15.4821	3.21495e-07
gifu	5	r7a	5r7a	ERN1	8.74233	4.18825e-07	9.29304e-07
gifu	5	r7a	5r7a	ERN1	8.26595	2.94624e-07
gifu	5	r7a	5r7a	ERN1	9.8773	1.24718e-07
gifu	5	r7a	5r7a	ERN1	10.1974	3.02777e-07
gifu	5	r7a	5r7a	ERN1	8.79232	2.52555e-07
nlp1	0	mock	0mock	ERN1	3.05346	4.79599e-08
nlp1	0	mock	0mock	ERN1	3.2313	4.21854e-08
nlp1	0	mock	0mock	ERN1	3.63226	2.9619e-08
nlp1	0	mock	0mock	ERN1	3.01501	4.28931e-08
nlp1	0	mock	0mock	ERN1	3.81668	6.02711e-08
nlp1	0	r7a	0r7a	ERN1	9.6273	1.72528e-07
nlp1	0	r7a	0r7a	ERN1	10.562	3.43206e-07
nlp1	0	r7a	0r7a	ERN1	9.96733	1.5193e-07
nlp1	0	r7a	0r7a	ERN1	10.8283	2.22861e-07
nlp1	0	r7a	0r7a	ERN1	10.7513	1.10801e-06
nlp1	5	r7a	5r7a	ERN1	12.3843	8.74439e-07	0.698131
nlp1	5	r7a	5r7a	ERN1	9.00983	6.60228e-07
nlp1	5	r7a	5r7a	ERN1	9.01377	5.39724e-07
nlp1	5	r7a	5r7a	ERN1	11.32	9.4899e-07
nlp1	5	r7a	5r7a	ERN1	11.5106	9.02696e-07
nlp4	0	mock	0mock	ERN1	3.71163	2.34657e-07
nlp4	0	mock	0mock	ERN1	3.27188	2.11467e-07
nlp4	0	mock	0mock	ERN1	2.59873	1.32189e-07
nlp4	0	mock	0mock	ERN1	4.93686	4.5201e-07
nlp4	0	mock	0mock	ERN1	2.67984	1.95091e-07
nlp4	0	r7a	0r7a	ERN1	13.8908	6.71881e-07
nlp4	0	r7a	0r7a	ERN1	11.83	4.66075e-07
nlp4	0	r7a	0r7a	ERN1	11.7602	6.3847e-07
nlp4	0	r7a	0r7a	ERN1	12.1571	9.07872e-07
nlp4	0	r7a	0r7a	ERN1	9.81747	5.419e-07
nlp4	5	r7a	5r7a	ERN1	13.4491	7.06083e-07	0.0505171
nlp4	5	r7a	5r7a	ERN1	14.157	9.65018e-07
nlp4	5	r7a	5r7a	ERN1	15.3956	6.53771e-07
nlp4	5	r7a	5r7a	ERN1	12.7381	6.50992e-07
nlp4	5	r7a	5r7a	ERN1	13.0777	5.86516e-07
gifu	0	mock	0mock	NIN	0.0266672	1.16941e-09
gifu	0	mock	0mock	NIN	0.0148117	7.97223e-10
gifu	0	mock	0mock	NIN	0.0119916	5.79618e-10
gifu	0	mock	0mock	NIN	0.014659	5.6001e-10
gifu	0	r7a	0r7a	NIN	0.219936	1.13072e-08
gifu	0	r7a	0r7a	NIN	0.26424	1.73488e-08
gifu	0	r7a	0r7a	NIN	0.212537	1.24991e-08
gifu	0	r7a	0r7a	NIN	0.250777	1.9444e-08
gifu	0	r7a	0r7a	NIN	0.213747	1.48867e-08
gifu	5	r7a	5r7a	NIN	0.157312	8.94255e-09	0.0259233
gifu	5	r7a	5r7a	NIN	0.193261	9.53344e-09
gifu	5	r7a	5r7a	NIN	0.201912	2.51646e-09
gifu	5	r7a	5r7a	NIN	0.206068	4.43489e-09
gifu	5	r7a	5r7a	NIN	0.208717	8.70912e-09
nlp1	0	mock	0mock	NIN	0	-999
nlp1	0	mock	0mock	NIN	0	-999
nlp1	0	mock	0mock	NIN	0	-999
nlp1	0	mock	0mock	NIN	0	-999
nlp1	0	mock	0mock	NIN	0.00219116	2.3208e-11
nlp1	0	r7a	0r7a	NIN	0.166709	2.80051e-08
nlp1	0	r7a	0r7a	NIN	0.156692	3.22588e-08
nlp1	0	r7a	0r7a	NIN	0.179841	3.6281e-08
nlp1	0	r7a	0r7a	NIN	0.159082	3.22206e-08
nlp1	0	r7a	0r7a	NIN	0.190398	2.16518e-08
nlp1	5	r7a	5r7a	NIN	0.180903	2.88188e-08	0.108736
nlp1	5	r7a	5r7a	NIN	0.165004	2.05762e-08
nlp1	5	r7a	5r7a	NIN	0.122586	1.43688e-08
nlp1	5	r7a	5r7a	NIN	0.133114	9.85477e-09
nlp1	5	r7a	5r7a	NIN	0.130119	1.12952e-08
nlp4	0	mock	0mock	NIN	0.00703508	8.32811e-10
nlp4	0	mock	0mock	NIN	0.00359969	4.19131e-10
nlp4	0	mock	0mock	NIN	0.00568835	5.5894e-10
nlp4	0	mock	0mock	NIN	0.00800572	1.50987e-09
nlp4	0	mock	0mock	NIN	0.0061212	4.87785e-10
nlp4	0	r7a	0r7a	NIN	0.173439	1.752e-08
nlp4	0	r7a	0r7a	NIN	0.175352	1.56012e-08
nlp4	0	r7a	0r7a	NIN	0.185417	1.72404e-08
nlp4	0	r7a	0r7a	NIN	0.221176	2.05741e-08
nlp4	0	r7a	0r7a	NIN	0.134133	1.90047e-08
nlp4	5	r7a	5r7a	NIN	0.157403	2.23801e-08	0.246188
nlp4	5	r7a	5r7a	NIN	0.178423	2.07104e-08
nlp4	5	r7a	5r7a	NIN	0.166232	4.44159e-09
nlp4	5	r7a	5r7a	NIN	0.117234	2.06988e-08
nlp4	5	r7a	5r7a	NIN	0.161065	2.17408e-08
gifu	0	mock	0mock	NFR1	1.47909	3.34085e-08
gifu	0	mock	0mock	NFR1	0.916543	3.33218e-08
gifu	0	mock	0mock	NFR1	0.742551	2.11799e-08
gifu	0	mock	0mock	NFR1	0.744928	9.17649e-09
gifu	0	r7a	0r7a	NFR1	0.846766	1.55468e-08
gifu	0	r7a	0r7a	NFR1	0.685177	2.5497e-08
gifu	0	r7a	0r7a	NFR1	0.631396	1.52497e-08
gifu	0	r7a	0r7a	NFR1	0.666922	2.67262e-08
gifu	0	r7a	0r7a	NFR1	0.665173	1.38127e-08
gifu	5	r7a	5r7a	NFR1	0.447403	2.1434e-08	0.00121523
gifu	5	r7a	5r7a	NFR1	0.506223	1.80433e-08
gifu	5	r7a	5r7a	NFR1	0.396934	5.01199e-09
gifu	5	r7a	5r7a	NFR1	0.543199	1.61284e-08
gifu	5	r7a	5r7a	NFR1	0.374009	1.07432e-08
nlp1	0	mock	0mock	NFR1	0.391731	6.15282e-09
nlp1	0	mock	0mock	NFR1	0.419587	5.47781e-09
nlp1	0	mock	0mock	NFR1	0.449421	3.66478e-09
nlp1	0	mock	0mock	NFR1	0.32413	4.61124e-09
nlp1	0	mock	0mock	NFR1	0.384934	6.07868e-09
nlp1	0	r7a	0r7a	NFR1	0.333549	5.97743e-09
nlp1	0	r7a	0r7a	NFR1	0.621319	2.01895e-08
nlp1	0	r7a	0r7a	NFR1	0.614285	9.36341e-09
nlp1	0	r7a	0r7a	NFR1	0.544755	1.12118e-08
nlp1	0	r7a	0r7a	NFR1	0.616054	6.34893e-08
nlp1	5	r7a	5r7a	NFR1	0.788251	5.56575e-08	0.941471
nlp1	5	r7a	5r7a	NFR1	0.589279	4.31815e-08
nlp1	5	r7a	5r7a	NFR1	0.40469	2.42319e-08
nlp1	5	r7a	5r7a	NFR1	0.412244	3.45595e-08
nlp1	5	r7a	5r7a	NFR1	0.501496	3.93289e-08
nlp4	0	mock	0mock	NFR1	1.24019	7.84073e-08
nlp4	0	mock	0mock	NFR1	0.693792	4.48408e-08
nlp4	0	mock	0mock	NFR1	0.792381	4.03059e-08
nlp4	0	mock	0mock	NFR1	2.00587	1.83654e-07
nlp4	0	mock	0mock	NFR1	0.929097	6.76378e-08
nlp4	0	r7a	0r7a	NFR1	0.962191	4.65398e-08
nlp4	0	r7a	0r7a	NFR1	0.930994	3.66791e-08
nlp4	0	r7a	0r7a	NFR1	0.954562	5.18237e-08
nlp4	0	r7a	0r7a	NFR1	0.911364	6.80594e-08
nlp4	0	r7a	0r7a	NFR1	0.961498	5.30723e-08
nlp4	5	r7a	5r7a	NFR1	0.606727	3.18535e-08	2.34494e-05
nlp4	5	r7a	5r7a	NFR1	0.609389	4.15391e-08
nlp4	5	r7a	5r7a	NFR1	0.617756	2.62329e-08
nlp4	5	r7a	5r7a	NFR1	0.70032	3.57905e-08
nlp4	5	r7a	5r7a	NFR1	0.696311	3.12284e-08
gifu	0	mock	0mock	NFR5	4.90463	1.10782e-07
gifu	0	mock	0mock	NFR5	3.93463	1.43047e-07
gifu	0	mock	0mock	NFR5	4.28012	1.22083e-07
gifu	0	mock	0mock	NFR5	3.83397	4.72293e-08
gifu	0	r7a	0r7a	NFR5	4.63042	8.50155e-08
gifu	0	r7a	0r7a	NFR5	3.67983	1.36935e-07
gifu	0	r7a	0r7a	NFR5	3.61933	8.74153e-08
gifu	0	r7a	0r7a	NFR5	3.36816	1.34975e-07
gifu	0	r7a	0r7a	NFR5	4.05717	8.42492e-08
gifu	5	r7a	5r7a	NFR5	1.98828	9.52541e-08	0.00255335
gifu	5	r7a	5r7a	NFR5	2.3236	8.28201e-08
gifu	5	r7a	5r7a	NFR5	2.55879	3.23092e-08
gifu	5	r7a	5r7a	NFR5	3.34207	9.92314e-08
gifu	5	r7a	5r7a	NFR5	2.15329	6.18522e-08
nlp1	0	mock	0mock	NFR5	3.0841	4.84412e-08
nlp1	0	mock	0mock	NFR5	3.04639	3.97714e-08
nlp1	0	mock	0mock	NFR5	3.13645	2.5576e-08
nlp1	0	mock	0mock	NFR5	2.32764	3.31142e-08
nlp1	0	mock	0mock	NFR5	2.72856	4.3088e-08
nlp1	0	r7a	0r7a	NFR5	2.30323	4.12756e-08
nlp1	0	r7a	0r7a	NFR5	2.78804	9.05962e-08
nlp1	0	r7a	0r7a	NFR5	2.15061	3.27812e-08
nlp1	0	r7a	0r7a	NFR5	2.53622	5.21986e-08
nlp1	0	r7a	0r7a	NFR5	2.29199	2.36208e-07
nlp1	5	r7a	5r7a	NFR5	3.33117	2.3521e-07	0.715196
nlp1	5	r7a	5r7a	NFR5	1.95909	1.43559e-07
nlp1	5	r7a	5r7a	NFR5	2.11064	1.2638e-07
nlp1	5	r7a	5r7a	NFR5	2.68957	2.25475e-07
nlp1	5	r7a	5r7a	NFR5	2.4911	1.9536e-07
nlp4	0	mock	0mock	NFR5	3.76852	2.38254e-07
nlp4	0	mock	0mock	NFR5	2.8586	1.84756e-07
nlp4	0	mock	0mock	NFR5	2.75513	1.40145e-07
nlp4	0	mock	0mock	NFR5	4.64172	4.24987e-07
nlp4	0	mock	0mock	NFR5	2.77949	2.02346e-07
nlp4	0	r7a	0r7a	NFR5	3.13579	1.51674e-07
nlp4	0	r7a	0r7a	NFR5	3.43598	1.3537e-07
nlp4	0	r7a	0r7a	NFR5	2.83649	1.53995e-07
nlp4	0	r7a	0r7a	NFR5	2.93552	2.1922e-07
nlp4	0	r7a	0r7a	NFR5	2.93375	1.61936e-07
nlp4	5	r7a	5r7a	NFR5	3.54072	1.8589e-07	0.130321
nlp4	5	r7a	5r7a	NFR5	3.78597	2.58072e-07
nlp4	5	r7a	5r7a	NFR5	3.47563	1.47592e-07
nlp4	5	r7a	5r7a	NFR5	2.75511	1.40802e-07
nlp4	5	r7a	5r7a	NFR5	3.46992	1.5562e-07

## Sheet: FigS1
nitrate	inoc	gene	N0 = threshold /(Eff_mean^Cq)	relative_exp		IPT3	Adjusted P value
0mM	mock	UBI	2.01947e-08			5mM:24h-0mM:24h	0.103577
0mM	mock	UBI	2.64618e-08			0mM:48h-0mM:24h	7.61e-05
0mM	mock	UBI	5.07904e-08			5mM:48h-0mM:24h	1e-07
0mM	mock	UBI	3.22862e-08			0mM:mock-0mM:24h	0.0018439
0mM	mock	UBI	2.86436e-08			5mM:mock-0mM:24h	0.252964
0mM	24h	UBI	4.01422e-08			0mM:48h-5mM:24h	0.089195
0mM	24h	UBI	6.50429e-08			5mM:48h-5mM:24h	8.85e-05
0mM	24h	UBI	5.71722e-08			0mM:mock-5mM:24h	0.637423
0mM	24h	UBI	4.67731e-08			5mM:mock-5mM:24h	0.996652
0mM	24h	UBI	9.78588e-08			5mM:48h-0mM:48h	0.0406505
0mM	48h	UBI	5.37179e-08			0mM:mock-0mM:48h	0.749539
0mM	48h	UBI	2.64795e-08			5mM:mock-0mM:48h	0.0315344
0mM	48h	UBI	5.51882e-08			0mM:mock-5mM:48h	0.0018218
0mM	48h	UBI	5.48692e-08			5mM:mock-5mM:48h	2.83e-05
0mM	48h	UBI	4.42783e-08			5mM:mock-0mM:mock	0.348532
5mM	mock	UBI	4.16021e-08
5mM	mock	UBI	4.43291e-08			IPT4	Adjusted P value
5mM	mock	UBI	3.36098e-08			5mM:24h-0mM:24h	0.009951
5mM	mock	UBI	6.5408e-08			0mM:48h-0mM:24h	0
5mM	mock	UBI	3.08987e-08			5mM:48h-0mM:24h	0
5mM	24h	UBI	1.54491e-07			0mM:mock-0mM:24h	1e-07
5mM	24h	UBI	7.82264e-08			5mM:mock-0mM:24h	0.0328929
5mM	24h	UBI	6.8644e-08			0mM:48h-5mM:24h	4e-07
5mM	24h	UBI	1.0359e-07			5mM:48h-5mM:24h	1.48e-05
5mM	24h	UBI	8.31152e-08			0mM:mock-5mM:24h	0.0022158
5mM	48h	UBI	3.51079e-08			5mM:mock-5mM:24h	0.978205
5mM	48h	UBI	3.65182e-08			5mM:48h-0mM:48h	0.550655
5mM	48h	UBI	5.90154e-08			0mM:mock-0mM:48h	0.0079838
5mM	48h	UBI	2.65607e-08			5mM:mock-0mM:48h	0
5mM	48h	UBI	5.31241e-08			0mM:mock-5mM:48h	0.264767
0mM	mock	IPT3	2.58455e-09	0.127981		5mM:mock-5mM:48h	1.1e-06
0mM	mock	IPT3	2.50044e-09	0.0944923		5mM:mock-0mM:mock	0.0001853
0mM	mock	IPT3	3.9804e-09	0.0783691
0mM	mock	IPT3	2.75399e-09	0.0852993
0mM	mock	IPT3	3.31346e-09	0.115679
0mM	24h	IPT3	5.00371e-09	0.12465
0mM	24h	IPT3	1.01344e-08	0.155811
0mM	24h	IPT3	8.26803e-09	0.144616
0mM	24h	IPT3	7.70245e-09	0.164677
0mM	24h	IPT3	1.22582e-08	0.125264
0mM	48h	IPT3	4.41156e-09	0.0821246
0mM	48h	IPT3	2.01855e-09	0.0762307
0mM	48h	IPT3	5.3555e-09	0.0970406
0mM	48h	IPT3	4.51266e-09	0.0822439
0mM	48h	IPT3	4.45971e-09	0.10072
5mM	mock	IPT3	4.93124e-09	0.118533
5mM	mock	IPT3	5.49853e-09	0.124039
5mM	mock	IPT3	4.20722e-09	0.125178
5mM	mock	IPT3	3.54889e-09	0.114856
5mM	24h	IPT3	1.43455e-08	0.0928562
5mM	24h	IPT3	8.63131e-09	0.12574
5mM	24h	IPT3	1.24679e-08	0.120358
5mM	24h	IPT3	1.02985e-08	0.123907
5mM	48h	IPT3	1.71e-09	0.0487069
5mM	48h	IPT3	2.41002e-09	0.0659951
5mM	48h	IPT3	2.60061e-09	0.0440666
5mM	48h	IPT3	1.90544e-09	0.0717391
5mM	48h	IPT3	3.07477e-09	0.057879
0mM	mock	IPT4	5.25085e-09	0.260011
0mM	mock	IPT4	1.06168e-08	0.401212
0mM	mock	IPT4	1.63294e-08	0.321506
0mM	mock	IPT4	1.23651e-08	0.382984
0mM	mock	IPT4	9.8075e-09	0.342398
0mM	24h	IPT4	2.83047e-08	0.70511
0mM	24h	IPT4	4.56419e-08	0.70172
0mM	24h	IPT4	4.43902e-08	0.77643
0mM	24h	IPT4	3.59593e-08	0.768803
0mM	24h	IPT4	6.23065e-08	0.636698
0mM	48h	IPT4	8.90056e-09	0.165691
0mM	48h	IPT4	4.97439e-09	0.187858
0mM	48h	IPT4	9.46357e-09	0.171478
0mM	48h	IPT4	9.86161e-09	0.179729
0mM	48h	IPT4	7.27711e-09	0.164349
5mM	mock	IPT4	2.75584e-08	0.662427
5mM	mock	IPT4	2.38045e-08	0.536995
5mM	mock	IPT4	2.04271e-08	0.607771
5mM	mock	IPT4	4.355e-08	0.665821
5mM	mock	IPT4	1.2655e-08	0.409566
5mM	24h	IPT4	3.32236e-08	0.42471
5mM	24h	IPT4	4.2384e-08	0.617445
5mM	24h	IPT4	6.37176e-08	0.615095
5mM	24h	IPT4	4.31314e-08	0.518936
5mM	48h	IPT4	7.42868e-09	0.211596
5mM	48h	IPT4	1.15477e-08	0.316218
5mM	48h	IPT4	1.34192e-08	0.227385
5mM	48h	IPT4	7.19319e-09	0.270821
5mM	48h	IPT4	1.0912e-08	0.205406

## Sheet: FigS2
genotype	BA	rootlength		Comparison	Adjusted P value
Gifu	mock	4.06186		BA9:Gifu-BA8:Gifu	0.507875
Gifu	mock	4.51271		mock:Gifu-BA8:Gifu	0.0079375
Gifu	mock	3.83136		BA8:ipt3ipt4-BA8:Gifu	0.0044829
Gifu	mock	4.5		BA9:ipt3ipt4-BA8:Gifu	0
Gifu	mock	3.88898		mock:ipt3ipt4-BA8:Gifu	0
Gifu	mock	4.82627		mock:Gifu-BA9:Gifu	0.419203
Gifu	mock	4.42373		BA8:ipt3ipt4-BA9:Gifu	0.392188
Gifu	mock	3.35932		BA9:ipt3ipt4-BA9:Gifu	4.52e-05
Gifu	mock	3.96017		mock:ipt3ipt4-BA9:Gifu	3.37e-05
Gifu	mock	4.65339		BA8:ipt3ipt4-mock:Gifu	0.999998
Gifu	mock	3.88305		BA9:ipt3ipt4-mock:Gifu	0.0791672
Gifu	mock	5.07542		mock:ipt3ipt4-mock:Gifu	0.0741464
Gifu	mock	4.58644		BA9:ipt3ipt4-BA8:ipt3ipt4	0.0321501
Gifu	mock	3.85169		mock:ipt3ipt4-BA8:ipt3ipt4	0.0287788
Gifu	mock	4.43136		mock:ipt3ipt4-BA9:ipt3ipt4	1
Gifu	mock	4.35
Gifu	mock	4.50339
Gifu	mock	4.90678
Gifu	mock	4.90085
Gifu	mock	3.90424
Gifu	mock	4.5161
Gifu	mock	5.54407
ipt3ipt4	mock	5.71356
ipt3ipt4	mock	5.80678
ipt3ipt4	mock	4.92542
ipt3ipt4	mock	5.03559
ipt3ipt4	mock	5.57966
ipt3ipt4	mock	6.36356
ipt3ipt4	mock	5.56356
ipt3ipt4	mock	5.10254
ipt3ipt4	mock	5.42712
ipt3ipt4	mock	5.13729
ipt3ipt4	mock	4.16949
ipt3ipt4	mock	5.27881
ipt3ipt4	mock	3.73729
ipt3ipt4	mock	6.15
ipt3ipt4	mock	5.94915
ipt3ipt4	mock	5.77119
ipt3ipt4	mock	4.04661
ipt3ipt4	mock	3.41949
ipt3ipt4	mock	4.54068
ipt3ipt4	mock	5.72881
ipt3ipt4	mock	3.90254
ipt3ipt4	mock	5.58475
ipt3ipt4	mock	5.21271
ipt3ipt4	mock	3.68644
ipt3ipt4	mock	3.92966
ipt3ipt4	mock	4.39746
ipt3ipt4	mock	3.36949
ipt3ipt4	mock	5.30424
ipt3ipt4	mock	4.34831
Gifu	BA9	2.88136
Gifu	BA9	4.18898
Gifu	BA9	4.45339
Gifu	BA9	3.85169
Gifu	BA9	4.19661
Gifu	BA9	3.87034
Gifu	BA9	4.29915
Gifu	BA9	3.83051
Gifu	BA9	4.56695
Gifu	BA9	3.82627
Gifu	BA9	3.49576
Gifu	BA9	4.40254
Gifu	BA9	3.5339
Gifu	BA9	5.17627
Gifu	BA9	3.21949
Gifu	BA9	3.92288
Gifu	BA9	4.10424
Gifu	BA9	4.7661
Gifu	BA9	3.98729
Gifu	BA9	3.61864
Gifu	BA9	3.52288
Gifu	BA9	4.39068
Gifu	BA9	3.66102
Gifu	BA9	4.02203
Gifu	BA9	4.77542
Gifu	BA9	4.01864
Gifu	BA9	3.41017
ipt3ipt4	BA9	4.27119
ipt3ipt4	BA9	5.60254
ipt3ipt4	BA9	5.05932
ipt3ipt4	BA9	4.41271
ipt3ipt4	BA9	4.65254
ipt3ipt4	BA9	5.62288
ipt3ipt4	BA9	4.29915
ipt3ipt4	BA9	3.1322
ipt3ipt4	BA9	5.5661
ipt3ipt4	BA9	3.15424
ipt3ipt4	BA9	5.54831
ipt3ipt4	BA9	5.56186
ipt3ipt4	BA9	5.6839
ipt3ipt4	BA9	3.87966
ipt3ipt4	BA9	4.94576
ipt3ipt4	BA9	4.74576
ipt3ipt4	BA9	5.40508
ipt3ipt4	BA9	5.26186
ipt3ipt4	BA9	4.61017
ipt3ipt4	BA9	4.33983
ipt3ipt4	BA9	4.22881
ipt3ipt4	BA9	5.54492
ipt3ipt4	BA9	5.93983
ipt3ipt4	BA9	5.11017
ipt3ipt4	BA9	5.89492
ipt3ipt4	BA9	5.00169
ipt3ipt4	BA9	5.92458
Gifu	BA8	4.28475
Gifu	BA8	3.96864
Gifu	BA8	4.08983
Gifu	BA8	3.84915
Gifu	BA8	4.32034
Gifu	BA8	3.94661
Gifu	BA8	4.12119
Gifu	BA8	3.41017
Gifu	BA8	3.55932
Gifu	BA8	4.6822
Gifu	BA8	3.27288
Gifu	BA8	3.89746
Gifu	BA8	4.30508
Gifu	BA8	4.49407
Gifu	BA8	3.08305
Gifu	BA8	3.95678
Gifu	BA8	4.34153
Gifu	BA8	2.69661
Gifu	BA8	3.30085
Gifu	BA8	2.79915
Gifu	BA8	3.89576
Gifu	BA8	2.23644
Gifu	BA8	3.33136
Gifu	BA8	2.01949
Gifu	BA8	3.51102
ipt3ipt4	BA8	5.12288
ipt3ipt4	BA8	4.08051
ipt3ipt4	BA8	5.8339
ipt3ipt4	BA8	5.46949
ipt3ipt4	BA8	5.78729
ipt3ipt4	BA8	5.27712
ipt3ipt4	BA8	3.62458
ipt3ipt4	BA8	3.73729
ipt3ipt4	BA8	3.68305
ipt3ipt4	BA8	4.83051
ipt3ipt4	BA8	4.20169
ipt3ipt4	BA8	4.06271
ipt3ipt4	BA8	4.09576
ipt3ipt4	BA8	3.91525
ipt3ipt4	BA8	3.67627
ipt3ipt4	BA8	5.40424
ipt3ipt4	BA8	5.01356
ipt3ipt4	BA8	3.75169
ipt3ipt4	BA8	2.97881
ipt3ipt4	BA8	4.1839
ipt3ipt4	BA8	3.17373
ipt3ipt4	BA8	4.66017
ipt3ipt4	BA8	4.31017
ipt3ipt4	BA8	3.59831
ipt3ipt4	BA8	5.05169
ipt3ipt4	BA8	5.27542
ipt3ipt4	BA8	3.75339
ipt3ipt4	BA8	3.72627
ipt3ipt4	BA8	3.94492
ipt3ipt4	BA8	4.69576

[truncated: 4 more sheets: FigS3, FigS4, FigS5, FigS6]
